# Supplementary material for: Synthetic X‑ray‑driven tracking and control of miniature medical devices
Source: Nat Mach Intell. 2026 Feb 23;8(2):276–91. doi: 10.1038/s42256-026-01190-3 (PMC12932100; doi:10.1038/s42256-026-01190-3)
Supplement: Supplementary file 12 — Supplementary Data Tables 1–4, including the data for Supplementary Figs. 5–7 and 11. [file 42256_2026_1190_MOESM12_ESM.xlsx]

## Sheet: Table 1
Robot type: soft robots				Robot type: liquid robots
percentate threshold of D1 (%)	coverage percentage of synthetic data (D3) on D1 (%)	coverage percentage of real data (D2) on D1 (%)(%)		percentate threshold of D1 (%)	coverage percentage of synthetic data (D3) on D1 (%)	coverage percentage of real data (D2) on D1 (%)
50	6.12	5.8		50	1.53	4.83
60	12.78	7.93		60	1.95	5.42
70	27.16	14.01		70	2.56	6.84
80	46.05	25.8		80	4.39	10.13
90	63.73	43.67		90	13.74	19.34
95	72.77	57		95	30.9	33.9
96	74.83	61.12		96	35.47	38.53
97	77.12	67.13		97	41.15	44.74
98	80.18	73.69		98	48.23	52.04
99	83.18	81.01		99	59.88	65.5
99.2	84.47	83.29		99.2	63.49	69.1
99.5	87.16	87.74		99.5	68.44	74.76
99.7	90.14	91.72		99.7	74.43	81.18
99.9	94.26	96.25		99.9	80.2	86.74
Table 1. Data coverage results of domain analysis. D1 represents the test dataset containing MMD locomotion in various tissue environments. D2 consists of static MMD images, and D3 contains synthetic MMD images. The symbols s and l denote soft MMDs and liquid MMDs, respectively.

## Sheet: Table 2
Robot type:soft robot, model size 10.1M						Robot type:soft robot, model size 22.4M						Robot type:soft robot, model size 27.6 M						Robot type:soft robot, model size 2.8M
	map50_syn (M)	map95_syn (M)	map50_real (M)	map95_real (M)			map50_syn (M)	map95_syn (M)	map50_real (M)	map95_real (M)			map50_syn (M)	map95_syn (M)	map50_real (M)	map95_real (M)			map50_syn (M)	map95_syn (M)	map50_real (M)	map95_real (M)
bone	0.994885	0.773178	0.953403	0.695361		bone	0.994938	0.781453	0.955437	0.675904		bone	0.994957	0.781402	0.79288	0.598267		bone	0.994533	0.761846	0.846418	0.578747
brain	0.994904	0.741646	0.970234	0.69949		brain	0.994747	0.726428	0.959709	0.677865		brain	0.994982	0.763031	0.837456	0.626627		brain	0.994921	0.745144	0.936159	0.638789
heart	0.994246	0.699402	0.9125	0.565815		heart	0.99475	0.718331	0.881381	0.577871		heart	0.994406	0.698039	0.744502	0.484457		heart	0.988793	0.706253	0.751723	0.436951
liver	0.995	0.850736	0.994907	0.804631		liver	0.995	0.852179	0.992119	0.829696		liver	0.995	0.859135	0.947905	0.835799		liver	0.995	0.86355	0.982501	0.80055
stomach	0.995	0.844482	0.993972	0.804159		stomach	0.995	0.826161	0.993907	0.780309		stomach	0.995	0.836199	0.976693	0.810715		stomach	0.995	0.837376	0.983643	0.763039
heart_3D	0.991079	0.745875	0.820315	0.498232		heart_3D	0.990376	0.743835	0.826571	0.501964		heart_3D	0.994045	0.746921	0.744338	0.51246		heart_3D	0.994266	0.733538	0.828868	0.534956
in_vivo	0.98015	0.671156	0.919548	0.600942		in_vivo	0.972035	0.677564	0.833814	0.507472		in_vivo	0.968502	0.651231	0.624825	0.404545		in_vivo	0.983688	0.666871	0.780628	0.515577
Robot type:liquid robot, model size 10.1M						Robot type:liquid robot, model size 22.4M						Robot type:liquid robot, model size 27.6 M						Robot type:liquid robot, model size 2.8M
	map50_syn (M)	map95_syn (M)	map50_real (M)	map95_real (M)			map50_syn (M)	map95_syn (M)	map50_real (M)	map95_real (M)			map50_syn (M)	map95_syn (M)	map50_real (M)	map95_real (M)			map50_syn (M)	map95_syn (M)	map50_real (M)	map95_real (M)
brain	0.969734	0.725957	0.992394	0.751867		brain	0.989657	0.76521	0.910819	0.643152		brain	0.963294	0.721199	0.95627	0.677491		brain	0.964358	0.720689	0.963862	0.654426
heart	0.937115	0.639749	0.947562	0.58174		heart	0.899366	0.635148	0.963647	0.558297		heart	0.834992	0.577399	0.975588	0.606823		heart	0.936413	0.649459	0.92441	0.468557
liver	0.95174	0.710722	0.995	0.750676		liver	0.992705	0.718721	0.99487	0.71118		liver	0.961554	0.708893	0.995	0.721154		liver	0.99489	0.732064	0.995	0.721442
stomach	0.977075	0.707243	0.954903	0.699865		stomach	0.938822	0.685947	0.978107	0.68612		stomach	0.97529	0.720043	0.992129	0.704453		stomach	0.992083	0.713124	0.988667	0.685997
bone	0.961053	0.717421	0.851723	0.599211		bone	0.936689	0.713766	0.942347	0.642578		bone	0.891797	0.682594	0.972193	0.692961		bone	0.968804	0.72474	0.896768	0.595761
bone_split	0.925573	0.456636	0.281357	0.149224		bone_split	0.899911	0.440792	0.254802	0.124753		bone_split	0.901934	0.398574	0.264891	0.151638		bone_split	0.907271	0.416245	0.270106	0.131814
Table2. Comparison between models trained with synthetic and real data. a. Performance of models trained on synthetic and real soft MMD data, measured by mAP50(M), and mAP50:95(M).

## Sheet: Table 3
real: syn = 1:0
	brain	heart	liver	stomach	bone	bone_split
N_real: 27	0.685488	0.614683	0.699313	0.689182	0.563052	0.415507
N_real: 110	0.716542	0.607314	0.753538	0.707717	0.683739	0.215643
N_real: 270	0.709932	0.571574	0.740761	0.74155	0.687869	0.282522
N_real: 440	0.734371	0.61776	0.74991	0.725552	0.719485	0.166177
real: syn = 2:1
	brain	heart	liver	stomach	bone	bone_split
N_real: 27	0.77415	0.643415	0.759018	0.740953	0.757399	0.366254
N_real: 110	0.748997	0.617942	0.735579	0.71517	0.667012	0.383676
N_real: 270	0.77455	0.672897	0.734122	0.722969	0.74603	0.398282
N_real: 440	0.74859	0.653735	0.742219	0.750302	0.686278	0.381881
real: syn = 1:1
	brain	heart	liver	stomach	bone	bone_split
N_real: 27	0.73745	0.64161	0.732351	0.721308	0.705243	0.477391
N_real: 110	0.72403	0.632115	0.692184	0.709004	0.692158	0.37991
N_real: 270	0.750059	0.664406	0.744137	0.728338	0.744775	0.409407
N_real: 440	0.783195	0.656095	0.730947	0.730455	0.750756	0.433882
real: syn = 1:2
	brain	heart	liver	stomach	bone	bone_split
N_real: 27	0.738569	0.632365	0.727083	0.722067	0.694059	0.494259
N_real: 110	0.743364	0.649995	0.741406	0.754752	0.715372	0.444761
N_real: 270	0.76548	0.601443	0.710245	0.744203	0.751014	0.425118
N_real: 440	0.725606	0.624144	0.745538	0.771392	0.746831	0.417503
Table 3. Model performance after fine-tuning with real liquid MMD data. Different numbers of real images are incorporated for fine-tuning. Simple fine-tuning using only real data leads to imbalanced performance—improving classes well represented in the real dataset while degrading underrepresented ones. In contrast, balanced fine-tuning with both synthetic and real data preserves previously learn…

## Sheet: Table 4
model size n: 2.8M s: 10.1M, m: 22.4M, l: 27.6M.
	map95_n (M)	map95_s (M)	map95_m (M)	map95_l (M)			map50_n (M)	map50_s (M)	map50_m (M)	map50_l (M)
rabbit_in_vivo	0.704629	0.708293	0.703778	0.688033		rabbit_in_vivo	0.988853	0.985602	0.974121	0.972812
rat_in_vivo	0.610498	0.613607	0.626902	0.601137		rat_in_vivo	0.975214	0.971011	0.969166	0.960844
rat_small_in_vivo	0.353525	0.369535	0.383627	0.362617		rat_small_in_vivo	0.86903	0.867207	0.89555	0.892409
	map95_n (B)	map95_s (B)	map95_m (B)	map95_l (B)			map50_n (B)	map50_s (B)	map50_m (B)	map50_l (B)
rabbit_in_vivo	0.653852	0.709992	0.6875	0.727217		rabbit_in_vivo	0.981804	0.98416	0.970168	0.96709
rat_in_vivo	0.596032	0.614324	0.597317	0.577001		rat_in_vivo	0.963045	0.966053	0.964551	0.951309
rat_small_in_vivo	0.316347	0.351697	0.361322	0.323571		rat_small_in_vivo	0.796034	0.848536	0.870411	0.861676
Table 4. Performance evaluation of models in detecting MMDs that are manually identifiable by clinical experts. Models of different sizes trained on synthetic data were evaluated.
