# Supplementary material for: Synthetic X‑ray‑driven tracking and control of miniature medical devices
Source: Nat Mach Intell. 2026 Feb 23;8(2):276–91. doi: 10.1038/s42256-026-01190-3 (PMC12932100; doi:10.1038/s42256-026-01190-3)
Supplement: Supplementary file 13 — Statistical source data. [file 42256_2026_1190_MOESM13_ESM.xlsx]

## Sheet: Fig. 3d
PC_1_syn	PC_2_syn	PC_1_real	PC_2_real
-8.11043	8.16385	-7.32854	5.56663
8.90982	13.0751	2.68682	5.31129
8.50713	3.39741	-0.728325	5.45955
6.95255	5.80631	-5.70162	2.39289
12.5205	-3.29803	-9.03561	0.472966
-4.37622	-10.6927	-1.40624	6.46038
0.283911	-16.2663	-4.99959	5.42893
1.60829	25.599	5.38875	8.00302
-9.83686	-1.70147	-1.86743	-4.21659
10.9119	4.53342	-7.01024	0.676285
-1.67142	18.0575	1.49657	10.1746
13.6583	-4.10225	14.3435	3.86727
14.1371	-2.18101	2.78366	3.91492
-6.06825	2.75933	-3.51408	-2.32962
-12.556	-3.08045	2.53067	18.788
12.7008	8.86559	-1.11015	16.752
-7.03955	10.1343	13.3188	3.64744
-5.03081	1.19791	-0.0461426	7.57502
-13.3021	5.06863	1.82768	7.53835
2.04335	16.4032	-2.76605	12.5782
4.57362	2.45537	2.88028	4.97584
-0.810176	8.08275	3.17267	13.928
3.29198	0.388146	2.69895	5.95641
16.342	-7.98019	-4.43482	4.00672
-12.459	2.68744	3.0857	19.2819
15.7336	-1.7524	-3.01267	-3.99161
-9.01848	-7.92962	15.8331	2.15931
-7.65692	-9.48331	-0.886188	-3.223
-10.1734	5.64208	14.772	-2.06659
7.14302	1.62209	-0.308469	16.328
4.65239	-8.88302	16.4578	-2.25454
-0.313321	-14.7179	10.289	-0.759274
-4.33191	3.37036	-4.33243	1.29043
-5.65926	-0.53966	-1.37546	3.74719
-16.4499	5.98738	-0.48629	5.97133
-1.71533	-12.4619	-3.78156	3.15471
-5.03623	-4.96521	1.97095	2.83707
-3.55202	-12.9188	9.27826	-3.71846
-11.8205	-0.351002	15.6112	-2.28287
7.50443	3.39849	1.54455	9.81818
-2.14963	2.7244	-2.34062	-4.2745
2.20344	13.2858	13.2503	4.58815
2.35953	-1.69781	4.89187	0.487464
-8.32564	-5.37867	-2.31155	14.3699
9.56235	-1.90263	-0.550003	1.73637
-2.00508	10.8349	4.67111	4.12758
-6.37498	-14.4728	-2.25406	6.20214
-5.76141	-7.68196	-3.34464	-0.745167
-8.59852	11.5471	17.0498	1.89102
-4.39447	-13.6829	-2.54999	-2.92886
-12.8001	1.86055	18.0199	1.48696
12.6161	-0.451937	-9.45157	3.29281
-9.21095	-0.454236	-2.23653	5.88817
-12.6592	13.8396	0.9415	14.4241
-5.53928	15.5647	3.90858	5.69511
-13.0908	-13.0986	2.56563	16.8901
10.0408	-4.92847	16.5472	-1.16609
-5.16405	1.4043	-2.40976	-3.83648
1.87907	14.9592	13.3369	4.86036
-18.1527	7.41955	-1.1231	3.1144
1.62325	-0.285957	-1.46047	6.95592
-8.86653	-9.73456	5.05462	2.43885
11.1621	-8.5803	-2.0286	0.493861
-0.800196	-3.18697	3.4707	5.31656
-5.64028	-0.790816	-1.00797	0.350426
-12.5517	-8.38264	-1.69113	-4.01539
-3.23739	-11.1149	9.29887	-3.26942
7.24489	-6.3697	2.84358	6.66616
-7.37943	-8.92931	2.23941	2.62685
-14.3168	10.3392	-3.14562	7.20171
1.12277	1.25778	17.5978	-3.48524
-2.03667	14.5535	1.80132	3.99279
17.739	-8.69843	-3.71864	2.47095
-0.0834436	7.9292	-4.99827	3.25927
12.9084	-3.69053	2.35957	6.17789
-0.436992	5.14976	10.4045	3.11301
-6.78625	-1.92846	4.25566	7.16581
13.5437	-1.96662	1.11369	3.60841
-6.15981	-5.64933	9.99375	-2.4881
9.58858	2.93909	1.27589	18.2596
-8.77204	4.6928	-3.95546	3.47599
-1.49506	-6.88228	3.64873	12.2009
10.9522	-6.16592	-0.596556	4.69437
3.36223	-0.644874	-2.87233	18.8549
-12.618	-11.4615	0.85831	17.5357
5.60401	-3.98886	8.63083	2.27745
-3.936	16.3884	3.21307	18.3294
14.6475	-8.36611	14.044	-2.27911
-6.82025	10.2853	-3.62414	-0.879101
6.77864	3.96752	0.984819	16.963
-8.55625	5.19035	8.2351	4.53472
7.28117	3.79308	-1.55887	4.89406
11.7106	2.25527	11.4631	4.28356
-5.51512	12.4245	11.55	3.60014
2.98977	15.0281	-8.16019	2.39957
-10.1259	2.32704	-3.02429	4.60961
3.0729	16.3462	-1.8857	3.16445
-0.231433	-2.95581	-6.55301	7.30538
3.39753	-5.37901	-2.40617	4.99346
-4.63406	-6.23136	16.0607	-0.789608
10.2824	1.64364	1.21138	4.85289
14.9138	-2.13457	-3.22956	4.40243
20.3668	-1.0549	8.98823	4.07025
18.2429	-3.14871	13.8425	4.26599
2.98201	1.65415	17.2324	0.905134
-11.2081	-4.82668	13.7606	3.88155
17.8866	5.05995	17.0664	-4.49226
13.3607	-0.134299	12.9275	-2.08212
2.81907	1.03381	-0.579838	3.1194
11.1383	4.0152	17.1956	0.574799
9.88003	-0.689205	2.13681	6.26989
-0.0997149	7.39897	-2.26927	5.64625
17.7084	-5.25058	3.26503	18.5639
-7.23908	-12.9539	2.30567	20.0505
0.0914801	8.02194	0.107292	16.2729
1.01	4.36513	3.86825	18.133
0.549388	3.47782	-6.85493	0.915863
12.408	-3.20626	-3.25154	5.36361
-0.653486	1.47504	-0.348707	2.62323
-6.09064	-5.09928	-1.79955	-4.14074
-3.3791	-7.79459	3.71613	18.0127
12.6102	-2.84624	-3.3851	13.2435
2.18819	-0.474655	0.288495	5.18867
-7.0151	-0.84673	6.54551	5.96497
3.04948	-1.83902	11.7353	2.71237
12.0825	-2.75563	5.50193	1.74097
-2.39077	0.257119	-5.41841	4.16357
4.97693	11.8692	4.29023	1.47125
-3.83653	2.04413	-8.96196	5.39729
15.2233	0.838947	11.586	-3.23613
-8.84613	8.20532	-1.43455	15.8559
-4.64421	17.1137	-1.44649	15.4421
-7.78085	-7.24978	-1.04278	2.81694
1.84181	-12.0807	0.403971	0.249963
-12.1056	-0.0449998	17.5459	-3.951
1.48776	1.37354	-1.03397	4.39933
12.8676	-2.54103	3.50539	19.3506
14.3861	-1.84863	-2.31005	6.21989
7.99446	-3.37895	-5.762	6.03056
-1.88625	-18.6269	-1.35153	1.77125
0.214336	0.0596417	1.87683	17.5245
15.6276	-3.08637	-2.38308	-4.2694
4.04154	-3.08416	0.87323	3.88022
15.3312	4.38639	-3.59511	6.36282
6.60035	3.64593	9.63232	-3.0916
0.648931	1.39629	19.6172	-0.970167
7.04542	-7.92416	-0.841339	7.70433
0.575619	12.5638	0.935896	3.14172
-3.88768	-2.57957	-3.86706	5.17463
-8.83669	-11.1203	-2.0311	4.93275
14.4637	2.32648	-1.12937	14.9697
15.4139	0.628318	-0.686335	2.79337
-5.45893	-20.2994	-0.0999995	3.39808
-2.37903	8.43668	10.2594	-1.95553
15.4256	3.66705	2.7576	8.05639
-1.98214	-11.7849	13.6827	-3.70502
-0.586623	8.13599	-4.26655	-0.462467
-5.04939	0.866789	5.46272	2.36983
-1.65965	-7.82007	-3.26371	2.77326
-4.95152	13.2962	12.0037	2.87954
-4.55013	15.1521	-5.01411	8.20852
-1.04669	-15.6305	2.1597	-8.20164
20.9211	-1.29692	-5.55319	13.5419
1.50128	10.5946	13.8169	-1.19198
10.685	2.49786	2.02002	10.7436
-15.1882	7.95037	-1.92299	9.9247
10.6724	-2.50212	-2.78015	18.4638
-4.66934	0.445715	13.7363	-3.44427
7.25538	0.847549	3.04673	20.6389
-11.6005	-14.8473	0.446874	4.47837
-8.93381	-9.80421	-1.81241	2.5205
-9.09329	1.97155	13.2431	-3.35621
3.58111	-2.43252	-0.665368	4.8933
-3.62844	-10.5566	-2.33288	18.3339
-11.927	-0.240646	17.8226	0.993911
-10.471	5.32567	6.96688	-4.97341
13.7028	-2.50669	9.59925	-2.27267
-7.5243	-4.77482	-1.00671	-3.3894
-11.8873	-7.40688	4.29963	5.67291
15.9746	-5.27098	-4.79283	3.22538
-4.44815	5.85597	-0.173366	3.23327
-5.75002	-5.94227	-3.75422	1.48159
19.3854	-2.94548	-5.1791	4.21046
-10.4465	-1.68814	-2.63165	5.09086
8.52436	1.41276	0.66243	17.7338
-1.94648	-8.2857	-4.03978	4.62909
-13.2445	3.15035	-4.26953	-3.8195
9.72118	6.39819	-6.84887	2.66184
-10.2943	-4.63497	13.2089	-2.86457
0.0747239	7.04241	5.59372	4.93474
-0.292065	-4.1314	16.844	-1.93194
0.377732	3.32009	-5.21884	3.33689
-7.78903	16.2622	12.8495	5.3529
1.46587	0.647909	-2.36645	-3.89596
4.61021	7.49643	2.53067	18.788
10.646	1.54928	-0.774468	18.0476
0.466014	-0.181514	-4.54878	12.3595
14.4037	-4.58281	-4.17916	-4.04158
17.1588	-4.39758	-7.19872	1.05727
8.04102	-1.5042	13.3613	-3.91151
4.8018	-0.976518	-0.878999	5.61132
-2.03035	1.14471	17.0017	-3.56165
1.22533	0.344173	9.77433	4.62722
-3.77154	-8.05794	2.30567	20.0505
4.84263	4.34093	-0.431889	2.79166
-11.2177	9.82663	-0.0170757	7.9466
-3.10489	-3.4585	-1.28871	2.83937
16.1082	-6.30842	17.2375	0.307571
-14.9164	5.83082	1.86599	3.23038
-1.15623	11.7072	9.71856	-3.0574
10.8213	1.1098	13.275	4.49747
-5.58579	7.08389	5.87915	7.40712
8.51656	3.94829	15.8487	-2.09485
13.1162	-6.87989	-1.75663	8.91245
2.03419	-7.89931	3.26503	18.5639
-0.913737	-1.58573	-1.46999	4.78374
1.76034	9.13798	9.68569	-2.33708
-10.6816	-7.72685	-2.78413	2.26774
0.736976	1.48069	-2.42432	15.3357
-6.12146	1.3409	-3.09556	-3.082
-8.29479	10.5573	-8.19469	3.95129
-3.63639	0.697347	16.8805	-2.87776
-9.34245	-13.2427	6.54551	5.96497
3.43807	-5.95483	-4.66413	-4.22236
-5.7367	7.23663	1.10153	12.8242
-7.28206	0.912238	13.0091	4.30438
1.51434	-1.02234	1.69563	5.24109
0.446175	-1.24831	1.71745	18.6178
-6.91243	-5.46293	16.8359	-3.58662
10.8506	7.01193	16.4587	-2.04232
-7.88724	-4.94424	10.4359	2.8518
-14.0025	12.7152	-2.51652	-2.44992
2.84959	1.07334	-3.19744	-0.0460934
-14.3339	-4.72831	-7.55422	4.70093
-0.558378	11.5443	-0.849367	3.00025
-4.99893	8.08155	-4.45833	7.53643
-0.929321	-1.49735	-1.88181	10.2673
5.86802	14.5372	0.131758	6.65693
13.0372	-5.18808	-3.53506	-2.99554
-7.01826	-5.01411	-2.71427	14.6694
-13.6111	10.3546	-7.73587	0.475166
3.08426	-6.69033	18.0938	-3.22755
-10.486	-0.701706	2.17253	7.52633
-3.98342	-1.21813	-2.76785	4.08816
15.6001	-2.37413	10.587	-1.69958
-1.84336	-5.49966	18.5792	-2.03693
8.30515	4.08177	-2.0916	6.26087
-10.1505	-1.18835	10.3209	-1.86354
2.30777	-5.88672	5.01391	0.853638
-7.75159	3.16831	-2.01996	-4.13905
15.4036	-0.447403	1.6669	4.82725
-3.73135	13.519	7.65792	-0.521341
10.5602	-2.50284	-0.689811	19.2622
-6.86812	-20.9559	-0.847202	9.39765
7.23811	3.88828	1.98067	3.20142
1.97345	3.19734	10.5081	-1.51167
-14.1909	8.26563	-2.83887	4.14354
-8.42451	-8.56645	-5.69035	1.88292
-10.6318	3.6543	17.6996	0.564658
7.37965	-0.714385	-3.65183	-0.834783
8.943	0.337508	-4.71951	3.24154
-8.34567	11.1373	-9.21213	0.0959979
9.10218	3.8764	4.83116	5.98107
-3.29052	7.35127	1.37313	3.75271
1.16185	-2.1149	-1.45171	-10.3178
-3.71191	18.9762	1.82499	3.88246
2.53242	7.09063	-3.88766	3.80785
3.3634	-4.56215	0.145936	4.60491
7.33072	1.05393	-5.31071	3.6429
14.5414	-8.88975	-0.785967	6.18642
3.31111	7.37282	-1.47481	8.33084
9.70329	-0.523234	-3.96654	13.872
-3.83539	8.15943	9.81865	-2.53113
-4.23748	21.0282	-2.51275	-1.56155
-14.7324	-4.49038	-0.683602	11.0231
-4.36258	-7.76467	1.22271	23.5772
-5.33144	12.3639	0.840971	-0.483862
0.19349	2.82256	-0.655565	7.82133
-10.9246	-0.374672	-1.79318	18.5143
-9.76356	3.50665	3.35392	15.0344
-5.1039	1.34611	4.36311	7.02958
3.40639	-12.6954	12.1197	3.76625
15.2628	-5.62939	-3.34131	5.91622
13.2639	1.93615	13.3187	6.18075
15.5232	-1.73457	16.8575	-3.29587
-2.76448	0.298897	-2.13483	8.66582
14.6879	1.24805	10.2048	-2.34017
5.36794	2.60642	4.04549	5.6857
2.80851	-3.30512	17.8913	-7.80627
-1.25194	-5.0275	15.7259	-1.06613
-11.5641	10.5928	-2.87351	-3.72023
-1.13778	-16.8429	0.663693	2.3622
-5.12844	-1.34464	-4.28202	3.97456
-8.59101	0.255388	-0.448816	7.05239
-12.9088	4.47229	-2.277	9.67154
-8.5583	12.7032	1.14111	8.41948
-5.07882	14.1078	-0.529833	4.5619
10.8747	-6.61505	-2.15601	1.03372
10.7797	-3.0506	4.38262	7.96639
-8.88876	-4.98025	-5.31685	1.36416
10.85	-6.77619	-0.949398	15.7602
8.35276	-0.577149	3.21307	18.3294
-8.5168	-10.3324	4.04474	4.53178
-10.0846	15.0225	-6.33439	3.84255
-3.5391	3.17173	-3.52822	-0.506008
5.80884	2.3968	3.0857	19.2819
-8.25946	-8.93047	17.3011	4.10473
1.98819	3.85051	0.638087	4.66192
-5.7289	2.65411	-5.03627	0.567551
-0.417974	-19.4878	-1.63903	2.50571
-10.8824	6.88156	-3.70102	7.13346
-1.75011	2.89202	-5.6125	7.89639
2.5324	-6.7646	0.0257248	6.28615
-10.3181	-11.598	4.00962	16.3331
0.308728	0.0387387	6.76361	-4.83045
14.8688	3.06516	2.4517	6.14419
-5.3749	6.56421	2.91772	16.2477
-4.4054	-11.5445	9.77734	-2.56649
-1.1208	-3.17659	4.83116	5.98107
1.95013	16.4195	10.9504	-0.830045
6.31834	-9.45883	-1.88751	15.7058
10.6159	8.00248	-7.63095	0.785881
-10.8457	9.69375	-2.10324	17.2902
-0.274661	-0.976112	5.54748	7.49275
-13.4412	1.41642	-0.88699	15.6969
-18.6484	8.31878	1.74969	-9.45142
-7.09646	-10.3031	-4.71131	3.18958
3.47181	9.78441	9.41945	-2.37074
11.7863	8.04336	-3.38477	5.69126
3.77949	-1.42111	-1.20987	2.90536
-0.281115	15.6071	2.25125	17.354
17.1787	-3.22421	2.085	7.85285
-0.23045	2.58425	8.75967	6.2659
-7.21974	0.147208	-1.47744	6.67541
-2.21001	12.2353	-3.96654	13.872
15.6886	-3.60226	19.9814	-1.08376
10.0375	-4.58639	-2.40362	7.37444
15.9876	-7.73228	19.0947	-0.935589
-2.81819	4.82609	3.47576	6.43252
-7.80995	-17.1259	13.3369	4.86036
-11.0264	-5.55345	-1.7763	15.3512
19.1031	2.61488	5.29306	3.81514
1.74436	-3.72252	-2.85296	-3.11655
-1.51416	-0.922263	12.2257	3.90711
-10.5566	-10.942	15.7123	-2.1398
-7.80644	17.5588	14.556	5.49525
-10.1138	-6.61787	-5.69073	3.25632
-4.20437	-8.19558	-5.74829	6.90573
0.623945	-10.7228	-4.14649	-2.21452
-5.101	1.81367	3.50264	19.6053
-9.76414	-11.9849	-5.73474	18.4796
2.9493	-16.4184	-6.03796	8.32188
7.43875	-4.60034	1.35852	7.36491
9.10711	12.3023	11.3003	3.73205
-5.3321	13.9228	20.3113	0.202856
-10.6695	-7.47251	12.6734	3.76767
14.4896	-4.23909	-1.43455	15.8559
1.23309	6.64807	1.76834	4.51019
-9.95366	-3.21212	12.3127	4.82304
0.056564	-3.0065	1.33937	5.74402
-11.0015	-3.4576	17.7762	-3.14125
17.3192	-1.21256	9.79167	0.592676
-2.68241	1.18613	-1.29933	6.78361
-2.60174	5.8104	4.91448	4.77198
-1.50067	1.21774	-1.57317	16.0492
-1.72767	-18.2849	9.7505	-2.70101
-9.63499	-5.69804	0.976876	-0.979577
5.84754	-0.110136	-1.56342	6.80331
6.20393	5.1932	-1.59558	16.5769
13.3738	-8.694	2.04364	2.73704
-8.80377	-16.5422	2.17065	4.90427
12.2377	3.27727	-7.06401	3.88358
-6.2199	3.57238	9.81152	-2.62179
-1.36485	7.12824	15.6135	0.423422
-7.15048	15.98	-5.21276	1.1054
-0.999603	-1.09083	-3.73735	16.8822
-3.45739	-2.33147	0.894285	2.95894
-3.33562	-1.69514	-4.39346	0.261481
-3.31983	-2.00702	-1.84164	-0.233545
1.72988	8.54787	0.432655	1.63612
-9.98385	-3.88982	-4.86624	0.966124
-1.61398	-3.3074	-2.2597	5.9968
0.315171	7.26469	2.34525	13.1804
7.93047	-2.82684	7.28852	-4.62134
16.5467	-7.86207	-1.1023	14.8539
-7.54435	9.13206	16.3071	-1.68684
-1.2394	-5.86207	-7.25685	2.91171
7.95414	-3.63778	1.63247	5.143
-9.05299	9.28187	-2.20319	0.470962
3.00086	-14.1974	11.9014	4.70277
-9.90982	0.969683	-8.84886	5.02881
9.03586	1.65744	2.9939	17.9721
-3.37492	-16.703	-6.02434	1.02073
-7.55626	10.8406	3.50264	19.6053
-0.711747	-8.35977	1.22673	6.32699
-8.48384	-9.57463	0.0885189	-11.5421
-10.2133	-4.54425	0.192374	7.5592
-6.53652	3.39445	4.37216	18.5822
-4.70247	-1.18546	-3.57066	16.6494
3.18431	5.57356	1.84521	6.25507
11.2695	10.7188	-7.07968	4.66334
10.4582	2.10369	-3.45112	18.729
-6.22745	5.38106	-4.46923	4.45942
-9.5902	-2.58616	3.62663	8.09106
15.0956	4.62997	-4.68994	-4.41314
-13.0947	-1.30093	11.4646	1.6381
-7.208	-1.04062	-3.9625	7.08919
4.7254	4.61749	-1.00083	-3.75469
-4.26956	-5.82061	5.90369	5.72787
-3.70944	3.633	-5.74111	3.21181
-10.5515	9.33482	10.7227	5.7783
-5.05575	-8.8066	2.54724	6.81846
2.26356	1.15319	0.921702	8.15417
-11.4322	-10.4097	3.68095	6.20383
1.23903	-0.370753	-2.93683	0.336825
-1.47716	7.16668	-3.05784	-3.30627
-0.162445	-12.7723	-1.05878	4.34131
-2.56611	-7.17962	12.6015	-2.89594
15.1632	-0.168527	9.7168	-0.833576
7.94333	2.1808	-4.52524	6.89498
15.6445	3.84478	-2.45822	6.20035
14.877	-2.76376	1.88049	4.52533
-7.99234	-6.14341	0.364066	11.1173
7.73479	2.12879	1.2929	5.93238
2.93983	11.377	-1.94499	2.75375
-5.77276	1.62338	-2.16021	18.6628
5.57915	-6.20133	-1.96931	15.7593
2.74379	13.5694	-2.00743	1.23135
10.6846	-7.60421	-6.17451	1.23019
-3.66725	9.3957	10.1158	-1.97097
1.87052	-6.03525	-1.11875	2.88568
7.66929	2.65072	-2.24725	3.4462
0.19906	-18.173	14.581	-2.09289
-13.3327	5.18017	-0.592289	-2.68075
-5.45801	-14.8906	-2.31407	16.3964
-4.86981	0.2587	-1.57114	5.53147
5.11063	-1.8326	-0.464003	4.65158
10.0252	-1.03533	14.5802	4.62035
-11.6102	-8.36064	17.3356	-4.02341
-2.27208	-0.534807	-0.609194	14.8661
-10.5234	9.35484	17.4473	-2.77419
-10.1288	0.24365	1.85257	7.25431
-6.71044	-3.53496	-2.89139	-0.984159
2.09758	-7.48012	2.97552	19.1234
6.03371	-8.78169	-2.26439	4.76528
20.9191	-3.40601	6.32567	6.57154
-6.30078	4.01404	-3.2976	-0.673952
-8.32153	-2.98394	17.3816	-1.24435
-7.231	11.6687	-0.439143	-1.5429
-4.18069	1.84164	3.33478	8.24556
-3.03225	0.208073	-10.735	4.51749
0.810293	-5.84619	-3.50279	-3.46856
13.1212	1.21397	-1.46069	2.54531
-1.19696	16.2126	-2.94136	6.98089
11.0465	5.10597	2.25125	17.354
2.35328	-4.85513	2.07618	4.82265
2.81096	2.76373	0.355319	0.917175
-7.19114	-14.5978	-7.23456	12.1064
10.4776	6.72065	-1.08739	3.20068
3.62501	-16.0604	2.09401	17.8811
-0.318387	-4.26216	-3.94082	11.5561
-5.41965	10.7668	3.58834	5.45098
0.729974	4.69504	0.107292	16.2729
-0.0842876	-0.780579	0.947046	11.158
14.0723	-1.20181	16.9094	-3.92769
-4.9592	-10.6986	0.763023	0.789604
-0.256525	5.97937	0.107602	5.6481
13.7047	2.29302	2.61901	0.478117
-4.94589	-4.10028	0.414841	4.48131
-1.42383	-2.61226	-0.992632	8.03193
3.74951	-11.4548	-3.17652	1.89345
-1.19188	6.59779	7.24412	-4.92546
14.925	-2.60875	18.149	-3.651
9.80225	1.4282	-3.8103	-0.766707
-0.970072	-14.7603	0.654286	4.81045
-6.84943	6.1211	3.7941	14.5963
13.5881	5.46673	-4.23231	-3.62295
-3.31574	-10.4089	18.2285	0.720893
-14.294	0.257693	0.284473	3.85902
-9.88295	-1.52077	20.4166	-2.73104
10.565	12.3894	1.41085	7.25958
-7.32366	13.9234	1.71745	18.6178
1.50315	-7.89437	12.9015	-2.87522
3.87257	4.82589	-0.969381	2.57691
-11.0307	-13.6561	17.2851	-4.62941
-8.14128	4.16321	15.8099	-1.55098
1.9611	4.40169	-1.77511	-4.22107
-0.804538	1.49646	4.37216	18.5822
-7.54481	-11.5657	0.699441	9.20335
-9.87463	9.14769	10.4749	3.84722
-14.7255	1.27946	-4.68888	6.09613
4.23144	-3.90323	-2.7609	7.69508
-5.33689	-12.5851	0.326969	7.00926
-5.19139	3.36935	-0.403691	7.28929
-11.599	-12.4214	0.448913	1.35138
2.13826	-2.08252	-3.03419	13.5745
5.56888	-0.846312	1.35963	4.11947
-8.22948	11.8143	0.354201	12.9827
-9.71743	0.0913718	0.888617	18.7885
-9.15164	7.99155	17.7154	-2.62239
2.96716	-1.95202	-2.35162	-1.73023
4.63574	-5.66707	-0.868446	-3.13882
14.3666	-0.22294	1.53338	4.94104
-8.37802	6.28614	1.80862	15.9773
-3.04291	17.2546	12.6108	3.34056
6.16973	-3.88717	-0.666931	6.10038
1.93459	-3.34359	1.8019	2.46088
-5.95035	-9.24882	7.3995	3.25035
1.23939	10.7962	-5.88343	4.44023
-5.85237	12.68	1.00676	8.83932
-1.65592	-8.50044	0.169791	4.28187
12.5124	-2.21054	17.4303	-4.08548
-2.24616	-10.1071	-3.56752	5.31442
15.9402	-1.51168	-3.03419	13.5745
-5.88569	-21.3651	17.5179	-3.50932
-6.20942	9.13058	-0.919082	2.80123
-6.12276	-20.6482	7.17692	2.02046
3.99252	-14.8215	2.07054	7.91765
6.89344	-4.86432	-0.814639	4.71827
-6.45808	9.15883	-7.9642	7.65785
14.7412	-0.321061	-8.61225	3.99565
16.5826	-0.554169	17.4921	-5.58252
-10.4874	-10.7644	-1.00677	2.52513
3.4519	6.76214	2.63059	7.85699
2.98086	15.8013	-4.0698	5.17619
8.92571	-13.6544	-4.29174	5.71843
0.20176	-3.34	-1.05237	-2.03142
9.18312	-5.68559	-0.588259	4.7235
15.145	-2.48912	11.0816	2.83329
-7.4687	-0.247832	3.03864	-8.85611
11.2251	0.251492	1.58014	14.5128
-3.45991	-5.67421	0.772161	15.759
-4.49293	-5.21402	4.329	23.1561
-13.3611	-1.09874	-1.79318	18.5143
-7.78071	12.2029	16.8085	-3.02535
-0.727237	14.5626	-5.28523	6.08086
-6.22775	-5.52629	7.85602	-1.03807
-1.1945	-12.9507	17.3205	-1.75979
7.05771	-15.9537	-6.55357	5.53047
-6.84959	-6.59914	3.7753	7.49468
-2.15711	11.6279	-2.18845	2.59726
4.2624	3.78212	-2.77683	3.72992
-10.2656	-9.57233	-3.77171	0.872134
-10.9464	2.99767	-3.77175	-0.300639
-6.70046	15.8435	-3.50013	2.16869
-14.1754	-12.0705	-2.06159	4.37354
-12.6161	6.53383	0.158038	1.57159
0.0850125	-8.32843	-1.75635	17.248
14.4227	-4.63356	-9.37483	3.28843
-5.36797	-13.2391	-0.938335	4.53407
0.883215	-14.4628	-6.12109	3.66136
6.84243	10.2155	15.8731	-0.619388
-7.09106	-11.1293	-5.02674	7.62055
-1.47214	5.93217	0.75591	5.2066
-3.43635	-8.42739	-6.95439	2.86238
-14.6741	-10.136	9.16484	-4.2696
4.34023	-0.950696	-1.04578	2.41688
18.35	5.22721	-5.27258	6.63517
8.70206	3.94813	0.077169	3.5556
-1.62388	-6.64785	-4.8574	9.86214
-2.47244	-10.8678	1.55429	4.00738
4.6258	10.1973	15.1838	-4.17514
-3.44973	5.1918	9.16831	-3.60242
16.4765	-6.94304	3.50539	19.3506
-9.12885	8.30786	21.503	-1.95642
14.4663	-7.16004	-1.84304	5.30237
-5.46056	-2.12953	0.278494	7.03241
8.48099	2.91743	-3.27674	-2.63168
-6.73786	1.64361	-0.962258	-3.02256
-10.2545	-2.84129	11.0816	2.83329
-4.69703	15.81	-4.13582	0.181589
8.072	0.451497	-1.77728	5.63689
1.16007	11.2993	5.39417	8.0787
6.11263	2.36211	-2.45192	15.1618
17.0758	0.345231	5.78189	-6.01302
11.0269	-1.76457	-3.9459	-0.750104
-9.94547	16.9576	1.93107	2.92139
6.38136	20.1483	-4.94456	5.77427
-3.67133	-12.8277	-4.45396	7.85673
-8.17447	-6.29071	-3.49936	2.72126
-12.6091	2.67715	13.3187	6.18075
-9.50492	-9.09597	12.4671	3.20216
12.3344	-1.79667	4.25955	7.35813
3.50169	14.7275	1.83522	5.02875
-8.98876	-0.341026	13.0705	4.09782
-7.68797	-5.32712	0.265683	4.57609
0.987878	15.0455	17.9708	-3.1163
19.0964	-3.83448	-0.781922	3.31814
-6.27426	1.96076	15.8278	-3.60586
-0.11509	9.97207	2.69203	7.2592
-2.17264	-9.62969	-2.0181	3.21303
12.1971	6.0513	2.02002	10.7436
2.6197	-3.62502	13.2978	3.54567
-6.80447	-3.42385	17.4144	-3.40611
11.9724	1.17961	-4.71636	-2.58668
-3.01145	0.3955	15.0775	-1.16744
-4.2088	20.1721	4.3381	6.98836
15.2626	2.01263	-3.30078	7.11404
-8.17708	7.41398	5.37511	-4.37653
0.50429	3.8736	15.3553	-1.78735
12.8402	3.80354	-1.39478	2.95485
13.7172	4.47933	-1.03818	-3.23948
-0.806873	-7.88628	10.94	4.71939
1.37076	-1.63301	-2.88704	3.39427
-6.09378	10.0521	-1.39635	6.16315
5.82705	6.75685	1.27589	18.2596
2.76769	2.25003	-1.51435	15.2182
9.67285	4.98882	-3.68053	-0.760072
-3.26546	-9.28312	11.9647	-2.54577
-3.67018	-4.81876	-2.34375	6.99584
-12.1805	-8.79884	-2.78731	0.837105
-11.5827	-11.2066	-4.19772	6.63994
-6.89414	4.76393	1.40631	5.38925
5.64257	-7.85858	-0.787591	19.2178
-5.11652	-7.07842	-1.69765	1.24546
-9.35171	10.2704	-6.40833	3.9983
7.07557	-13.1031	16.9848	-3.43167
8.48678	-6.66136	0.945582	19.468
-2.52414	15.1671	15.7967	-1.19428
3.3629	12.6366	12.5288	4.79834
11.932	-1.38167	1.2345	2.92704
-9.01931	22.316	-1.19967	-1.71154
-4.38598	10.6497	-4.40248	0.257892
4.01503	-9.46501	0.922354	2.89327
-6.31171	-1.85098	2.07519	-11.2598
17.8389	-3.59721	-1.78793	-4.43446
2.3569	-8.39023	1.6108	11.7673
-3.62897	-0.198586	-2.3028	0.703501
-12.4073	-10.0817	-1.03537	-3.57516
-4.67287	4.84614	-3.74981	14.4181
10.6102	5.59953	-3.2085	6.72717
-2.2291	-10.4581	-3.68306	15.7519
6.26166	-3.12436	-2.45905	18.4902
3.66278	16.4482	-2.08376	-3.7584
7.52867	-5.84006	1.72093	18.0445
-1.04092	0.33481	4.79386	8.16322
13.4154	-5.58398	6.50887	6.6033
8.93842	1.48816	2.38728	3.4686
-4.32772	7.04914	-4.0712	3.30896
9.89498	-3.1598	-4.12662	16.6556
5.90702	-2.18656	-4.48768	5.52985
-7.27415	2.80498	-2.29992	-4.39738
-9.94417	-9.4677	10.2222	-2.24189
-5.87751	5.35734	11.8426	3.22776
16.7839	0.191393	-4.28588	20.0417
4.26792	1.7644	-6.14871	1.64973
-14.9885	-6.51811	3.35392	15.0344
5.0083	4.52748	11.2349	-3.33695
7.66553	8.80838	-5.43512	4.01673
-0.307817	7.30711	-0.738059	15.2979
-1.67347	13.5184	0.677431	11.1334
-3.7127	-13.1509	17.3432	1.9695
-10.8419	7.9558	-2.45192	15.1618
6.67827	-0.393499	1.92119	10.751
12.3419	-1.84931	-9.91801	6.12521
1.30308	-4.75401	-4.71018	0.397771
6.69746	2.62679	16.5924	-2.32868
13.0064	-2.14443	0.0810402	-2.3006
12.4714	1.99171	-2.51454	0.933886
8.7981	-2.92947	-3.46213	7.52532
-4.91805	3.45915	17.0948	-0.701927
-3.28218	-3.68351	0.460103	7.60826
-9.88247	-1.64728	-1.7763	15.3512
4.42024	6.54772	16.8028	1.05817
1.80408	-9.38869	8.4766	8.82808
-8.36604	-8.28654	2.46205	1.83427
0.0341344	-8.91707	1.177	9.62397
-3.34511	10.7287	-7.49237	0.896295
-2.02009	-6.94285	9.09137	4.89021
1.33964	4.62542	16.1832	-2.6504
5.51974	-14.8817	16.9766	-1.46916
-7.16682	-2.31534	17.7408	-1.87895
5.89182	2.81568	16.7864	-3.59425
-6.87098	0.172691	1.80383	5.21475
-12.5066	6.81516	-3.22451	-0.218278
4.76064	1.20257	-6.00736	4.11796
-0.556463	-11.9706	11.2391	2.55281
-1.76748	-12.9046	-4.48311	4.24225
-7.09361	-12.0774	-8.26462	3.59517
22.7587	-2.71511	-6.35844	0.449765
13.0958	-2.181	11.9939	5.42572
-3.35406	-9.82712	-5.8126	-5.92547
7.43247	-3.85407	4.14189	5.00578
4.24045	5.29187	-2.40578	6.58447
-5.44004	10.0734	16.0369	-1.94912
-8.22346	7.30211	3.04673	20.6389
13.8969	0.798037	0.00982627	9.12755
-5.98067	-16.2957	0.397521	-1.44576
-12.9774	-0.782909	-5.51465	3.09107
9.56307	-4.10874	16.4339	1.95096
1.89577	5.48324	-3.26925	5.98748
-1.03472	-1.6912	2.22348	0.904589
-5.49241	-13.754	-2.53527	2.64497
12.488	-3.69136	1.4566	1.06979
-7.64808	-2.99931	-2.16021	18.6628
-8.06581	-6.81686	-0.88699	15.6969
11.1572	3.74483	-4.12646	5.43775
13.0296	-2.61868	3.03433	11.1537
10.3841	3.92797	-1.99067	4.53186
3.22768	-3.46961	10.182	-2.41843
-8.41135	5.0418	10.3002	-2.28889
-4.25488	-3.50351	4.36108	24.8153
-16.0497	3.07021	-3.54485	4.65688
-4.40215	-1.03297	9.89903	-0.118615
-2.32713	6.03393	4.01848	4.54845
2.84626	-2.92439	-5.15683	3.65225
-6.8652	-13.1312	-5.22443	6.25799
17.966	4.01773	-1.62719	-0.0805551
-0.90467	15.6259	2.24631	4.98467
19.2882	5.35258	9.63542	3.64707
-1.54537	-1.34823	-6.0529	1.12302
-8.27443	-10.0587	10.5626	3.05113
7.12671	-3.76093	1.45805	15.0382
-10.1642	2.68028	-1.1023	14.8539
-13.7243	0.0662921	16.5678	-4.01906
15.5645	-5.63175	-3.0645	3.34507
5.08109	12.3801	7.11444	-5.16068
-10.3531	-7.97793	3.73491	-0.818007
-3.91567	4.73539	-2.78451	12.1807
-3.62199	-3.30624	0.135082	7.26502
16.9942	0.528197	-1.40735	-1.96653
16.3087	5.76314	1.47804	17.1369
2.66712	-3.73015	-7.51768	0.252059
-0.981725	-7.18053	13.6563	3.94851
-6.40972	3.14628	9.23399	-2.53083
-7.11188	14.0676	1.32754	-9.23215
16.1413	4.98806	-6.01666	5.14009
5.31144	11.9215	17.6235	-2.0356
-12.6039	20.6189	12.3887	-3.31366
-0.677865	-0.750345	-5.17254	12.3825
11.4299	0.646848	-1.76667	14.0599
-10.9143	1.1323	-1.53507	2.35709
9.28099	4.22054	-2.51202	0.325809
-8.50749	-7.04948	0.185748	7.12318
17.0851	0.263728	-2.78015	18.4638
-12.4597	9.70523	-2.73972	7.95821
-7.39985	10.1797	-0.704084	7.36954
-5.8013	-12.8001	16.9223	5.6675
-8.04991	-11.1084	-2.76605	12.5782
-10.0714	-11.9681	1.25414	3.59997
-2.17015	9.36674	0.912552	3.10629
-3.33866	-2.08911	-1.29603	7.16457
3.56708	-8.18392	-4.81958	-0.844986
-5.14287	-4.137	-5.72192	1.55252
-4.03911	0.0866236	9.31186	-3.5762
18.624	9.37956	-5.04777	3.50554
12.1726	9.61172	5.50013	4.77869
3.88223	-12.1835	1.93315	4.67832
-7.47078	-1.93735	-1.09844	2.52005
1.22761	0.231991	-0.882678	16.2611
-3.33943	-7.50382	-5.10823	1.35758
-8.845	6.35201	-3.86506	0.145599
-11.5242	18.3803	9.33573	1.64916
16.7736	-1.09924	0.205646	13.5527
-2.74639	11.1321	-2.96045	3.9026
-4.88814	-5.28809	3.08363	12.2615
-3.37761	6.83418	3.51421	5.21741
-7.71192	-15.9712	-1.87794	-3.59742
-13.6779	3.27361	10.0512	-2.67507
8.95814	6.99948	19.6634	-1.04266
8.9156	-4.15867	-3.57254	5.78557
-4.79343	-18.5856	-4.26954	4.81995
-4.26328	-10.7989	7.88155	10.0332
-4.50549	19.2668	-4.97056	1.04435
-5.7746	-2.15351	-0.496995	4.63887
-4.27364	-13.8994	3.21348	2.3243
9.65815	6.01099	3.56304	17.2111
8.9109	21.0579	18.6444	-0.954235
1.56766	-1.88135	15.8936	-1.43161
1.59225	-5.28855	-1.82501	4.91006
-4.25964	-0.267341	-2.53044	5.54146
-8.5739	-2.63061	0.931408	7.75472
8.85084	0.302128	10.1452	-3.12819
-6.72754	-15.7166	4.76044	7.85366
-19.0401	6.4759	-2.41757	12.358
1.12953	25.4591	-2.87233	18.8549
1.55546	20.7266	14.556	5.49525
0.0399737	-3.54582	-1.59558	16.5769
9.64983	6.61919	-2.4293	1.81581
-7.49331	-4.54847	-2.41757	12.358
-1.01907	-2.35908	-2.52284	5.58887
14.1586	-5.80086	3.64815	18.2096
12.0462	-5.00923	-0.823658	15.8579
-1.51808	4.68788	0.66243	17.7338
-7.62581	-5.14595	8.43647	5.50829
-6.38914	-1.30457	17.0994	-3.71553
2.09605	1.80391	-4.91082	5.63768
13.2583	-2.67384	-3.70631	-3.92331
-1.92225	0.0680809	-4.90462	4.25417
-6.85393	4.29977	-6.30892	5.08281
-9.27695	4.83749	16.5431	-0.91969
2.27252	-10.9793	3.49874	4.11788
-7.57831	9.19384	-0.609194	14.8661
-3.40589	-6.77333	-5.65447	1.50597
-5.22873	-18.7647	-1.18141	5.82996
-1.02597	-11.1106	4.20101	24.8784
-5.04246	5.12665	17.1573	-1.25837
-9.66357	-2.70812	1.47804	17.1369
-10.4421	-7.68619	-3.93478	-0.00458422
-7.63988	-15.7041	0.952494	3.13665
-2.48887	5.17677	4.64292	7.76516
3.17837	-8.57295	-1.72203	-4.01838
-17.6398	0.853328	-7.88877	8.08688
-1.30862	-7.46722	4.28532	7.55249
7.01086	7.6439	-0.455297	3.07902
6.3948	-2.63975	17.386	-4.05765
4.89837	0.986856	-1.82396	3.00817
-7.26162	-2.45008	2.11391	6.7345
1.02962	6.37235	17.0409	0.759296
5.68423	-16.175	11.0999	-0.891905
-9.22423	2.94701	-0.848665	0.311735
4.20916	7.55	-0.412822	4.6301
2.24339	5.11921	-2.42432	15.3357
-0.157704	17.1139	-5.51069	5.38214
-1.42357	-0.609393	10.4221	-2.33217
-5.88421	6.27865	2.48638	3.09257
-5.45852	5.60904	-2.53475	-2.94607
8.14695	0.84336	1.39805	5.86481
-2.54963	-16.8506	-3.08286	14.9785
9.09865	-3.28464	1.97979	4.2824
-4.21891	5.67259	3.26563	3.64624
-2.45866	18.9003	-0.460521	4.64594
-6.03586	-6.99675	16.3518	-0.362583
-10.0306	3.50888	0.364066	11.1173
-7.37243	-13.4345	-3.13866	2.72917
-5.86432	-18.6704	-6.79484	6.69576
9.99976	6.11022	-3.84762	-2.82859
-3.98268	9.72226	4.35737	4.35291
-10.5614	2.61033	-8.27521	7.77395
-2.97098	-5.84402	15.1005	-1.08652
11.1064	1.18857	-10.0963	2.63845
-5.26392	-6.85236	-1.48273	2.60223
9.5273	-3.54642	-2.7606	6.80888
-7.79974	-15.9421	2.51478	4.56343
5.81477	-4.30268	1.06269	2.48066
12.9843	-10.6882	-1.04146	15.7642
-5.44298	-10.4243	9.10935	4.26516
-0.872389	5.3497	-7.1208	5.80909
-5.85196	-6.80662	3.86825	18.133
-9.10664	-0.331451	-2.47351	-2.7292
-7.13499	-1.01047	-2.00293	1.31133
17.1414	-1.31719	-0.850755	9.63175
19.6647	-1.24439	13.761	-3.89472
-11.4601	-1.35806	-4.83032	1.99731
-2.69564	-18.5409	-1.88751	15.7058
-0.901056	-12.5149	-5.46992	6.42422
-9.25467	14.4018	-2.19989	2.35369
-7.00819	-12.2881	6.15556	7.46789
-5.5098	1.08009	-0.823658	15.8579
-11.4707	8.3158	3.79388	7.82366
9.57286	-7.93998	2.42922	14.5738
-8.8882	-12.0095	7.65792	-0.521341
14.7628	0.945641	0.567108	8.01397
-1.09134	17.8304	-1.04146	15.7642
15.9468	-0.708054	-2.93009	8.24164
-10.0665	8.58399	-0.563931	7.52172
4.72141	-9.17257	-6.09259	5.37521
-1.16832	-3.83214	19.8654	-0.381023
17.5897	-2.3964	-5.89259	6.92894
-6.30079	-17.5036	3.08237	11.3127
-7.94985	-7.11442	-1.84987	-4.12454
-4.57513	-9.98314	9.63542	3.64707
15.1037	-7.47599	-1.05443	6.46294
-1.64976	9.72061	17.9179	-4.04569
-4.66032	0.834329	-3.84163	4.69321
6.03319	-4.18956	2.59346	-0.910424
-12.5207	-0.794857	14.9004	-2.68376
-8.76944	-2.50174	-1.68685	6.08295
15.8457	-3.33984	-6.99871	20.529
19.4872	-4.91075	-4.67888	3.04573
-7.49096	-12.0432	-2.01765	6.83469
-4.90261	-0.991278	-1.23142	5.49697
-7.3327	17.7414	-2.83944	1.28693
2.46539	0.664343	16.4005	-1.98085
-6.04778	-6.39088	0.503697	1.41098
-0.247664	5.77733	0.335051	3.44856
-10.9592	3.34637	13.8347	3.84022
-0.910286	1.15325	0.0639009	5.58038
-1.32828	-1.43653	-3.07939	4.68522
-6.80248	4.52423	18.3433	0.893881
-0.837671	20.776	16.6763	-1.6982
12.7683	4.1072	-2.53671	-4.15644
-12.7077	-4.30017	0.419901	4.43896
3.75409	5.43147	-2.31155	14.3699
13.3882	-4.49381	-3.90839	6.67922
-2.4941	-8.17891	-3.56629	7.78567
3.79805	10.6757	17.9294	-2.51789
-6.62798	-14.1043	-0.66061	4.74223
-3.82572	4.20656	-1.69972	-4.32163
-8.1519	-8.68005	-14.0355	6.25659
0.751089	3.57324	4.83797	8.85803
-6.9598	5.01396	10.2802	-2.04476
-7.80986	-1.52809	-1.93585	3.15217
-6.91674	-5.28103	-4.04088	14.768
11.6742	2.79622	2.60515	6.67904
-1.71712	12.3704	2.68901	6.44685
2.23251	11.2294	-8.74088	6.44349
0.452835	-9.24188	-3.3922	-0.900074
-4.62908	0.565586	17.7132	-3.68192
-4.33156	-2.9332	13.597	3.70579
-4.24538	-10.8508	11.5767	3.21074
0.301315	12.9303	17.3011	4.10473
-2.63881	11.6225	-4.13263	5.53126
1.63587	6.8566	-2.10324	17.2902
0.955968	5.12402	-5.43364	7.43446
0.43628	24.7615	2.13252	4.64766
7.25942	-7.33298	0.165511	6.9987
-9.59663	17.4973	-2.92083	3.28574
17.0363	5.49085	-8.97284	4.07129
11.979	-4.59949	-6.72222	0.542624
5.39872	2.29038	2.4379	13.3854
-6.59009	-6.54144	0.85831	17.5357
-4.59553	4.99572	1.97508	2.55928
11.8187	-4.57464	-3.68306	15.7519
10.6596	-1.36468	1.87683	17.5245
-0.836179	-17.1991	13.3534	-3.87469
-6.14144	-14.507	-3.57066	16.6494
-5.66749	-4.06029	-2.29604	2.41166
-2.61153	2.30911	-7.35713	5.76512
-1.88857	1.9948	0.888617	18.7885
-0.632472	18.5074	1.31146	5.4556
-8.21819	4.38848	-1.65081	5.46012
2.41326	-11.4529	-4.3486	2.38798
7.78089	0.21229	2.40559	9.0402
5.98012	-6.58667	-4.78625	8.52283
4.84529	2.3401	-0.730367	3.11315
-5.32697	4.79938	-5.56405	1.81747
-14.3381	-0.0672986	2.41318	16.266
-7.44272	-1.46117	2.04347	17.8958
11.4525	-4.15919	17.0887	-3.57475
-10.5732	14.6393	-0.558256	6.79513
-13.2429	-14.7135	2.97552	19.1234
12.0645	-6.74182	13.1808	4.35014
-2.20486	11.2652	12.7071	-1.53911
5.91353	-3.20085	-3.54126	2.90861
0.305369	11.5345	0.671547	10.7142
0.771844	12.0274	7.09323	-5.40882
-6.46639	1.63575	2.9939	17.9721
0.798232	-14.3369	0.410461	4.35153
11.9111	-4.02731	16.1915	4.76694
-7.94436	-14.5405	12.572	4.14258
-13.1881	1.17218	17.7946	-2.41808
-4.94546	-4.98308	4.82725	7.5912
-4.08041	12.5844	-1.60775	6.86202
0.412082	9.04714	14.0988	-3.09162
1.51449	-2.24193	-4.52599	-2.56637
2.57329	-5.59477	3.24096	12.7527
-3.25206	17.3755	-4.04088	14.768
19.7507	1.8984	9.63123	-2.36646
6.83506	-3.20424	4.4239	0.188122
-2.55845	6.89993	15.1455	3.39868
-4.62846	6.52835	1.01361	-1.20206
18.3404	-1.16863	1.91508	6.707
-10.6968	-3.58344	-0.943878	2.67864
-9.73035	-1.65615	4.89578	13.4928
-3.44165	10.7508	2.09401	17.8811
16.7255	-0.85994	-2.76795	-2.34369
-4.05538	-4.31385	16.6412	-4.20812
6.34766	-4.88722	-1.21226	8.96935
13.8123	0.359732	-4.52543	4.66822
-6.38092	5.12618	-3.04519	2.86849
19.2178	0.812257	-3.23952	-0.521827
-3.50578	5.84436	0.172562	5.62298
16.0157	-0.960483	-2.1416	-4.27542
14.8796	-4.16936	15.8811	-0.238749
18.036	3.55678	-1.07248	4.94812
0.148871	-12.5059	-1.76667	14.0599
-5.82076	-2.55305	-0.310557	6.73256
9.18383	-9.00373	-2.53646	2.50376
1.2201	22.6778	1.73276	17.4901
-0.651346	7.79376	16.962	1.09523
2.14879	-4.81053	4.66904	4.23735
-13.5324	9.07815	9.30748	3.41104
0.658318	3.03762	-3.26453	8.64595
19.2614	-2.03756	12.9481	5.76453
5.6598	4.12373	2.41394	-11.3437
9.85763	-1.65562	-1.34986	3.05569
-11.6193	-14.0452	2.33634	8.37477
-6.50366	-4.33298	17.5894	1.25423
-0.18516	-15.957	-0.505557	8.43943
-7.07206	0.539352	-4.90459	2.12095
-7.78786	9.58289	-1.15518	-11.1661
-4.35217	10.8678	-8.68624	2.97504
-6.30256	8.97905	13.5764	-4.04648
-7.32012	-4.91393	7.301	0.0538223
-6.77991	-3.70081	-3.79375	3.01713
0.0519916	5.0852	3.28679	4.87589
8.39639	-5.4463	8.54777	2.39367
-10.8923	-1.50138	-3.08477	-2.90127
-0.806837	13.3736	-4.1302	-2.26467
11.484	4.35224	-4.19324	6.76535
2.03781	-1.25155	-3.03345	-0.0869231
-4.84802	15.3675	2.71636	17.1093
17.9623	-2.65797	2.94107	6.43884
-7.22476	-5.49481	-2.31407	16.3964
-9.93188	5.79388	0.306039	9.17792
-10.1878	14.8317	-0.192987	4.39782
15.8299	-4.33159	4.53401	7.74601
9.03597	-7.94524	0.906798	4.48945
-7.87208	9.38813	-8.65931	7.5466
10.5939	-3.94591	-6.05203	5.3502
-3.74902	-11.2071	0.1548	13.5651
-5.40803	8.94502	17.6588	-2.68019
-11.1502	11.3618	-4.48572	4.69452
-0.033428	-6.94961	-2.367	2.31086
-8.96799	-5.31411	3.83208	5.54292
-1.07153	4.02909	2.04347	17.8958
-8.65806	15.9334	2.16314	11.5527
-4.01002	-5.85206	1.45322	1.73131
-2.02152	3.39182	2.4379	13.3854
-1.60412	-4.15018	-1.57317	16.0492
-3.67544	-14.5664	15.0322	0.327856
15.1604	-7.02668	16.2791	-1.72911
-0.297263	-5.37612	-0.921569	2.58542
-8.47175	-17.4221	11.6903	6.14121
-2.57104	-4.19159	1.26178	9.22652
0.647998	9.44331	10.4729	4.48438
14.1415	1.37377	5.3009	6.18708
-11.9958	-8.30029	6.84961	7.85371
-7.64344	-6.67024	2.78556	8.71848
3.58898	-2.52702	3.08237	11.3127
-8.42504	-2.79329	15.6308	3.33371
5.08168	-6.86371	2.18852	-9.90224
-6.4307	-9.2437	-2.69549	7.45888
-10.3661	-10.7176	1.95868	4.47057
8.63261	6.11622	-2.68626	-3.25945
7.90534	-5.50657	-1.51435	15.2182
-8.99803	10.8599	-0.845464	6.72979
-7.6156	-13.1699	1.36214	13.3332
-4.68615	14.5517	-7.42646	5.00457
-8.69184	-0.399364	2.08101	4.54915
-7.33822	-16.0287	15.0567	-1.3974
-9.94917	-12.2418	-2.71427	14.6694
5.74916	-2.42175	-8.8373	0.975256
4.36018	6.46047	-4.90317	6.41387
16.8929	-4.76977	0.413287	3.85094
-2.37899	0.786768	15.5711	-0.878019
3.97015	-3.17953	-9.94072	1.86389
-5.67226	-15.7059	8.92082	7.13443
7.03338	-2.69891	1.43639	7.79707
18.1363	-1.86105	-0.911691	2.67343
-5.06433	-6.00714	17.1814	-3.57742
-11.2642	-11.2264	17.679	-2.33807
-9.99461	8.88489	-0.353617	3.37755
8.9252	-5.17059	-0.886739	2.8465
-4.78502	-7.17009	-3.90902	-0.269787
-11.1474	12.2878	2.56563	16.8901
15.9401	-3.13642	-6.641	3.74014
-5.75246	-11.7833	2.91772	16.2477
-1.70718	-0.753293	18.4431	-2.12841
-7.56337	-8.29231	1.84271	3.83341
2.08648	-0.242009	-0.947416	6.40795
-3.52677	14.6053	1.76661	17.5922
-9.98467	-12.8749	16.9901	-4.62818
-7.25788	-8.30022	-2.3028	4.78109
1.43584	-1.56735	10.107	-2.10154
-10.6587	5.72311	12.0551	3.10607
7.58348	-2.45192	-2.6568	-3.54693
-4.11794	12.6017	-1.12937	14.9697
3.11722	2.0941	-1.75635	17.248
2.52895	1.07411	-3.78908	-0.594955
5.19757	6.71549	-4.9927	5.64032
9.21188	-0.882751	8.03308	2.80486
0.917947	6.70742	2.56443	2.95055
19.2324	-3.11306	-2.01942	-0.108198
-16.1486	7.22326	2.97254	4.48065
-1.90664	10.0667	-6.2792	4.64938
2.78373	-5.80587	0.986086	17.6671
4.07147	4.44413	11.4646	1.6381
2.52755	1.22228	0.561354	2.95032
-10.3328	0.49685	-2.46906	2.44633
17.272	4.35871	-2.66671	4.39621
-9.90662	-8.50292	-5.55283	5.31771
-4.65559	14.4675	10.0433	-2.60386
-0.0315325	6.89191	9.23044	0.394639
9.64573	10.4082	6.7494	-5.8037
-0.862725	-17.0362	-1.50608	5.9099
-5.2512	-10.6051	-2.07144	2.24868
18.5239	-2.34362	-5.5782	-0.85667
-2.71301	6.29363	-2.003	1.41979
-8.18539	-1.83435	3.66515	19.5233
1.86411	3.87016	-0.645598	13.342
18.1239	3.24322	-1.20977	7.02223
-14.2447	1.70668	2.94319	7.83112
12.4068	-3.08477	11.7103	4.3968
-7.98389	7.01325	-5.25406	1.42705
16.5323	-0.132329	0.533636	-2.33162
-9.84802	-15.4299	0.378942	6.68172
2.0039	-3.89153	7.9653	4.02221
-8.11105	-11.1775	-0.882678	16.2611
1.18547	10.9351	-0.147716	7.80999
9.52273	9.19864	16.6235	-3.9411
-7.17611	-13.9245	-5.13049	0.694604
10.4971	3.87883	-3.94455	2.5159
-6.64935	10.4387	-5.46158	3.20981
-8.22498	6.80029	1.93491	9.42442
-15.4554	9.64904	-1.96931	15.7593
2.25967	6.92748	16.1915	4.76694
22.5124	1.36637	16.723	-3.74221
-1.50723	1.99089	3.71117	19.1783
8.98183	4.63732	-4.31786	2.277
-6.14511	-11.7701	3.7641	4.67496
-10.6777	10.6964	-6.25191	4.96515
5.60193	1.77298	-3.91158	3.32493
12.0411	-5.3912	15.3509	-2.07054
-14.9543	8.16326	3.73334	3.49891
-2.93243	-11.1976	-9.19215	6.03876
0.641789	-1.26019	-7.03815	4.09803
-1.1697	-3.26202	-0.789555	19.7598
-4.78115	4.42087	-6.53202	2.46673
15.1408	6.52985	-3.68391	6.21009
3.75151	-2.31057	18.361	-3.54952
-3.15751	0.620204	12.5288	4.79834
-12.8225	5.66621	-1.60638	2.23783
-7.65078	1.17962	12.1793	-3.40427
-6.1304	14.9747	-6.18816	4.46511
-6.1502	-16.1183	7.42289	3.07171
16.636	-2.8241	-3.40982	3.75126
-5.89647	-0.937397	17.8392	3.57371
16.3946	-0.27794	-1.90545	2.73238
13.4554	1.61203	-1.08529	2.89029
-9.78661	-6.47545	1.17289	2.79147
-4.4927	-4.64696	-5.12368	5.37326
15.5403	3.75482	0.931701	5.19295
-5.41724	-4.38244	-3.83731	4.7921
-11.4314	-9.04458	1.61346	6.12189
-2.70547	-15.9549	12.5399	4.44533
9.8039	2.88574	-1.50842	5.85127
10.4692	-1.675	-7.75263	4.58821
-3.43587	7.70819	8.08718	5.61748
-9.3253	-9.60912	-1.51651	7.78938
-2.03284	1.62643	0.299649	4.52481
-9.72951	3.76535	16.3566	-3.26401
-7.47568	-4.22407	14.2693	-3.53004
-0.586989	18.9647	5.57798	8.18051
0.473849	-14.9028	9.65049	-3.04329
1.18907	18.9418	10.1158	-0.627324
3.23795	-16.507	-4.40253	7.16058
6.74028	3.70407	-3.25349	-0.0977594
-3.53123	14.7362	17.241	-3.39301
-0.180513	5.23167
1.35375	12.6075
5.5363	3.25852
-7.32853	-6.57751
-1.42878	-4.61741
8.03536	-3.60791
-5.11151	5.00222
-7.43967	4.38436
0.99815	7.49194
-2.02594	-2.21333
0.370967	14.404
8.01282	3.38967
-15.303	-5.24389
-11.6116	6.74765
-0.331165	-4.40776
9.04318	0.63182
-1.96534	-18.2771
-12.2175	-1.9657
-12.7667	5.84072
14.8189	1.90443
0.146027	8.8883
1.99967	6.76157
14.8375	-6.48207
19.413	-6.18956
-10.2235	2.83273
-6.81884	-7.41513
-2.61137	-12.1702
-0.377796	-9.56051
4.55903	1.60757
9.21159	1.55099
-7.42873	-2.91173
18.8651	1.09135
-15.6801	5.47104
-11.2043	-5.01165
-0.0901159	9.10435
-10.5496	8.38619
-2.5397	0.0188292
-5.12762	0.895408
5.33898	9.65352
15.7649	1.01076
19.1436	1.83758
12.9908	2.45051
8.81406	13.3494
3.03682	3.9021
-6.65433	3.42519
-8.30804	-6.45784
-7.09835	-16.5524
3.95441	-2.5032
-8.9628	-10.6023
-14.9403	2.67708
-5.82431	2.15373
3.283	-2.01091
-7.84266	-1.90139
-0.595403	-0.138635
-10.7554	-14.026
-8.38731	1.30289
-1.39406	12.4598
1.68983	-6.04256
-6.48113	-2.96691
-7.79218	-7.98792
18.4463	2.2291
8.4709	9.42091
0.528752	-5.41119
-6.73398	-10.5682
-9.34736	-4.80938
10.802	-3.45506
-11.5235	-2.21784
-0.582838	5.13743
-6.96034	-3.93369
3.78362	3.15053
-8.31102	-12.0586
0.799069	-0.0132364
3.8311	0.555832
-4.83938	-3.17203
-11.3763	5.56711
-6.10358	15.7462
-1.43629	-9.37969
-0.834365	3.18667
6.25749	8.26076
-5.42938	4.64219
14.4638	-8.79929
-9.09307	-2.62082
2.77352	1.60137
10.7293	-8.26861
14.4647	-3.6268
7.64595	16.824
5.87617	-4.04048
-7.91019	6.9097
12.8618	-4.86297
-10.9262	-20.8184
4.45292	1.49534
-9.76443	0.643166
-2.33322	12.3163
-2.82366	4.22341
-3.48339	-0.150412
-12.9764	3.69197
13.1173	7.5746
-7.66552	4.87679
-9.23942	8.91169
-6.82227	-6.51227
3.37841	-7.02116
1.29865	4.18412
16.8827	6.78441
-5.1693	8.93845
1.87462	6.74103
1.28423	4.21955
-3.52603	-18.1761
-9.64585	4.7192
13.5809	-6.01222
-2.16184	-15.9589
12.4188	-4.28449
13.6028	8.1408
-0.0984749	2.10807
1.13956	-14.0566
11.3567	-3.89862
-1.3142	-1.57062
-5.89007	6.94849
-6.67307	-8.00968
-2.83328	14.4668
2.26729	6.6662
10.0554	-8.43234
-7.27888	-3.73825
-10.2176	-8.44456
10.4118	3.21128
2.25369	16.2872
-7.81882	-0.871861
-0.542188	8.85605
6.18562	5.54872
-1.69426	-0.181494
-6.71904	1.86798
-8.32994	-4.33153
2.0122	-2.32027
-0.0241645	2.29281
0.718283	-15.6739
10.9427	-7.18464
-13.3139	-16.4879
5.13345	-4.97428
15.6591	4.36752
13.4234	0.952445
-9.68232	-0.260233
-7.56204	-9.81145
-2.24139	-0.967047
-11.8932	8.6324
-3.43586	-11.0936
19.8654	-3.19483
-7.98259	-1.38284
-3.50732	-7.33001
11.223	-6.8095
2.84195	-10.5679
-0.75494	0.909994
-8.70257	-10.0708
-9.9428	0.244905
-6.44105	1.9683
5.40339	-12.6556
8.39041	-5.48563
3.17823	8.93573
-5.858	-1.47487
-3.7335	5.29103
-9.21394	-6.8169
-5.21721	-9.75448
0.569957	-19.4735
-0.802713	-11.5439
7.14065	-5.07229
0.39667	0.38185
0.0249996	-11.5725
6.326	1.2389
6.78988	4.30197
-3.16051	-0.197889
-4.97319	-3.4444
-5.73281	-11.1028
8.04739	2.00256
7.94658	1.66711
4.28538	-10.5157
2.79344	6.24913
-7.90588	-6.72601
10.1218	-0.650186
-9.69501	-4.03067
4.9963	8.63126
11.9251	-4.58804
-2.51034	6.6725
0.983454	-8.15237
16.3419	3.64048
-0.88094	0.912831
-8.06067	10.263
-9.01395	8.9085
-9.0677	4.56252
12.295	-3.41601
-5.123	16.9324
-0.0680724	-5.70975
-0.535907	-14.4663
-5.82417	-4.42923
-6.05477	22.2485
-6.58303	6.35676
-7.77984	6.87583
-5.57349	-14.9659
-13.1414	-9.13177
-7.13253	-4.64418
17.2947	-2.7941
-4.90321	12.6349
4.87499	5.40447
-4.86488	17.589
5.32575	5.40641
-9.56007	-11.6933
-4.72555	-0.700603
5.48705	-9.4704
13.8409	-0.780727
-4.58161	-1.61814
9.38663	-6.63148
-12.4564	-8.91459
2.39157	5.04107
-12.2111	-14.8896
4.3057	1.6331
-10.2725	-8.64581
6.47241	1.3667
-9.87728	9.1023
4.21337	2.22537
11.4795	-1.27251
1.67347	-4.60479
-8.68023	-6.47686
-4.96495	1.25519
-3.19591	-1.82528
-2.7877	15.566
10.4371	-6.17344
-14.7303	-9.39761
17.1391	1.507
-11.1508	-1.50601
-0.0901431	12.595
-3.81848	13.1158
-0.988056	5.0999
-13.0225	-3.11121
9.70043	-3.12853
-1.68644	-4.33822
-14.428	-5.44212
-10.1467	18.3334
-9.05619	2.4503
-12.7343	8.36001
-9.45363	6.78977
-16.0745	-6.75918
-4.12344	-10.0798
-12.8097	0.355013
9.53542	0.924971
9.69926	5.04899
-11.6602	20.5933
-9.99135	1.06253
-2.55694	0.0288613
1.11217	-3.52723
5.77099	-3.8374
1.71103	4.87319
2.67644	-2.00037
-8.82634	9.49058
11.1707	1.16899
-3.95948	-3.38953
13.2268	-3.29882
-11.6122	-9.24272
3.19448	7.98558
6.21309	6.28338
-0.544417	3.27861
5.61763	0.824616
1.41269	-3.36162
-1.60066	-11.4405
-9.82489	-1.47165
2.95981	-1.84295
-6.17191	2.55413
-4.64583	-0.432631
11.0622	-7.41368
-0.794649	-18.6037
-15.0543	2.34823
13.8004	2.5004
14.2687	-1.61179
11.6442	1.77493
-4.49961	1.41368
-8.77884	-3.37724
8.13403	-10.5728
3.827	7.66711
7.87576	0.742595
-6.91203	4.81115
14.6068	-1.27058
-0.961603	-4.17003
-10.3614	-2.60263
4.48887	-1.8398
-5.58773	-3.60534
-1.92634	12.3775
4.25089	4.54126
7.30403	4.79191
10.8382	3.94228
-4.20718	-4.09834
-6.65187	5.42252
-6.21419	11.6847
17.9498	-9.50714
-4.47781	20.4635
7.14964	-3.77381
-6.72728	1.4212
2.57662	8.26729
7.38185	-1.26729
0.358065	-4.89198
-3.94924	-7.77719
4.54301	5.73263
-14.0844	1.09042
-6.27515	-0.100503
-2.88842	-6.52675
0.677432	-8.43225
-12.6656	4.78622
-0.628205	10.5085
9.70372	2.99034
-11.7783	-1.12669
7.49945	2.20551
12.5925	0.0866396
-15.0703	-3.69584
18.8824	-4.00282
1.01928	-6.03632
9.18239	1.1126
3.17475	3.45142
-10.225	3.29238
3.4796	5.76117
-2.69936	-0.200031
-4.74593	-2.62983
10.7084	8.75455
-12.7871	-1.78006
1.36217	1.97765
13.2235	-1.3164
-4.26829	1.4417
-6.28835	-6.36215
14.462	4.65642
17.4731	-6.56374
16.2561	9.29028
-9.00234	4.05159
-14.5934	-5.08917
-8.05109	12.8595
15.3076	-10.7521
-7.22778	10.9864
6.93143	2.35839
2.56224	8.65411
1.48067	-10.7435
12.5396	-3.89016
-13.306	-9.25151
-8.62099	4.5339
-2.6328	-11.2762
1.6223	-7.11331
-4.08448	-7.62602
11.6811	7.05853
4.86596	-8.88885
0.0628273	-9.61776
-8.06427	-3.08928
13.428	-5.26409
-0.917835	5.04212
-8.83787	-9.11591
13.3445	-1.2855
2.88736	4.78946
4.07911	5.59065
-4.78991	1.21983
-12.6153	5.99626
-11.5764	-13.2396
10.6243	-0.7376
0.780836	12.7935
-3.1049	15.2709
-17.6666	-1.4581
11.2399	0.617331
-2.10777	6.32117
10.3457	-2.95841
-6.55866	-14.8173
-5.02913	3.49231
8.4917	8.26436
-6.91416	-13.1762
-0.672999	16.7538
-8.62848	1.85086
4.24871	-0.123385
-10.5142	-6.20176
-7.59315	2.94895
-1.64638	-5.41618
14.0056	-3.87889
-6.95305	-8.08302
-5.99184	-4.24598
3.99936	0.622759
-2.76064	8.21824
-8.25982	-2.40997
0.537424	1.58667
2.41694	-7.35646
-4.37702	5.29602
13.0711	-1.06741
-11.3096	-4.99909
5.08387	4.51268
-11.9988	6.24549
-8.90844	-7.77522
5.39534	-9.38213
-10.5553	-7.03907
1.43617	5.686
4.48424	-3.82435
-6.51181	-7.40383
-7.59572	-5.85013
-0.43465	-4.58657
7.38609	12.018
16.1737	-6.87675
12.8909	0.860452
-3.0402	5.9982
1.56095	-8.23287
-2.88974	4.7714
5.69417	-0.983661
-6.29403	18.8639
-10.4626	6.70549
11.7409	-2.92495
-10.8565	-4.15316
1.51561	-0.551201
6.1133	18.3177
-3.36317	-5.47258
2.63888	-2.35059
-9.11265	-5.22924
9.18174	-4.47147
-2.12444	11.4227
12.626	2.65478
-0.0425548	-9.02499
-6.33583	-7.8259
-5.29509	12.0437
-3.89109	12.2981
12.7149	2.43206
0.805843	14.312
8.76825	1.79749
7.90371	-13.2182
12.832	-0.564679
3.02942	3.34451
-1.35217	-13.1349
2.91789	4.15369
11.6522	-1.73204
-5.1318	5.36359
-4.16706	-1.13184
-6.29479	-9.57675
13.4657	-1.47046
0.436899	-5.6812
1.13399	-2.26737
19.8784	2.47397
15.163	-9.18932
-7.79604	2.40852
12.3477	5.59948
6.07423	-12.0764
8.67713	-7.64587
5.20314	-11.4239
18.3766	-7.65438
-6.8373	-1.30917
-16.0265	2.3823
1.54838	3.5627
-7.09277	0.966477
-10.1567	-18.7219
-6.73829	3.92293
-10.8602	-3.89114
-7.68943	15.4161
-7.9725	-3.97084
-9.08111	-1.56081
-3.57066	16.5754
14.5526	-6.76275
-7.69211	12.8669
-3.22203	8.85021
11.9522	10.7233
0.31771	4.93231
-4.44616	-5.99517
-7.63612	-3.86134
-1.14607	6.66057
-1.61557	-4.01261
-3.19197	3.58533
-2.22175	-1.08852
-10.8351	-1.01782
-3.44835	5.58678
-4.4515	-9.47706
-5.37229	-3.73827
-12.1967	-13.7434
-4.70262	-11.7425
3.64111	-2.54483
0.057849	0.0920561
4.7325	-6.68405
5.80124	-16.546
-1.92957	21.8646
-16.199	-5.52102
4.10199	5.33482
-10.4496	-6.47289
-12.7589	6.50795
13.6757	1.90219
-7.81154	5.91445
-0.874519	7.27335
2.93592	0.41386
-8.57858	-11.2595
-1.29333	10.5588
10.2263	4.20078
8.50896	4.02742
18.3167	-0.253604
-4.86256	4.60754
-10.7582	6.39812
-9.62518	0.0758073
1.31403	-11.3908
-9.98481	11.2085
6.40429	7.55131
-8.49852	-6.11962
-5.42117	2.71655
16.4721	-3.0255
-5.434	14.0651
10.7294	-4.19566
-7.77983	-0.554769
20.6192	2.33405
3.62525	16.2292
0.376358	-9.17274
-5.87841	-8.22856
5.79971	14.827
-14.0502	4.94843
18.438	-3.53825
3.25138	6.72701
-6.12789	7.62186
-4.65236	5.33762
0.466204	0.294763
-5.73226	1.38968
-5.01128	-14.2508
-1.30824	5.00606
4.9298	-8.61123
-11.582	13.059
0.862222	0.944622
0.199113	-9.13984
-9.24972	6.55549
-3.64079	-14.5023
17.0923	-3.9437
16.8428	-2.60634
-11.2973	-5.949
-10.5619	-10.8062
-1.75238	-14.0268
-7.93031	10.9566
10.4985	-0.0977485
4.19605	-6.43437
1.41979	-0.0965914
-1.69929	-3.42179
-3.2664	3.87804
-0.465028	-2.14476
17.5393	-5.71901
13.6423	-2.70444
-3.51682	-8.66612
-0.245802	10.3937
-4.58093	-0.812096
17.5324	-0.937551
-7.65081	3.79453
-6.02772	-3.13951
6.22359	-2.90194
-10.3955	-13.7958
-3.61361	-8.33678
15.7095	-6.32617
-9.90726	-16.3752
15.1369	-4.50194
7.68539	2.5966
-3.727	2.95179
-2.68329	-2.49579
2.81066	7.11307
-3.60824	2.64956
10.3611	2.19854
-13.8645	-4.79399
2.38125	3.34034
-5.06173	-10.7548
-5.40563	-9.25651
-3.43547	-11.7124
5.05725	-5.80361
-4.22925	-0.0402888
-7.11433	0.161727
-1.72381	-15.3568
-14.8804	7.60496
-9.57967	10.3762
5.45909	0.483216
-6.91968	3.31158
-12.611	2.35411
6.64157	0.165851
18.0864	2.468
-10.8659	-4.82323
-6.02317	-4.09065
-5.14316	-3.94686
15.8465	7.49952
-1.10867	1.38846
12.9458	0.105308
10.1655	5.48077
1.73673	-10.8567
14.9005	-3.58515
-4.40872	15.2648
-2.23584	2.69729
-0.115308	7.40947
-4.41287	-3.25626
-2.52788	-1.56432
-2.16377	-7.04075
-9.72052	-3.12735
-6.68337	7.46534
11.9685	0.527815
21.5038	-2.51252
18.2914	4.47102
-8.72285	1.31269
-2.70878	-3.11694
-12.3776	-4.50526
-5.17322	-15.3869
5.84404	2.24456
-10.0629	-1.11655
0.0835894	-3.27914
-8.23867	22.4014
-2.51514	-0.982081
-8.13803	18.2461
3.96145	-7.02183
-9.89887	-1.97312
-13.4365	-3.01795
-3.86407	10.3951
1.69243	-0.782545
-8.53935	-11.7501
-0.647951	-0.151646
-6.38173	5.3683
10.3081	4.87461
4.28822	1.14315
-10.4154	0.783072
-1.78738	-12.867
-10.8563	1.31686
-7.78148	-7.14194
7.91133	-1.13947
-4.31304	16.3637
-5.05071	2.54057
-9.96826	-18.1715
-9.24258	5.10854
-7.14811	-20.3358
17.0534	-5.7358
14.3315	2.99752
-8.16471	-0.627537
-6.77549	0.325863
10.9402	2.90893
-8.42871	0.309085
2.69646	-1.02728
4.08258	-0.941503
-15.1241	-1.65168
-4.15685	-6.75817
1.67923	17.2211
-3.66535	-3.19936
-4.01933	2.96028
9.83161	-1.93832
1.51589	2.97943
-0.345322	12.7643
-19.8163	3.12481
14.2542	-1.00932
-5.62478	6.27084
4.05029	1.08455
-8.19074	-11.1312
2.74254	-13.7182
-8.85172	-9.08775
10.0552	4.19622
3.08144	8.96119
-2.67101	-0.860723
16.9291	0.239599
3.12659	-11.5841
4.00845	-3.74975
-13.281	2.74609
-5.5263	-15.0133
-12.3393	0.889492
-2.48784	-8.02221
1.54225	1.88415
10.2136	-5.32487
-12.2	10.9689
3.07979	2.84289
7.44037	-4.91146
-4.14374	12.077
17.8003	-6.52257
15.8354	-5.40649
5.14312	6.38671
9.51398	-4.01026
0.403776	-4.5758
-4.36907	6.78803
-2.68705	23.5471
6.77856	13.5809
-11.6273	4.58812
-4.49085	-10.8966
6.35459	-0.727558
-5.63926	-19.2669
-8.07155	5.95952
-2.17269	-4.07662
6.77562	-5.97883
-0.179514	5.31908
-6.16534	-0.316377
0.302045	7.21053
0.632309	-11.4918
8.3088	-10.5828
2.82385	5.10638
-3.15878	2.78051
18.8954	3.23567
6.18574	0.850364
2.74411	-14.6075
12.1179	3.04003
-4.76113	-9.91255
1.48156	12.1079
2.61711	13.006
2.68144	-15.9524
-11.3939	4.98577
-1.01386	0.946792
2.20144	-11.5266
-6.97977	18.5734
11.5506	4.37396
-3.81997	10.8978
-1.78857	-14.4805
-5.10516	10.3709
14.3746	6.37352
20.7646	-11.839
-1.93258	-0.331091
-2.46735	-3.26731
11.1666	1.81797
16.235	2.98927
-13.0085	5.38257
-5.58547	-8.25175
3.20629	-0.389774
-10.718	-0.112845
-13.5445	5.31133
-6.00901	-12.4776
0.99049	18.4839
-9.95838	0.0808287
1.18973	-3.81316
8.12112	3.06186
-3.68971	9.12414
12.188	6.37529
3.64979	14.7635
-0.628844	-2.69929
-5.23845	1.07465
-10.0858	0.893368
16.7798	-2.62919
-7.52595	7.02013
5.32067	1.6905
-0.0997908	8.53605
-15.33	12.4168
-8.04403	10.7235
11.9866	6.09488
11.2245	5.35631
4.78572	4.97503
6.65576	-5.47011
-9.96334	-1.04617
-4.47931	10.6727
5.00472	5.05669
10.387	0.298623
-6.54228	-11.6187
6.09606	-0.81113
0.503169	8.4063
-8.99591	-4.86054
-12.5701	5.69835
-2.83885	0.0260767
-8.5104	-0.588417
-4.66367	1.30174
-5.91192	-3.46609
6.98079	-5.70603
11.4175	2.34666
-4.94042	4.43041
15.9349	-1.33728
12.3095	-4.36692
18.485	-2.26191
-6.97669	-7.52181
0.160197	-8.76464
-11.0439	8.95757
0.653264	-16.88
-4.03127	9.32392
11.5836	-2.08586
16.253	4.86922
-4.92755	-5.20954
11.3172	1.50078
-10.0543	0.633596
-4.51887	-8.98868
-11.2263	-14.6571
-5.53624	-0.356659
-0.359898	15.9485
0.757264	1.98969
6.43559	9.20072
-3.95131	13.4152
-9.7424	-1.28762
10.0287	5.84376
-7.49364	-13.7511
-6.18517	-4.7973
-1.70498	-0.409621
-5.50743	-1.23493
-5.05272	9.35824
-5.908	1.34162
7.79309	1.16357
5.35822	15.592
2.08766	4.95134
-1.93047	6.43935
-4.88205	9.27885
-7.84208	3.49196
9.93658	-0.343273
1.13067	-13.3425
-2.08839	-1.08184
-15.9934	9.66057
-1.42275	4.96351
-11.4925	5.30047
3.07029	-5.80963
-4.71563	5.84062
-9.47839	-3.17406
-12.4881	-15.2391
0.895285	7.47101
-8.32736	2.39765
9.16067	-9.91862
7.33773	-2.08039
4.31599	13.4834
-1.21405	-4.21051
3.53521	-7.29745
-13.7793	-11.0589
-19.9309	4.91031
15.9158	-5.88893
1.94774	-3.70317
-10.8725	-10.6723
5.56241	-8.30284
-5.09317	12.2665
-3.39188	4.15626
-12.1306	-12.8819
-0.166745	14.6212
-1.16671	-13.55
-6.92696	-5.10938
-11.351	-12.3644
-5.89363	-1.30125
4.76624	1.71478
-7.50184	-9.57207
-9.80062	12.7654
1.68797	-12.0084
5.66005	-10.6282
-7.7678	-4.32815
-6.35945	3.71198
-8.79853	-3.68085
-2.79389	4.4456
-9.85876	-3.67671
10.4489	-3.76639
-0.619681	11.0416
-5.54921	-2.5789
-13.5947	10.2588
-9.72398	0.905475
-1.35221	-4.68702
-5.27805	-17.648
-7.93714	3.8568
-7.25499	-7.81722
17.144	-1.37766
-12.9329	-7.4546
-13.5354	-0.827532
-3.26165	15.6288
7.26419	19.5812
-3.0261	-0.745243
10.5253	1.66955
11.8147	-2.32791
-1.89966	-13.7522
-10.7348	7.32063
12.8532	1.57472
14.4669	-7.01523
-3.31923	-8.93035
-9.84329	0.350195
2.79592	-11.8488
-12.4745	-5.41441
-5.54015	-9.271
-11.9695	4.3999
-4.38031	6.07767
-5.7598	5.93318
-0.252152	0.259886
-15.8199	5.54895
7.5597	-0.607305
5.18282	1.17386
20.1221	-9.79744
-5.612	-13.4741
2.01845	16.9663
-9.35179	-1.95849
2.42552	-0.872496
-6.19256	4.44013
-3.56106	0.67779
-9.12089	13.1316
1.45043	9.33912
1.65139	-7.23517
7.48446	3.41859
17.6364	-1.46922
6.86519	-3.39312
-12.6489	-12.1402
[truncated: 22,804 more rows]
