# Supplementary material for: Synthetic X‑ray‑driven tracking and control of miniature medical devices
Source: Nat Mach Intell. 2026 Feb 23;8(2):276–91. doi: 10.1038/s42256-026-01190-3 (PMC12932100; doi:10.1038/s42256-026-01190-3)
Supplement: Supplementary file 14 — Statistical source data. [file 42256_2026_1190_MOESM14_ESM.xlsx]

## Sheet: Fig. 5b
x_lumen (m)	y_lumen (m)	z_lumen (m)	x_mag (m)	y_mag (m)	z_mag (m)
0	0	0.026	-0.011931	-0.0105782	0.0644155
-1.31071e-05	-1.61373e-05	0.0260018	-0.013241	-0.0121917	0.0645962
-2.62142e-05	-3.22746e-05	0.0260035	-0.0126389	-0.0109799	0.064651
-3.93212e-05	-4.84119e-05	0.0260053	-0.015754	-0.0142053	0.0634812
-5.24283e-05	-6.45492e-05	0.0260071	-0.0169355	-0.0145743	0.0631798
-6.55354e-05	-8.06865e-05	0.0260088	-0.0143487	-0.0134583	0.0636941
-7.86424e-05	-9.68238e-05	0.0260106	-0.0173409	-0.0158429	0.0623769
-9.17494e-05	-0.000112961	0.0260124	-0.0185681	-0.0194686	0.0617694
-0.000104856	-0.000129098	0.0260142	-0.0157206	-0.0139626	0.0636356
-0.000117963	-0.000145236	0.0260159	-0.0168887	-0.0149213	0.0644055
-0.00013107	-0.000161373	0.0260177	-0.0182668	-0.0169053	0.0650836
-0.000144177	-0.00017751	0.0260195	-0.0198917	-0.0200278	0.0655704
-0.000157284	-0.000193647	0.0260212	-0.0234008	-0.0230801	0.0654218
-0.000170391	-0.000209784	0.026023	-0.0269674	-0.0275015	0.0645656
-0.000183497	-0.000225922	0.0260248	-0.031924	-0.0310205	0.0626656
-0.000196604	-0.000242059	0.0260266	-0.0365533	-0.0336528	0.0603736
-0.00020971	-0.000258196	0.0260283	-0.0395095	-0.0368837	0.0582709
-0.000222817	-0.000274333	0.0260301	-0.0423929	-0.039316	0.0561506
-0.000235923	-0.00029047	0.0260319	-0.0452274	-0.0410741	0.0540898
-0.00024903	-0.000306607	0.0260336	-0.0480164	-0.0423103	0.0520966
-0.000262136	-0.000322744	0.0260354	-0.0507299	-0.0433399	0.0500278
-0.000275242	-0.000338881	0.0260372	-0.0520791	-0.0460209	0.0482373
-0.000288348	-0.000355018	0.026039	-0.0533094	-0.0487154	0.0463203
-0.000301454	-0.000371155	0.0260407	-0.0543437	-0.0514782	0.0443193
-0.00031456	-0.000387292	0.0260425	-0.0551313	-0.0542617	0.0423109
-0.000327666	-0.000403428	0.0260443	-0.0557909	-0.056942	0.0403082
-0.000340772	-0.000419565	0.0260461	-0.0563996	-0.0594547	0.038305
-0.000353877	-0.000435702	0.0260478	-0.0570199	-0.0617774	0.0362868
-0.000366983	-0.000451839	0.0260496	-0.0577102	-0.0639388	0.034203
-0.000380088	-0.000467975	0.0260514	-0.0584859	-0.0659013	0.0320636
-0.000393193	-0.000484112	0.0260532	-0.059372	-0.0676779	0.0298447
-0.000406298	-0.000500249	0.026055	-0.0602819	-0.0694363	0.0273802
-0.000419403	-0.000516385	0.0260567	-0.061073	-0.0712873	0.0245243
-0.000432508	-0.000532522	0.0260585	-0.0632991	-0.0717483	0.0209434
-0.000445613	-0.000548658	0.0260603	-0.0652748	-0.0721626	0.0168419
-0.000458717	-0.000564794	0.0260621	-0.0654951	-0.0740339	0.0125441
-0.000471822	-0.000580931	0.0260639	-0.0654676	-0.0756466	0.0080303
-0.000484926	-0.000597067	0.0260657	-0.0653768	-0.0768657	0.00396713
-0.00049803	-0.000613203	0.0260674	-0.0653129	-0.077819	0.000429802
-0.000511134	-0.000629339	0.0260692	-0.0653262	-0.0786159	-0.00258581
-0.000524238	-0.000645475	0.026071	-0.0654544	-0.079324	-0.00505843
-0.000537341	-0.000661611	0.0260728
-0.000550445	-0.000677747	0.0260746
-0.000563548	-0.000693883	0.0260764
-0.000576651	-0.000710019	0.0260782
-0.000589754	-0.000726155	0.02608
-0.000602856	-0.00074229	0.0260818
-0.000615959	-0.000758426	0.0260835
-0.000629061	-0.000774561	0.0260853
-0.000642163	-0.000790697	0.0260871
-0.000655265	-0.000806832	0.0260889
-0.000668366	-0.000822968	0.0260907
-0.000681468	-0.000839103	0.0260925
-0.000694569	-0.000855238	0.0260943
-0.00070767	-0.000871373	0.0260961
-0.000720771	-0.000887508	0.0260979
-0.000733871	-0.000903643	0.0260997
-0.000746971	-0.000919778	0.0261015
-0.000760071	-0.000935912	0.0261034
-0.000773171	-0.000952047	0.0261052
-0.00078627	-0.000968181	0.026107
-0.00079937	-0.000984316	0.0261088
-0.000812469	-0.00100045	0.0261106
-0.000825567	-0.00101658	0.0261124
-0.000838666	-0.00103272	0.0261142
-0.000851764	-0.00104885	0.026116
-0.000864862	-0.00106499	0.0261178
-0.000877959	-0.00108112	0.0261197
-0.000891056	-0.00109725	0.0261215
-0.000904153	-0.00111339	0.0261233
-0.00091725	-0.00112952	0.0261251
-0.000930347	-0.00114565	0.026127
-0.000943443	-0.00116179	0.0261288
-0.000956538	-0.00117792	0.0261306
-0.000969634	-0.00119405	0.0261324
-0.000982729	-0.00121019	0.0261343
-0.000995824	-0.00122632	0.0261361
-0.00100892	-0.00124245	0.0261379
-0.00102201	-0.00125858	0.0261398
-0.00103511	-0.00127472	0.0261416
-0.0010482	-0.00129085	0.0261435
-0.00106129	-0.00130698	0.0261453
-0.00107439	-0.00132311	0.0261471
-0.00108748	-0.00133925	0.026149
-0.00110057	-0.00135538	0.0261508
-0.00111366	-0.00137151	0.0261527
-0.00112675	-0.00138764	0.0261545
-0.00113984	-0.00140377	0.0261564
-0.00115293	-0.0014199	0.0261582
-0.00116603	-0.00143603	0.0261601
-0.00117911	-0.00145217	0.0261619
-0.0011922	-0.0014683	0.0261638
-0.00120529	-0.00148443	0.0261657
-0.00121838	-0.00150056	0.0261675
-0.00123147	-0.00151669	0.0261694
-0.00124456	-0.00153282	0.0261713
-0.00125765	-0.00154895	0.0261731
-0.00127073	-0.00156508	0.026175
-0.00128382	-0.00158121	0.0261769
-0.00129691	-0.00159734	0.0261788
-0.00130999	-0.00161347	0.0261806
-0.00132308	-0.0016296	0.0261825
-0.00133616	-0.00164573	0.0261844
-0.00134925	-0.00166186	0.0261863
-0.00136233	-0.00167798	0.0261882
-0.00137541	-0.00169411	0.0261901
-0.0013885	-0.00171024	0.026192
-0.00140158	-0.00172637	0.0261939
-0.00141466	-0.0017425	0.0261958
-0.00142774	-0.00175863	0.0261977
-0.00144082	-0.00177475	0.0261996
-0.00145391	-0.00179088	0.0262015
-0.00146699	-0.00180701	0.0262034
-0.00148007	-0.00182314	0.0262053
-0.00149315	-0.00183926	0.0262072
-0.00150622	-0.00185539	0.0262091
-0.0015193	-0.00187152	0.026211
-0.00153238	-0.00188764	0.0262129
-0.00154546	-0.00190377	0.0262149
-0.00155853	-0.0019199	0.0262168
-0.00157161	-0.00193602	0.0262187
-0.00158469	-0.00195215	0.0262207
-0.00159776	-0.00196827	0.0262226
-0.00161084	-0.0019844	0.0262245
-0.00162391	-0.00200052	0.0262265
-0.00163698	-0.00201665	0.0262284
-0.00165006	-0.00203277	0.0262303
-0.00166313	-0.0020489	0.0262323
-0.0016762	-0.00206502	0.0262342
-0.00168927	-0.00208115	0.0262362
-0.00170235	-0.00209727	0.0262382
-0.00171542	-0.0021134	0.0262401
-0.00172849	-0.00212952	0.0262421
-0.00174156	-0.00214564	0.026244
-0.00175462	-0.00216177	0.026246
-0.00176769	-0.00217789	0.026248
-0.00178076	-0.00219401	0.0262499
-0.00179383	-0.00221013	0.0262519
-0.00180689	-0.00222626	0.0262539
-0.00181996	-0.00224238	0.0262559
-0.00183302	-0.0022585	0.0262579
-0.00184609	-0.00227462	0.0262599
-0.00185915	-0.00229074	0.0262619
-0.00187222	-0.00230687	0.0262638
-0.00188528	-0.00232299	0.0262658
-0.00189834	-0.00233911	0.0262678
-0.0019114	-0.00235523	0.0262698
-0.00192446	-0.00237135	0.0262719
-0.00193752	-0.00238747	0.0262739
-0.00195058	-0.00240359	0.0262759
-0.00196364	-0.00241971	0.0262779
-0.0019767	-0.00243583	0.0262799
-0.00198976	-0.00245195	0.0262819
-0.00200282	-0.00246807	0.026284
-0.00201587	-0.00248418	0.026286
-0.00202893	-0.0025003	0.026288
-0.00204198	-0.00251642	0.0262901
-0.00205504	-0.00253254	0.0262921
-0.00206809	-0.00254866	0.0262942
-0.00208114	-0.00256477	0.0262962
-0.0020942	-0.00258089	0.0262983
-0.00210725	-0.00259701	0.0263003
-0.0021203	-0.00261313	0.0263024
-0.00213335	-0.00262924	0.0263044
-0.0021464	-0.00264536	0.0263065
-0.00215945	-0.00266147	0.0263086
-0.0021725	-0.00267759	0.0263106
-0.00218554	-0.00269371	0.0263127
-0.00219859	-0.00270982	0.0263148
-0.00221164	-0.00272594	0.0263169
-0.00222468	-0.00274205	0.026319
-0.00223773	-0.00275816	0.0263211
-0.00225077	-0.00277428	0.0263232
-0.00226381	-0.00279039	0.0263253
-0.00227685	-0.00280651	0.0263274
-0.0022899	-0.00282262	0.0263295
-0.00230294	-0.00283873	0.0263316
-0.00231598	-0.00285485	0.0263337
-0.00232902	-0.00287096	0.0263358
-0.00234205	-0.00288707	0.0263379
-0.00235509	-0.00290318	0.0263401
-0.00236813	-0.00291929	0.0263422
-0.00238117	-0.00293541	0.0263443
-0.0023942	-0.00295152	0.0263465
-0.00240724	-0.00296763	0.0263486
-0.00242027	-0.00298374	0.0263508
-0.0024333	-0.00299985	0.0263529
-0.00244633	-0.00301596	0.0263551
-0.00245937	-0.00303207	0.0263572
-0.0024724	-0.00304818	0.0263594
-0.00248543	-0.00306429	0.0263616
-0.00249846	-0.00308039	0.0263637
-0.00251148	-0.0030965	0.0263659
-0.00252451	-0.00311261	0.0263681
-0.00253754	-0.00312872	0.0263703
-0.00255056	-0.00314483	0.0263725
-0.00256359	-0.00316093	0.0263746
-0.00257661	-0.00317704	0.0263768
-0.00258964	-0.00319315	0.026379
-0.00260266	-0.00320925	0.0263813
-0.00261568	-0.00322536	0.0263835
-0.0026287	-0.00324146	0.0263857
-0.00264172	-0.00325757	0.0263879
-0.00265474	-0.00327367	0.0263901
-0.00266776	-0.00328978	0.0263924
-0.00268077	-0.00330588	0.0263946
-0.00269379	-0.00332199	0.0263968
-0.0027068	-0.00333809	0.0263991
-0.00271982	-0.00335419	0.0264013
-0.00273283	-0.0033703	0.0264036
-0.00274585	-0.0033864	0.0264058
-0.00275886	-0.0034025	0.0264081
-0.00277187	-0.0034186	0.0264103
-0.00278488	-0.00343471	0.0264126
-0.00279789	-0.00345081	0.0264149
-0.00281089	-0.00346691	0.0264172
-0.0028239	-0.00348301	0.0264195
-0.00283691	-0.00349911	0.0264217
-0.00284991	-0.00351521	0.026424
-0.00286292	-0.00353131	0.0264263
-0.00287592	-0.00354741	0.0264286
-0.00288892	-0.00356351	0.026431
-0.00290192	-0.00357961	0.0264333
-0.00291493	-0.0035957	0.0264356
-0.00292793	-0.0036118	0.0264379
-0.00294092	-0.0036279	0.0264402
-0.00295392	-0.003644	0.0264426
-0.00296692	-0.00366009	0.0264449
-0.00297991	-0.00367619	0.0264473
-0.00299291	-0.00369229	0.0264496
-0.0030059	-0.00370838	0.026452
-0.00301889	-0.00372448	0.0264543
-0.00303189	-0.00374057	0.0264567
-0.00304488	-0.00375667	0.026459
-0.00305787	-0.00377276	0.0264614
-0.00307086	-0.00378886	0.0264638
-0.00308384	-0.00380495	0.0264662
-0.00309683	-0.00382104	0.0264686
-0.00310982	-0.00383714	0.026471
-0.0031228	-0.00385323	0.0264734
-0.00313578	-0.00386932	0.0264758
-0.00314877	-0.00388541	0.0264782
-0.00316175	-0.0039015	0.0264806
-0.00317473	-0.00391759	0.026483
-0.00318771	-0.00393368	0.0264854
-0.00320069	-0.00394978	0.0264879
-0.00321366	-0.00396586	0.0264903
-0.00322664	-0.00398195	0.0264928
-0.00323962	-0.00399804	0.0264952
-0.00325259	-0.00401413	0.0264977
-0.00326556	-0.00403022	0.0265001
-0.00327854	-0.00404631	0.0265026
-0.00329151	-0.0040624	0.0265051
-0.00330448	-0.00407848	0.0265075
-0.00331744	-0.00409457	0.02651
-0.00333041	-0.00411066	0.0265125
-0.00334338	-0.00412674	0.026515
-0.00335634	-0.00414283	0.0265175
-0.00336931	-0.00415891	0.02652
-0.00338227	-0.004175	0.0265225
-0.00339523	-0.00419108	0.026525
-0.0034082	-0.00420716	0.0265276
-0.00342116	-0.00422325	0.0265301
-0.00343411	-0.00423933	0.0265326
-0.00344707	-0.00425541	0.0265352
-0.00346003	-0.0042715	0.0265377
-0.00347298	-0.00428758	0.0265403
-0.00348594	-0.00430366	0.0265428
-0.00349889	-0.00431974	0.0265454
-0.00351184	-0.00433582	0.0265479
-0.00352479	-0.0043519	0.0265505
-0.00353774	-0.00436798	0.0265531
-0.00355069	-0.00438406	0.0265557
-0.00356364	-0.00440014	0.0265583
-0.00357659	-0.00441622	0.0265609
-0.00358953	-0.00443229	0.0265635
-0.00360247	-0.00444837	0.0265661
-0.00361542	-0.00446445	0.0265687
-0.00362836	-0.00448053	0.0265713
-0.0036413	-0.0044966	0.026574
-0.00365424	-0.00451268	0.0265766
-0.00366717	-0.00452875	0.0265792
-0.00368011	-0.00454483	0.0265819
-0.00369305	-0.0045609	0.0265845
-0.00370598	-0.00457698	0.0265872
-0.00371891	-0.00459305	0.0265899
-0.00373185	-0.00460912	0.0265925
-0.00374478	-0.00462519	0.0265952
-0.00375771	-0.00464127	0.0265979
-0.00377063	-0.00465734	0.0266006
-0.00378356	-0.00467341	0.0266033
-0.00379649	-0.00468948	0.026606
-0.00380941	-0.00470555	0.0266087
-0.00382233	-0.00472162	0.0266114
-0.00383525	-0.00473769	0.0266142
-0.00384817	-0.00475376	0.0266169
-0.00386109	-0.00476983	0.0266196
-0.00387401	-0.0047859	0.0266224
-0.00388693	-0.00480196	0.0266251
-0.00389984	-0.00481803	0.0266279
-0.00391276	-0.0048341	0.0266306
-0.00392567	-0.00485016	0.0266334
-0.00393858	-0.00486623	0.0266362
-0.00395149	-0.00488229	0.026639
-0.0039644	-0.00489836	0.0266418
-0.00397731	-0.00491442	0.0266446
-0.00399021	-0.00493049	0.0266474
-0.00400312	-0.00494655	0.0266502
-0.00401602	-0.00496261	0.026653
-0.00402893	-0.00497867	0.0266558
-0.00404183	-0.00499474	0.0266587
-0.00405473	-0.0050108	0.0266615
-0.00406762	-0.00502686	0.0266643
-0.00408052	-0.00504292	0.0266672
-0.00409342	-0.00505898	0.0266701
-0.00410631	-0.00507504	0.0266729
-0.0041192	-0.0050911	0.0266758
-0.0041321	-0.00510716	0.0266787
-0.00414499	-0.00512321	0.0266816
-0.00415787	-0.00513927	0.0266845
-0.00417076	-0.00515533	0.0266874
-0.00418365	-0.00517138	0.0266903
-0.00419653	-0.00518744	0.0266932
-0.00420942	-0.00520349	0.0266961
-0.0042223	-0.00521955	0.026699
-0.00423518	-0.0052356	0.026702
-0.00424806	-0.00525166	0.0267049
-0.00426093	-0.00526771	0.0267079
-0.00427381	-0.00528376	0.0267108
-0.00428669	-0.00529982	0.0267138
-0.00429956	-0.00531587	0.0267168
-0.00431243	-0.00533192	0.0267197
-0.0043253	-0.00534797	0.0267227
-0.00433817	-0.00536402	0.0267257
-0.00435104	-0.00538007	0.0267287
-0.0043639	-0.00539612	0.0267317
-0.00437677	-0.00541217	0.0267348
-0.00438963	-0.00542821	0.0267378
-0.0044025	-0.00544426	0.0267408
-0.00441536	-0.00546031	0.0267439
-0.00442821	-0.00547636	0.0267469
-0.00444107	-0.0054924	0.02675
-0.00445393	-0.00550845	0.026753
-0.00446678	-0.00552449	0.0267561
-0.00447964	-0.00554054	0.0267592
-0.00449249	-0.00555658	0.0267623
-0.00450534	-0.00557262	0.0267653
-0.00451819	-0.00558867	0.0267684
-0.00453103	-0.00560471	0.0267716
-0.00454388	-0.00562075	0.0267747
-0.00455672	-0.00563679	0.0267778
-0.00456957	-0.00565283	0.0267809
-0.00458241	-0.00566887	0.0267841
-0.00459525	-0.00568491	0.0267872
-0.00460809	-0.00570095	0.0267904
-0.00462092	-0.00571699	0.0267935
-0.00463376	-0.00573303	0.0267967
-0.00464659	-0.00574906	0.0267999
-0.00465942	-0.0057651	0.0268031
-0.00467225	-0.00578113	0.0268063
-0.00468508	-0.00579717	0.0268095
-0.00469791	-0.00581321	0.0268127
-0.00471074	-0.00582924	0.0268159
-0.00472356	-0.00584527	0.0268191
-0.00473638	-0.00586131	0.0268224
-0.0047492	-0.00587734	0.0268256
-0.00476202	-0.00589337	0.0268289
-0.00477484	-0.0059094	0.0268321
-0.00478766	-0.00592543	0.0268354
-0.00480047	-0.00594146	0.0268387
-0.00481329	-0.00595749	0.0268419
-0.0048261	-0.00597352	0.0268452
-0.00483891	-0.00598955	0.0268485
-0.00485172	-0.00600558	0.0268518
-0.00486452	-0.00602161	0.0268552
-0.00487733	-0.00603763	0.0268585
-0.00489013	-0.00605366	0.0268618
-0.00490293	-0.00606968	0.0268652
-0.00491573	-0.00608571	0.0268685
-0.00492853	-0.00610173	0.0268719
-0.00494133	-0.00611776	0.0268752
-0.00495413	-0.00613378	0.0268786
-0.00496692	-0.0061498	0.026882
-0.00497971	-0.00616583	0.0268854
-0.0049925	-0.00618185	0.0268888
-0.00500529	-0.00619787	0.0268922
-0.00501808	-0.00621389	0.0268956
-0.00503086	-0.00622991	0.026899
-0.00504365	-0.00624593	0.0269025
-0.00505643	-0.00626194	0.0269059
-0.00506921	-0.00627796	0.0269094
-0.00508199	-0.00629398	0.0269128
-0.00509477	-0.00631	0.0269163
-0.00510754	-0.00632601	0.0269198
-0.00512032	-0.00634203	0.0269233
-0.00513309	-0.00635804	0.0269267
-0.00514586	-0.00637406	0.0269303
-0.00515863	-0.00639007	0.0269338
-0.00517139	-0.00640608	0.0269373
-0.00518416	-0.00642209	0.0269408
-0.00519692	-0.00643811	0.0269444
-0.00520969	-0.00645412	0.0269479
-0.00522245	-0.00647013	0.0269515
-0.0052352	-0.00648614	0.026955
-0.00524796	-0.00650214	0.0269586
-0.00526072	-0.00651815	0.0269622
-0.00527347	-0.00653416	0.0269658
-0.00528622	-0.00655017	0.0269694
-0.00529897	-0.00656617	0.026973
-0.00531172	-0.00658218	0.0269766
-0.00532446	-0.00659819	0.0269802
-0.00533721	-0.00661419	0.0269839
-0.00534995	-0.00663019	0.0269875
-0.00536269	-0.0066462	0.0269912
-0.00537543	-0.0066622	0.0269948
-0.00538817	-0.0066782	0.0269985
-0.0054009	-0.0066942	0.0270022
-0.00541364	-0.0067102	0.0270059
-0.00542637	-0.0067262	0.0270096
-0.0054391	-0.0067422	0.0270133
-0.00545183	-0.0067582	0.027017
-0.00546456	-0.0067742	0.0270208
-0.00547728	-0.0067902	0.0270245
-0.00549	-0.00680619	0.0270283
-0.00550272	-0.00682219	0.027032
-0.00551544	-0.00683818	0.0270358
-0.00552816	-0.00685418	0.0270396
-0.00554088	-0.00687017	0.0270433
-0.00555359	-0.00688617	0.0270471
-0.0055663	-0.00690216	0.0270509
-0.00557901	-0.00691815	0.0270548
-0.00559172	-0.00693414	0.0270586
-0.00560443	-0.00695013	0.0270624
-0.00561713	-0.00696612	0.0270663
-0.00562983	-0.00698211	0.0270701
-0.00564253	-0.0069981	0.027074
-0.00565523	-0.00701409	0.0270778
-0.00566793	-0.00703007	0.0270817
-0.00568063	-0.00704606	0.0270856
-0.00569332	-0.00706205	0.0270895
-0.00570601	-0.00707803	0.0270934
-0.0057187	-0.00709402	0.0270974
-0.00573139	-0.00711	0.0271013
-0.00574407	-0.00712598	0.0271052
-0.00575676	-0.00714196	0.0271092
-0.00576944	-0.00715795	0.0271131
-0.00578212	-0.00717393	0.0271171
-0.0057948	-0.00718991	0.0271211
-0.00580747	-0.00720589	0.0271251
-0.00582015	-0.00722187	0.0271291
-0.00583282	-0.00723784	0.0271331
-0.00584549	-0.00725382	0.0271371
-0.00585816	-0.0072698	0.0271411
-0.00587082	-0.00728577	0.0271452
-0.00588349	-0.00730175	0.0271492
-0.00589615	-0.00731772	0.0271533
-0.00590881	-0.0073337	0.0271574
-0.00592147	-0.00734967	0.0271614
-0.00593413	-0.00736564	0.0271655
-0.00594678	-0.00738161	0.0271696
-0.00595944	-0.00739758	0.0271737
-0.00597209	-0.00741355	0.0271779
-0.00598473	-0.00742952	0.027182
-0.00599738	-0.00744549	0.0271861
-0.00601003	-0.00746146	0.0271903
-0.00602267	-0.00747743	0.0271945
-0.00603531	-0.00749339	0.0271986
-0.00604795	-0.00750936	0.0272028
-0.00606059	-0.00752533	0.027207
-0.00607322	-0.00754129	0.0272112
-0.00608585	-0.00755725	0.0272154
-0.00609848	-0.00757322	0.0272196
-0.00611111	-0.00758918	0.0272239
-0.00612374	-0.00760514	0.0272281
-0.00613636	-0.0076211	0.0272324
-0.00614899	-0.00763706	0.0272366
-0.00616161	-0.00765302	0.0272409
-0.00617422	-0.00766898	0.0272452
-0.00618684	-0.00768493	0.0272495
-0.00619946	-0.00770089	0.0272538
-0.00621207	-0.00771685	0.0272581
-0.00622468	-0.0077328	0.0272625
-0.00623729	-0.00774876	0.0272668
-0.00624989	-0.00776471	0.0272712
-0.0062625	-0.00778066	0.0272755
-0.0062751	-0.00779662	0.0272799
-0.0062877	-0.00781257	0.0272843
-0.0063003	-0.00782852	0.0272887
-0.00631289	-0.00784447	0.0272931
-0.00632548	-0.00786042	0.0272975
-0.00633808	-0.00787637	0.0273019
-0.00635067	-0.00789231	0.0273063
-0.00636325	-0.00790826	0.0273108
-0.00637584	-0.00792421	0.0273153
-0.00638842	-0.00794015	0.0273197
-0.006401	-0.0079561	0.0273242
-0.00641358	-0.00797204	0.0273287
-0.00642616	-0.00798798	0.0273332
-0.00643873	-0.00800393	0.0273377
-0.0064513	-0.00801987	0.0273422
-0.00646387	-0.00803581	0.0273468
-0.00647644	-0.00805175	0.0273513
-0.00648901	-0.00806769	0.0273559
-0.00650157	-0.00808363	0.0273605
-0.00651413	-0.00809956	0.027365
-0.00652669	-0.0081155	0.0273696
-0.00653925	-0.00813144	0.0273742
-0.0065518	-0.00814737	0.0273788
-0.00656436	-0.0081633	0.0273835
-0.00657691	-0.00817924	0.0273881
-0.00658946	-0.00819517	0.0273928
-0.006602	-0.0082111	0.0273974
-0.00661455	-0.00822703	0.0274021
-0.00662709	-0.00824296	0.0274068
-0.00663963	-0.00825889	0.0274115
-0.00665216	-0.00827482	0.0274162
-0.0066647	-0.00829075	0.0274209
-0.00667723	-0.00830668	0.0274256
-0.00668976	-0.0083226	0.0274303
-0.00670229	-0.00833853	0.0274351
-0.00671482	-0.00835445	0.0274399
-0.00672734	-0.00837038	0.0274446
-0.00673986	-0.0083863	0.0274494
-0.00675238	-0.00840222	0.0274542
-0.0067649	-0.00841814	0.027459
-0.00677742	-0.00843406	0.0274638
-0.00678993	-0.00844998	0.0274687
-0.00680244	-0.0084659	0.0274735
-0.00681495	-0.00848182	0.0274784
-0.00682745	-0.00849774	0.0274832
-0.00683996	-0.00851365	0.0274881
-0.00685246	-0.00852957	0.027493
-0.00686496	-0.00854548	0.0274979
-0.00687745	-0.0085614	0.0275028
-0.00688995	-0.00857731	0.0275077
-0.00690244	-0.00859322	0.0275127
-0.00691493	-0.00860913	0.0275176
-0.00692742	-0.00862504	0.0275226
-0.0069399	-0.00864095	0.0275276
-0.00695239	-0.00865686	0.0275326
-0.00696487	-0.00867277	0.0275376
-0.00697735	-0.00868868	0.0275426
-0.00698982	-0.00870458	0.0275476
-0.0070023	-0.00872049	0.0275526
-0.00701477	-0.00873639	0.0275577
-0.00702724	-0.0087523	0.0275627
-0.0070397	-0.0087682	0.0275678
-0.00705217	-0.0087841	0.0275729
-0.00706463	-0.0088	0.027578
-0.00707709	-0.0088159	0.0275831
-0.00708955	-0.0088318	0.0275882
-0.007102	-0.0088477	0.0275933
-0.00711445	-0.0088636	0.0275985
-0.0071269	-0.00887949	0.0276036
-0.00713935	-0.00889539	0.0276088
-0.0071518	-0.00891129	0.027614
-0.00716424	-0.00892718	0.0276191
-0.00717668	-0.00894307	0.0276244
-0.00718912	-0.00895897	0.0276296
-0.00720156	-0.00897486	0.0276348
-0.00721399	-0.00899075	0.02764
-0.00722642	-0.00900664	0.0276453
-0.00723885	-0.00902253	0.0276506
-0.00725127	-0.00903841	0.0276558
-0.0072637	-0.0090543	0.0276611
-0.00727612	-0.00907019	0.0276664
-0.00728854	-0.00908607	0.0276717
-0.00730095	-0.00910196	0.0276771
-0.00731337	-0.00911784	0.0276824
-0.00732578	-0.00913372	0.0276878
-0.00733819	-0.0091496	0.0276931
-0.0073506	-0.00916548	0.0276985
-0.007363	-0.00918136	0.0277039
-0.0073754	-0.00919724	0.0277093
-0.0073878	-0.00921312	0.0277147
-0.0074002	-0.009229	0.0277201
-0.00741259	-0.00924487	0.0277256
-0.00742498	-0.00926075	0.027731
-0.00743737	-0.00927662	0.0277365
-0.00744976	-0.0092925	0.027742
-0.00746214	-0.00930837	0.0277475
-0.00747453	-0.00932424	0.027753
-0.00748691	-0.00934011	0.0277585
-0.00749928	-0.00935598	0.027764
-0.00751166	-0.00937185	0.0277696
-0.00752403	-0.00938772	0.0277751
-0.0075364	-0.00940359	0.0277807
-0.00754876	-0.00941945	0.0277863
-0.00756113	-0.00943532	0.0277919
-0.00757349	-0.00945118	0.0277975
-0.00758585	-0.00946705	0.0278031
-0.00759821	-0.00948291	0.0278088
-0.00761056	-0.00949877	0.0278144
-0.00762291	-0.00951463	0.0278201
-0.00763526	-0.00953049	0.0278258
-0.00764761	-0.00954635	0.0278314
-0.00765995	-0.00956221	0.0278371
-0.00767229	-0.00957806	0.0278429
-0.00768463	-0.00959392	0.0278486
-0.00769697	-0.00960977	0.0278543
-0.0077093	-0.00962563	0.0278601
-0.00772163	-0.00964148	0.0278659
-0.00773396	-0.00965733	0.0278716
-0.00774629	-0.00967318	0.0278774
-0.00775861	-0.00968904	0.0278832
-0.00777093	-0.00970488	0.0278891
-0.00778325	-0.00972073	0.0278949
-0.00779556	-0.00973658	0.0279007
-0.00780788	-0.00975243	0.0279066
-0.00782019	-0.00976827	0.0279125
-0.0078325	-0.00978412	0.0279184
-0.0078448	-0.00979996	0.0279243
-0.0078571	-0.0098158	0.0279302
-0.0078694	-0.00983164	0.0279361
-0.0078817	-0.00984748	0.0279421
-0.00789399	-0.00986332	0.027948
-0.00790629	-0.00987916	0.027954
-0.00791857	-0.009895	0.02796
-0.00793086	-0.00991084	0.027966
-0.00794315	-0.00992667	0.027972
-0.00795543	-0.00994251	0.027978
-0.0079677	-0.00995834	0.027984
-0.00797998	-0.00997417	0.0279901
-0.00799225	-0.00999001	0.0279962
-0.00800452	-0.0100058	0.0280022
-0.00801679	-0.0100217	0.0280083
-0.00802906	-0.0100375	0.0280144
-0.00804132	-0.0100533	0.0280206
-0.00805358	-0.0100692	0.0280267
-0.00806584	-0.010085	0.0280329
-0.00807809	-0.0101008	0.028039
-0.00809034	-0.0101166	0.0280452
-0.00810259	-0.0101324	0.0280514
-0.00811484	-0.0101483	0.0280576
-0.00812708	-0.0101641	0.0280638
-0.00813933	-0.0101799	0.02807
-0.00815156	-0.0101957	0.0280763
-0.0081638	-0.0102115	0.0280825
-0.00817604	-0.0102274	0.0280888
-0.00818827	-0.0102432	0.0280951
-0.0082005	-0.010259	0.0281014
-0.00821272	-0.0102748	0.0281077
-0.00822495	-0.0102906	0.028114
-0.00823717	-0.0103064	0.0281203
-0.00824939	-0.0103222	0.0281267
-0.00826161	-0.0103381	0.028133
-0.00827382	-0.0103539	0.0281394
-0.00828603	-0.0103697	0.0281458
-0.00829824	-0.0103855	0.0281522
-0.00831045	-0.0104013	0.0281586
-0.00832266	-0.0104171	0.028165
-0.00833486	-0.0104329	0.0281714
-0.00834706	-0.0104487	0.0281779
-0.00835926	-0.0104645	0.0281843
-0.00837146	-0.0104803	0.0281908
-0.00838365	-0.0104961	0.0281973
-0.00839584	-0.0105119	0.0282038
-0.00840803	-0.0105277	0.0282103
-0.00842022	-0.0105435	0.0282168
-0.0084324	-0.0105593	0.0282233
-0.00844459	-0.0105751	0.0282298
-0.00845677	-0.0105909	0.0282364
-0.00846895	-0.0106067	0.028243
-0.00848112	-0.0106225	0.0282495
-0.0084933	-0.0106383	0.0282561
-0.00850547	-0.0106541	0.0282627
-0.00851764	-0.0106698	0.0282693
-0.00852981	-0.0106856	0.0282759
-0.00854197	-0.0107014	0.0282826
-0.00855414	-0.0107172	0.0282892
-0.0085663	-0.010733	0.0282958
-0.00857846	-0.0107488	0.0283025
-0.00859062	-0.0107646	0.0283092
-0.00860277	-0.0107803	0.0283159
-0.00861493	-0.0107961	0.0283226
-0.00862708	-0.0108119	0.0283293
-0.00863923	-0.0108277	0.028336
-0.00865138	-0.0108435	0.0283427
-0.00866352	-0.0108592	0.0283494
-0.00867567	-0.010875	0.0283562
-0.00868781	-0.0108908	0.0283629
-0.00869995	-0.0109066	0.0283697
-0.00871209	-0.0109223	0.0283765
-0.00872423	-0.0109381	0.0283833
-0.00873636	-0.0109539	0.0283901
-0.00874849	-0.0109696	0.0283969
-0.00876063	-0.0109854	0.0284037
-0.00877276	-0.0110012	0.0284105
-0.00878488	-0.011017	0.0284174
-0.00879701	-0.0110327	0.0284242
-0.00880913	-0.0110485	0.0284311
-0.00882126	-0.0110643	0.0284379
-0.00883338	-0.01108	0.0284448
-0.0088455	-0.0110958	0.0284517
-0.00885761	-0.0111115	0.0284586
-0.00886973	-0.0111273	0.0284655
-0.00888184	-0.0111431	0.0284724
-0.00889396	-0.0111588	0.0284793
-0.00890607	-0.0111746	0.0284863
-0.00891817	-0.0111903	0.0284932
-0.00893028	-0.0112061	0.0285002
-0.00894239	-0.0112218	0.0285071
-0.00895449	-0.0112376	0.0285141
-0.0089666	-0.0112533	0.0285211
-0.0089787	-0.0112691	0.0285281
-0.0089908	-0.0112848	0.0285351
-0.00900289	-0.0113006	0.0285421
-0.00901499	-0.0113163	0.0285491
-0.00902709	-0.0113321	0.0285561
-0.00903918	-0.0113478	0.0285631
-0.00905127	-0.0113636	0.0285702
-0.00906336	-0.0113793	0.0285772
-0.00907545	-0.0113951	0.0285843
-0.00908754	-0.0114108	0.0285913
-0.00909963	-0.0114266	0.0285984
-0.00911171	-0.0114423	0.0286055
-0.00912379	-0.011458	0.0286126
-0.00913588	-0.0114738	0.0286197
-0.00914796	-0.0114895	0.0286268
-0.00916004	-0.0115052	0.0286339
-0.00917212	-0.011521	0.028641
-0.00918419	-0.0115367	0.0286481
-0.00919627	-0.0115524	0.0286553
-0.00920834	-0.0115682	0.0286624
-0.00922042	-0.0115839	0.0286696
-0.00923249	-0.0115996	0.0286767
-0.00924456	-0.0116154	0.0286839
-0.00925663	-0.0116311	0.0286911
-0.0092687	-0.0116468	0.0286982
-0.00928076	-0.0116625	0.0287054
-0.00929283	-0.0116783	0.0287126
-0.00930489	-0.011694	0.0287198
-0.00931696	-0.0117097	0.028727
-0.00932902	-0.0117254	0.0287343
-0.00934108	-0.0117412	0.0287415
-0.00935314	-0.0117569	0.0287487
-0.0093652	-0.0117726	0.0287559
-0.00937726	-0.0117883	0.0287632
-0.00938931	-0.011804	0.0287704
-0.00940137	-0.0118197	0.0287777
-0.00941342	-0.0118355	0.028785
-0.00942548	-0.0118512	0.0287922
-0.00943753	-0.0118669	0.0287995
-0.00944958	-0.0118826	0.0288068
-0.00946163	-0.0118983	0.0288141
-0.00947368	-0.011914	0.0288214
-0.00948573	-0.0119297	0.0288287
-0.00949778	-0.0119454	0.028836
-0.00950983	-0.0119611	0.0288433
-0.00952187	-0.0119769	0.0288506
-0.00953392	-0.0119926	0.028858
-0.00954596	-0.0120083	0.0288653
-0.009558	-0.012024	0.0288726
-0.00957005	-0.0120397	0.02888
-0.00958209	-0.0120554	0.0288873
-0.00959413	-0.0120711	0.0288947
-0.00960617	-0.0120868	0.028902
-0.00961821	-0.0121025	0.0289094
-0.00963025	-0.0121182	0.0289168
-0.00964228	-0.0121338	0.0289242
-0.00965432	-0.0121495	0.0289315
-0.00966636	-0.0121652	0.0289389
-0.00967839	-0.0121809	0.0289463
-0.00969043	-0.0121966	0.0289537
-0.00970246	-0.0122123	0.0289611
-0.00971449	-0.012228	0.0289685
-0.00972653	-0.0122437	0.0289759
-0.00973856	-0.0122594	0.0289834
-0.00975059	-0.0122751	0.0289908
-0.00976262	-0.0122907	0.0289982
-0.00977465	-0.0123064	0.0290057
-0.00978668	-0.0123221	0.0290131
-0.00979871	-0.0123378	0.0290205
-0.00981074	-0.0123535	0.029028
-0.00982277	-0.0123692	0.0290354
-0.00983479	-0.0123848	0.0290429
-0.00984682	-0.0124005	0.0290503
-0.00985885	-0.0124162	0.0290578
-0.00987087	-0.0124319	0.0290653
-0.0098829	-0.0124475	0.0290728
-0.00989492	-0.0124632	0.0290802
-0.00990695	-0.0124789	0.0290877
-0.00991897	-0.0124946	0.0290952
-0.00993099	-0.0125102	0.0291027
-0.00994302	-0.0125259	0.0291102
-0.00995504	-0.0125416	0.0291177
-0.00996706	-0.0125572	0.0291252
-0.00997908	-0.0125729	0.0291327
-0.00999111	-0.0125886	0.0291402
-0.0100031	-0.0126042	0.0291477
-0.0100151	-0.0126199	0.0291552
-0.0100272	-0.0126356	0.0291627
-0.0100392	-0.0126512	0.0291703
-0.0100512	-0.0126669	0.0291778
-0.0100632	-0.0126825	0.0291853
-0.0100752	-0.0126982	0.0291928
-0.0100873	-0.0127138	0.0292004
-0.0100993	-0.0127295	0.0292079
-0.0101113	-0.0127452	0.0292154
-0.0101233	-0.0127608	0.029223
-0.0101353	-0.0127765	0.0292305
-0.0101474	-0.0127921	0.0292381
-0.0101594	-0.0128078	0.0292456
-0.0101714	-0.0128234	0.0292532
-0.0101834	-0.0128391	0.0292607
-0.0101954	-0.0128547	0.0292683
-0.0102074	-0.0128704	0.0292759
-0.0102195	-0.012886	0.0292834
-0.0102315	-0.0129017	0.029291
-0.0102435	-0.0129173	0.0292986
-0.0102555	-0.0129329	0.0293061
-0.0102675	-0.0129486	0.0293137
-0.0102796	-0.0129642	0.0293213
-0.0102916	-0.0129799	0.0293289
-0.0103036	-0.0129955	0.0293364
-0.0103156	-0.0130111	0.029344
-0.0103276	-0.0130268	0.0293516
-0.0103396	-0.0130424	0.0293592
-0.0103517	-0.013058	0.0293668
-0.0103637	-0.0130737	0.0293744
-0.0103757	-0.0130893	0.029382
-0.0103877	-0.0131049	0.0293895
-0.0103997	-0.0131206	0.0293971
-0.0104117	-0.0131362	0.0294047
-0.0104238	-0.0131518	0.0294123
-0.0104358	-0.0131675	0.0294199
-0.0104478	-0.0131831	0.0294275
-0.0104598	-0.0131987	0.0294351
-0.0104718	-0.0132143	0.0294427
-0.0104839	-0.0132299	0.0294503
-0.0104959	-0.0132456	0.0294579
-0.0105079	-0.0132612	0.0294655
-0.0105199	-0.0132768	0.0294731
-0.0105319	-0.0132924	0.0294807
-0.010544	-0.013308	0.0294883
-0.010556	-0.0133237	0.029496
-0.010568	-0.0133393	0.0295036
-0.01058	-0.0133549	0.0295112
-0.010592	-0.0133705	0.0295188
-0.0106041	-0.0133861	0.0295264
-0.0106161	-0.0134017	0.029534
-0.0106281	-0.0134173	0.0295416
-0.0106401	-0.0134329	0.0295492
-0.0106522	-0.0134486	0.0295568
-0.0106642	-0.0134642	0.0295644
-0.0106762	-0.0134798	0.029572
-0.0106882	-0.0134954	0.0295796
-0.0107003	-0.013511	0.0295873
-0.0107123	-0.0135266	0.0295949
-0.0107243	-0.0135422	0.0296025
-0.0107363	-0.0135578	0.0296101
-0.0107484	-0.0135734	0.0296177
-0.0107604	-0.013589	0.0296253
-0.0107724	-0.0136046	0.0296329
-0.0107845	-0.0136202	0.0296405
-0.0107965	-0.0136358	0.0296481
-0.0108085	-0.0136514	0.0296557
-0.0108205	-0.013667	0.0296633
-0.0108326	-0.0136825	0.0296709
-0.0108446	-0.0136981	0.0296785
-0.0108566	-0.0137137	0.0296861
-0.0108687	-0.0137293	0.0296937
-0.0108807	-0.0137449	0.0297013
-0.0108927	-0.0137605	0.0297089
-0.0109048	-0.0137761	0.0297165
-0.0109168	-0.0137917	0.0297241
-0.0109289	-0.0138072	0.0297317
-0.0109409	-0.0138228	0.0297393
-0.0109529	-0.0138384	0.0297469
-0.010965	-0.013854	0.0297545
-0.010977	-0.0138696	0.0297621
-0.0109891	-0.0138852	0.0297697
-0.0110011	-0.0139007	0.0297773
-0.0110131	-0.0139163	0.0297849
-0.0110252	-0.0139319	0.0297924
-0.0110372	-0.0139475	0.0298
-0.0110493	-0.013963	0.0298076
-0.0110613	-0.0139786	0.0298152
-0.0110734	-0.0139942	0.0298227
-0.0110854	-0.0140097	0.0298303
-0.0110975	-0.0140253	0.0298379
-0.0111095	-0.0140409	0.0298455
-0.0111216	-0.0140564	0.029853
-0.0111336	-0.014072	0.0298606
-0.0111457	-0.0140876	0.0298682
-0.0111577	-0.0141031	0.0298757
-0.0111698	-0.0141187	0.0298833
-0.0111818	-0.0141343	0.0298908
-0.0111939	-0.0141498	0.0298984
-0.011206	-0.0141654	0.0299059
-0.011218	-0.0141809	0.0299135
-0.0112301	-0.0141965	0.029921
-0.0112421	-0.0142121	0.0299285
-0.0112542	-0.0142276	0.0299361
-0.0112663	-0.0142432	0.0299436
-0.0112783	-0.0142587	0.0299512
-0.0112904	-0.0142743	0.0299587
-0.0113025	-0.0142898	0.0299662
-0.0113145	-0.0143054	0.0299737
-0.0113266	-0.0143209	0.0299812
-0.0113387	-0.0143365	0.0299888
-0.0113508	-0.014352	0.0299963
-0.0113628	-0.0143676	0.0300038
-0.0113749	-0.0143831	0.0300113
-0.011387	-0.0143986	0.0300188
-0.0113991	-0.0144142	0.0300263
-0.0114111	-0.0144297	0.0300338
-0.0114232	-0.0144453	0.0300413
-0.0114353	-0.0144608	0.0300487
-0.0114474	-0.0144763	0.0300562
-0.0114595	-0.0144919	0.0300637
-0.0114716	-0.0145074	0.0300712
-0.0114836	-0.0145229	0.0300786
-0.0114957	-0.0145385	0.0300861
-0.0115078	-0.014554	0.0300936
-0.0115199	-0.0145695	0.030101
-0.011532	-0.0145851	0.0301085
-0.0115441	-0.0146006	0.0301159
-0.0115562	-0.0146161	0.0301234
-0.0115683	-0.0146317	0.0301308
-0.0115804	-0.0146472	0.0301382
-0.0115925	-0.0146627	0.0301457
-0.0116046	-0.0146782	0.0301531
-0.0116167	-0.0146938	0.0301605
-0.0116288	-0.0147093	0.0301679
-0.0116409	-0.0147248	0.0301753
-0.011653	-0.0147403	0.0301827
-0.0116651	-0.0147558	0.0301901
-0.0116773	-0.0147714	0.0301975
-0.0116894	-0.0147869	0.0302049
-0.0117015	-0.0148024	0.0302123
-0.0117136	-0.0148179	0.0302197
-0.0117257	-0.0148334	0.030227
-0.0117378	-0.0148489	0.0302344
-0.01175	-0.0148644	0.0302418
-0.0117621	-0.0148799	0.0302491
-0.0117742	-0.0148955	0.0302565
-0.0117863	-0.014911	0.0302638
-0.0117985	-0.0149265	0.0302712
-0.0118106	-0.014942	0.0302785
-0.0118227	-0.0149575	0.0302858
-0.0118349	-0.014973	0.0302931
-0.011847	-0.0149885	0.0303004
-0.0118591	-0.015004	0.0303078
-0.0118713	-0.0150195	0.0303151
-0.0118834	-0.015035	0.0303224
-0.0118956	-0.0150505	0.0303296
-0.0119077	-0.015066	0.0303369
-0.0119199	-0.0150815	0.0303442
-0.011932	-0.015097	0.0303515
-0.0119442	-0.0151125	0.0303587
-0.0119563	-0.015128	0.030366
-0.0119685	-0.0151434	0.0303732
-0.0119806	-0.0151589	0.0303805
-0.0119928	-0.0151744	0.0303877
-0.0120049	-0.0151899	0.030395
-0.0120171	-0.0152054	0.0304022
-0.0120293	-0.0152209	0.0304094
-0.0120414	-0.0152364	0.0304166
-0.0120536	-0.0152519	0.0304238
-0.0120658	-0.0152673	0.030431
-0.012078	-0.0152828	0.0304382
-0.0120901	-0.0152983	0.0304454
-0.0121023	-0.0153138	0.0304525
-0.0121145	-0.0153293	0.0304597
-0.0121267	-0.0153447	0.0304669
-0.0121389	-0.0153602	0.030474
-0.0121511	-0.0153757	0.0304812
-0.0121632	-0.0153912	0.0304883
-0.0121754	-0.0154066	0.0304954
-0.0121876	-0.0154221	0.0305025
-0.0121998	-0.0154376	0.0305097
-0.012212	-0.015453	0.0305168
-0.0122242	-0.0154685	0.0305239
-0.0122364	-0.015484	0.0305309
-0.0122486	-0.0154994	0.030538
-0.0122608	-0.0155149	0.0305451
-0.012273	-0.0155304	0.0305522
-0.0122853	-0.0155458	0.0305592
-0.0122975	-0.0155613	0.0305663
-0.0123097	-0.0155768	0.0305733
-0.0123219	-0.0155922	0.0305803
-0.0123341	-0.0156077	0.0305873
-0.0123464	-0.0156231	0.0305944
-0.0123586	-0.0156386	0.0306014
-0.0123708	-0.015654	0.0306084
-0.012383	-0.0156695	0.0306153
-0.0123953	-0.015685	0.0306223
-0.0124075	-0.0157004	0.0306293
-0.0124198	-0.0157159	0.0306363
-0.012432	-0.0157313	0.0306432
-0.0124442	-0.0157468	0.0306501
-0.0124565	-0.0157622	0.0306571
-0.0124687	-0.0157777	0.030664
-0.012481	-0.0157931	0.0306709
-0.0124932	-0.0158085	0.0306778
-0.0125055	-0.015824	0.0306847
-0.0125178	-0.0158394	0.0306916
-0.01253	-0.0158549	0.0306985
-0.0125423	-0.0158703	0.0307053
-0.0125546	-0.0158857	0.0307122
-0.0125668	-0.0159012	0.030719
-0.0125791	-0.0159166	0.0307259
-0.0125914	-0.0159321	0.0307327
-0.0126036	-0.0159475	0.0307395
-0.0126159	-0.0159629	0.0307463
-0.0126282	-0.0159784	0.0307531
-0.0126405	-0.0159938	0.0307599
-0.0126528	-0.0160092	0.0307667
-0.0126651	-0.0160246	0.0307735
-0.0126774	-0.0160401	0.0307802
-0.0126897	-0.0160555	0.030787
-0.012702	-0.0160709	0.0307937
-0.0127143	-0.0160864	0.0308004
-0.0127266	-0.0161018	0.0308071
-0.0127389	-0.0161172	0.0308138
-0.0127512	-0.0161326	0.0308205
-0.0127635	-0.016148	0.0308272
-0.0127758	-0.0161635	0.0308339
-0.0127882	-0.0161789	0.0308405
-0.0128005	-0.0161943	0.0308472
-0.0128128	-0.0162097	0.0308538
-0.0128251	-0.0162251	0.0308605
-0.0128375	-0.0162405	0.0308671
-0.0128498	-0.0162559	0.0308737
-0.0128621	-0.0162714	0.0308803
-0.0128745	-0.0162868	0.0308869
-0.0128868	-0.0163022	0.0308934
-0.0128992	-0.0163176	0.0309
-0.0129115	-0.016333	0.0309065
-0.0129239	-0.0163484	0.0309131
-0.0129362	-0.0163638	0.0309196
-0.0129486	-0.0163792	0.0309261
-0.012961	-0.0163946	0.0309326
-0.0129733	-0.01641	0.0309391
-0.0129857	-0.0164254	0.0309456
-0.0129981	-0.0164408	0.0309521
-0.0130105	-0.0164562	0.0309585
-0.0130228	-0.0164716	0.030965
-0.0130352	-0.016487	0.0309714
-0.0130476	-0.0165024	0.0309778
-0.01306	-0.0165178	0.0309842
-0.0130724	-0.0165332	0.0309906
-0.0130848	-0.0165486	0.030997
-0.0130972	-0.016564	0.0310034
-0.0131096	-0.0165793	0.0310097
-0.013122	-0.0165947	0.0310161
-0.0131344	-0.0166101	0.0310224
-0.0131468	-0.0166255	0.0310287
-0.0131592	-0.0166409	0.031035
-0.0131716	-0.0166563	0.0310413
-0.0131841	-0.0166717	0.0310476
-0.0131965	-0.016687	0.0310538
-0.0132089	-0.0167024	0.0310601
-0.0132213	-0.0167178	0.0310663
-0.0132338	-0.0167332	0.0310726
-0.0132462	-0.0167486	0.0310788
-0.0132587	-0.0167639	0.031085
-0.0132711	-0.0167793	0.0310912
-0.0132836	-0.0167947	0.0310974
-0.013296	-0.01681	0.0311035
-0.0133085	-0.0168254	0.0311097
-0.0133209	-0.0168408	0.0311158
-0.0133334	-0.0168562	0.0311219
-0.0133459	-0.0168715	0.031128
-0.0133583	-0.0168869	0.0311341
-0.0133708	-0.0169023	0.0311402
-0.0133833	-0.0169176	0.0311463
-0.0133958	-0.016933	0.0311523
-0.0134083	-0.0169483	0.0311583
-0.0134207	-0.0169637	0.0311644
-0.0134332	-0.0169791	0.0311704
-0.0134457	-0.0169944	0.0311764
-0.0134582	-0.0170098	0.0311824
-0.0134707	-0.0170251	0.0311883
-0.0134832	-0.0170405	0.0311943
-0.0134958	-0.0170558	0.0312002
-0.0135083	-0.0170712	0.0312061
-0.0135208	-0.0170866	0.031212
-0.0135333	-0.0171019	0.0312179
-0.0135458	-0.0171173	0.0312238
-0.0135584	-0.0171326	0.0312297
-0.0135709	-0.0171479	0.0312355
-0.0135834	-0.0171633	0.0312414
-0.013596	-0.0171786	0.0312472
-0.0136085	-0.017194	0.031253
-0.0136211	-0.0172093	0.0312588
-0.0136336	-0.0172247	0.0312646
-0.0136462	-0.01724	0.0312703
-0.0136588	-0.0172553	0.0312761
-0.0136713	-0.0172707	0.0312818
-0.0136839	-0.017286	0.0312875
-0.0136965	-0.0173014	0.0312932
-0.013709	-0.0173167	0.0312989
-0.0137216	-0.017332	0.0313046
-0.0137342	-0.0173474	0.0313102
-0.0137468	-0.0173627	0.0313158
-0.0137594	-0.017378	0.0313215
-0.013772	-0.0173934	0.0313271
-0.0137846	-0.0174087	0.0313327
-0.0137972	-0.017424	0.0313382
-0.0138098	-0.0174393	0.0313438
-0.0138224	-0.0174547	0.0313493
-0.013835	-0.01747	0.0313548
-0.0138477	-0.0174853	0.0313604
-0.0138603	-0.0175006	0.0313658
-0.0138729	-0.0175159	0.0313713
-0.0138856	-0.0175313	0.0313768
-0.0138982	-0.0175466	0.0313822
-0.0139108	-0.0175619	0.0313877
-0.0139235	-0.0175772	0.0313931
-0.0139361	-0.0175925	0.0313985
-0.0139488	-0.0176078	0.0314038
-0.0139615	-0.0176232	0.0314092
-0.0139741	-0.0176385	0.0314145
-0.0139868	-0.0176538	0.0314199
-0.0139995	-0.0176691	0.0314252
-0.0140121	-0.0176844	0.0314305
-0.0140248	-0.0176997	0.0314357
-0.0140375	-0.017715	0.031441
-0.0140502	-0.0177303	0.0314462
-0.0140629	-0.0177456	0.0314515
-0.0140756	-0.0177609	0.0314567
-0.0140883	-0.0177762	0.0314619
-0.014101	-0.0177915	0.031467
-0.0141137	-0.0178068	0.0314722
-0.0141264	-0.0178221	0.0314773
-0.0141392	-0.0178374	0.0314824
-0.0141519	-0.0178527	0.0314875
-0.0141646	-0.017868	0.0314926
-0.0141773	-0.0178833	0.0314977
-0.0141901	-0.0178986	0.0315027
-0.0142028	-0.0179139	0.0315078
-0.0142156	-0.0179292	0.0315128
-0.0142283	-0.0179444	0.0315178
-0.0142411	-0.0179597	0.0315227
-0.0142538	-0.017975	0.0315277
-0.0142666	-0.0179903	0.0315326
-0.0142794	-0.0180056	0.0315376
-0.0142922	-0.0180209	0.0315425
-0.0143049	-0.0180362	0.0315473
-0.0143177	-0.0180514	0.0315522
-0.0143305	-0.0180667	0.031557
-0.0143433	-0.018082	0.0315619
-0.0143561	-0.0180973	0.0315667
-0.0143689	-0.0181125	0.0315715
-0.0143817	-0.0181278	0.0315762
-0.0143945	-0.0181431	0.031581
-0.0144074	-0.0181584	0.0315857
-0.0144202	-0.0181736	0.0315904
-0.014433	-0.0181889	0.0315951
-0.0144458	-0.0182042	0.0315998
-0.0144587	-0.0182194	0.0316045
-0.0144715	-0.0182347	0.0316091
-0.0144844	-0.01825	0.0316137
-0.0144972	-0.0182652	0.0316183
-0.0145101	-0.0182805	0.0316229
-0.0145229	-0.0182958	0.0316275
-0.0145358	-0.018311	0.031632
-0.0145487	-0.0183263	0.0316365
-0.0145616	-0.0183415	0.031641
-0.0145744	-0.0183568	0.0316455
-0.0145873	-0.0183721	0.03165
-0.0146002	-0.0183873	0.0316544
-0.0146131	-0.0184026	0.0316588
-0.014626	-0.0184178	0.0316632
-0.0146389	-0.0184331	0.0316676
-0.0146518	-0.0184483	0.031672
-0.0146648	-0.0184636	0.0316763
-0.0146777	-0.0184788	0.0316807
-0.0146906	-0.0184941	0.031685
-0.0147035	-0.0185093	0.0316892
-0.0147165	-0.0185245	0.0316935
-0.0147294	-0.0185398	0.0316977
-0.0147424	-0.018555	0.031702
-0.0147553	-0.0185703	0.0317062
-0.0147683	-0.0185855	0.0317103
-0.0147812	-0.0186008	0.0317145
-0.0147942	-0.018616	0.0317186
-0.0148072	-0.0186312	0.0317227
-0.0148202	-0.0186465	0.0317268
-0.0148332	-0.0186617	0.0317309
-0.0148461	-0.0186769	0.031735
-0.0148591	-0.0186922	0.031739
-0.0148721	-0.0187074	0.031743
-0.0148851	-0.0187226	0.031747
-0.0148982	-0.0187378	0.031751
-0.0149112	-0.0187531	0.0317549
-0.0149242	-0.0187683	0.0317588
-0.0149372	-0.0187835	0.0317627
-0.0149502	-0.0187988	0.0317666
-0.0149633	-0.018814	0.0317705
-0.0149763	-0.0188292	0.0317743
-0.0149894	-0.0188444	0.0317781
-0.0150024	-0.0188596	0.0317819
-0.0150155	-0.0188749	0.0317857
-0.0150286	-0.0188901	0.0317894
-0.0150416	-0.0189053	0.0317932
-0.0150547	-0.0189205	0.0317969
-0.0150678	-0.0189357	0.0318006
-0.0150809	-0.0189509	0.0318042
-0.015094	-0.0189661	0.0318079
-0.0151071	-0.0189813	0.0318115
-0.0151202	-0.0189966	0.0318151
-0.0151333	-0.0190118	0.0318186
-0.0151464	-0.019027	0.0318222
-0.0151595	-0.0190422	0.0318257
-0.0151726	-0.0190574	0.0318292
-0.0151858	-0.0190726	0.0318327
-0.0151989	-0.0190878	0.0318362
-0.015212	-0.019103	0.0318396
-0.0152252	-0.0191182	0.031843
-0.0152383	-0.0191334	0.0318464
-0.0152515	-0.0191486	0.0318498
-0.0152647	-0.0191638	0.0318531
-0.0152778	-0.019179	0.0318564
-0.015291	-0.0191942	0.0318597
-0.0153042	-0.0192093	0.031863
-0.0153174	-0.0192245	0.0318663
-0.0153306	-0.0192397	0.0318695
-0.0153438	-0.0192549	0.0318727
-0.015357	-0.0192701	0.0318759
-0.0153702	-0.0192853	0.031879
-0.0153834	-0.0193005	0.0318822
-0.0153966	-0.0193157	0.0318853
-0.0154099	-0.0193308	0.0318884
-0.0154231	-0.019346	0.0318914
-0.0154363	-0.0193612	0.0318945
-0.0154496	-0.0193764	0.0318975
-0.0154628	-0.0193916	0.0319005
-0.0154761	-0.0194067	0.0319034
-0.0154894	-0.0194219	0.0319064
-0.0155026	-0.0194371	0.0319093
-0.0155159	-0.0194523	0.0319122
-0.0155292	-0.0194674	0.0319151
-0.0155425	-0.0194826	0.0319179
-0.0155558	-0.0194978	0.0319207
-0.0155691	-0.0195129	0.0319235
-0.0155824	-0.0195281	0.0319263
-0.0155957	-0.0195433	0.0319291
-0.015609	-0.0195584	0.0319318
-0.0156223	-0.0195736	0.0319345
-0.0156357	-0.0195888	0.0319371
-0.015649	-0.0196039	0.0319398
-0.0156623	-0.0196191	0.0319424
-0.0156757	-0.0196343	0.031945
-0.0156891	-0.0196494	0.0319476
-0.0157024	-0.0196646	0.0319501
-0.0157158	-0.0196797	0.0319527
-0.0157292	-0.0196949	0.0319552
-0.0157425	-0.01971	0.0319576
-0.0157559	-0.0197252	0.0319601
-0.0157693	-0.0197403	0.0319625
-0.0157827	-0.0197555	0.0319649
-0.0157961	-0.0197706	0.0319673
-0.0158095	-0.0197858	0.0319696
-0.0158229	-0.0198009	0.0319719
-0.0158364	-0.0198161	0.0319742
-0.0158498	-0.0198312	0.0319765
-0.0158632	-0.0198464	0.0319787
-0.0158767	-0.0198615	0.0319809
-0.0158901	-0.0198766	0.0319831
-0.0159036	-0.0198918	0.0319853
-0.0159171	-0.0199069	0.0319874
-0.0159305	-0.0199221	0.0319895
-0.015944	-0.0199372	0.0319916
-0.0159575	-0.0199523	0.0319937
-0.015971	-0.0199675	0.0319957
-0.0159845	-0.0199826	0.0319977
-0.015998	-0.0199977	0.0319997
-0.0160115	-0.0200128	0.0320017
-0.016025	-0.020028	0.0320036
-0.0160385	-0.0200431	0.0320055
-0.016052	-0.0200582	0.0320074
-0.0160656	-0.0200734	0.0320092
-0.0160791	-0.0200885	0.032011
-0.0160927	-0.0201036	0.0320128
-0.0161062	-0.0201187	0.0320146
-0.0161198	-0.0201338	0.0320163
-0.0161333	-0.020149	0.032018
-0.0161469	-0.0201641	0.0320197
-0.0161605	-0.0201792	0.0320214
-0.0161741	-0.0201943	0.032023
-0.0161877	-0.0202094	0.0320246
-0.0162013	-0.0202245	0.0320262
-0.0162149	-0.0202396	0.0320278
-0.0162285	-0.0202548	0.0320293
-0.0162421	-0.0202699	0.0320308
-0.0162557	-0.020285	0.0320323
-0.0162693	-0.0203001	0.0320337
-0.016283	-0.0203152	0.0320352
-0.0162966	-0.0203303	0.0320366
-0.0163103	-0.0203454	0.0320379
-0.0163239	-0.0203605	0.0320393
-0.0163376	-0.0203756	0.0320406
-0.0163512	-0.0203907	0.0320419
-0.0163649	-0.0204058	0.0320432
-0.0163786	-0.0204209	0.0320444
-0.0163923	-0.020436	0.0320457
-0.016406	-0.0204511	0.0320469
-0.0164197	-0.0204661	0.032048
-0.0164334	-0.0204812	0.0320492
-0.0164471	-0.0204963	0.0320503
-0.0164608	-0.0205114	0.0320514
-0.0164745	-0.0205265	0.0320525
-0.0164882	-0.0205416	0.0320535
-0.0165019	-0.0205567	0.0320545
-0.0165157	-0.0205717	0.0320555
-0.0165294	-0.0205868	0.0320565
-0.0165432	-0.0206019	0.0320574
-0.0165569	-0.020617	0.0320583
-0.0165707	-0.0206321	0.0320592
-0.0165845	-0.0206471	0.0320601
-0.0165982	-0.0206622	0.0320609
-0.016612	-0.0206773	0.0320617
-0.0166258	-0.0206923	0.0320625
-0.0166396	-0.0207074	0.0320633
-0.0166534	-0.0207225	0.032064
-0.0166672	-0.0207375	0.0320648
-0.016681	-0.0207526	0.0320654
-0.0166948	-0.0207677	0.0320661
-0.0167086	-0.0207827	0.0320668
-0.0167224	-0.0207978	0.0320674
-0.0167363	-0.0208128	0.032068
-0.0167501	-0.0208279	0.0320685
-0.016764	-0.020843	0.0320691
-0.0167778	-0.020858	0.0320696
-0.0167916	-0.0208731	0.0320701
-0.0168055	-0.0208881	0.0320706
-0.0168194	-0.0209032	0.032071
-0.0168332	-0.0209182	0.0320714
-0.0168471	-0.0209332	0.0320718
-0.016861	-0.0209483	0.0320722
-0.0168749	-0.0209633	0.0320725
-0.0168888	-0.0209784	0.0320729
-0.0169027	-0.0209934	0.0320732
-0.0169166	-0.0210085	0.0320734
-0.0169305	-0.0210235	0.0320737
-0.0169444	-0.0210385	0.0320739
-0.0169583	-0.0210536	0.0320741
-0.0169722	-0.0210686	0.0320743
-0.0169862	-0.0210836	0.0320744
-0.0170001	-0.0210986	0.0320746
-0.017014	-0.0211137	0.0320747
-0.017028	-0.0211287	0.0320747
-0.0170419	-0.0211437	0.0320748
-0.0170559	-0.0211587	0.0320748
-0.0170698	-0.0211737	0.0320748
-0.0170838	-0.0211888	0.0320748
-0.0170978	-0.0212038	0.0320748
-0.0171117	-0.0212188	0.0320747
-0.0171257	-0.0212338	0.0320746
-0.0171397	-0.0212488	0.0320745
-0.0171537	-0.0212638	0.0320744
-0.0171677	-0.0212788	0.0320742
-0.0171817	-0.0212938	0.032074
-0.0171957	-0.0213088	0.0320738
-0.0172097	-0.0213238	0.0320736
-0.0172237	-0.0213388	0.0320734
-0.0172378	-0.0213538	0.0320731
-0.0172518	-0.0213688	0.0320728
-0.0172658	-0.0213838	0.0320725
-0.0172799	-0.0213988	0.0320721
-0.0172939	-0.0214138	0.0320717
-0.0173079	-0.0214288	0.0320714
-0.017322	-0.0214438	0.0320709
-0.0173361	-0.0214588	0.0320705
-0.0173501	-0.0214738	0.03207
-0.0173642	-0.0214887	0.0320695
-0.0173783	-0.0215037	0.032069
-0.0173923	-0.0215187	0.0320685
-0.0174064	-0.0215337	0.0320679
-0.0174205	-0.0215487	0.0320674
-0.0174346	-0.0215636	0.0320668
-0.0174487	-0.0215786	0.0320661
-0.0174628	-0.0215936	0.0320655
-0.0174769	-0.0216085	0.0320648
-0.017491	-0.0216235	0.0320641
-0.0175051	-0.0216385	0.0320634
-0.0175192	-0.0216534	0.0320627
-0.0175334	-0.0216684	0.0320619
-0.0175475	-0.0216833	0.0320611
-0.0175616	-0.0216983	0.0320603
-0.0175758	-0.0217132	0.0320595
-0.0175899	-0.0217282	0.0320586
-0.0176041	-0.0217431	0.0320578
-0.0176182	-0.0217581	0.0320569
-0.0176324	-0.021773	0.032056
-0.0176465	-0.021788	0.032055
-0.0176607	-0.0218029	0.032054
-0.0176749	-0.0218179	0.0320531
-0.017689	-0.0218328	0.032052
-0.0177032	-0.0218477	0.032051
-0.0177174	-0.0218627	0.03205
-0.0177316	-0.0218776	0.0320489
-0.0177458	-0.0218925	0.0320478
-0.01776	-0.0219075	0.0320467
-0.0177742	-0.0219224	0.0320455
-0.0177884	-0.0219373	0.0320444
-0.0178026	-0.0219522	0.0320432
-0.0178168	-0.0219672	0.032042
-0.017831	-0.0219821	0.0320407
-0.0178453	-0.021997	0.0320395
-0.0178595	-0.0220119	0.0320382
-0.0178737	-0.0220268	0.0320369
-0.017888	-0.0220417	0.0320356
-0.0179022	-0.0220566	0.0320342
-0.0179164	-0.0220715	0.0320329
-0.0179307	-0.0220864	0.0320315
-0.017945	-0.0221014	0.0320301
-0.0179592	-0.0221163	0.0320286
-0.0179735	-0.0221311	0.0320272
-0.0179877	-0.022146	0.0320257
-0.018002	-0.0221609	0.0320242
-0.0180163	-0.0221758	0.0320227
-0.0180306	-0.0221907	0.0320212
-0.0180448	-0.0222056	0.0320196
-0.0180591	-0.0222205	0.032018
-0.0180734	-0.0222354	0.0320164
-0.0180877	-0.0222503	0.0320148
-0.018102	-0.0222651	0.0320132
-0.0181163	-0.02228	0.0320115
-0.0181306	-0.0222949	0.0320098
-0.0181449	-0.0223098	0.0320081
-0.0181593	-0.0223246	0.0320064
-0.0181736	-0.0223395	0.0320046
-0.0181879	-0.0223544	0.0320029
-0.0182022	-0.0223692	0.0320011
-0.0182166	-0.0223841	0.0319993
-0.0182309	-0.0223989	0.0319974
-0.0182452	-0.0224138	0.0319956
-0.0182596	-0.0224286	0.0319937
-0.0182739	-0.0224435	0.0319918
-0.0182883	-0.0224583	0.0319899
-0.0183026	-0.0224732	0.0319879
-0.018317	-0.022488	0.031986
-0.0183314	-0.0225029	0.031984
-0.0183457	-0.0225177	0.031982
-0.0183601	-0.0225326	0.03198
-0.0183745	-0.0225474	0.0319779
-0.0183888	-0.0225622	0.0319759
-0.0184032	-0.0225771	0.0319738
-0.0184176	-0.0225919	0.0319717
-0.018432	-0.0226067	0.0319695
-0.0184464	-0.0226215	0.0319674
-0.0184608	-0.0226364	0.0319652
-0.0184752	-0.0226512	0.031963
-0.0184896	-0.022666	0.0319608
-0.018504	-0.0226808	0.0319586
-0.0185184	-0.0226956	0.0319563
-0.0185328	-0.0227104	0.0319541
-0.0185472	-0.0227252	0.0319518
-0.0185617	-0.0227401	0.0319495
-0.0185761	-0.0227549	0.0319471
-0.0185905	-0.0227697	0.0319448
-0.0186049	-0.0227845	0.0319424
-0.0186194	-0.0227993	0.03194
-0.0186338	-0.022814	0.0319376
-0.0186483	-0.0228288	0.0319352
-0.0186627	-0.0228436	0.0319327
-0.0186771	-0.0228584	0.0319303
-0.0186916	-0.0228732	0.0319278
-0.0187061	-0.022888	0.0319253
-0.0187205	-0.0229028	0.0319227
-0.018735	-0.0229175	0.0319202
-0.0187494	-0.0229323	0.0319176
-0.0187639	-0.0229471	0.031915
-0.0187784	-0.0229619	0.0319124
-0.0187929	-0.0229766	0.0319098
-0.0188073	-0.0229914	0.0319071
-0.0188218	-0.0230061	0.0319045
-0.0188363	-0.0230209	0.0319018
-0.0188508	-0.0230357	0.0318991
-0.0188653	-0.0230504	0.0318963
-0.0188798	-0.0230652	0.0318936
-0.0188943	-0.0230799	0.0318908
-0.0189088	-0.0230947	0.031888
-0.0189233	-0.0231094	0.0318852
-0.0189378	-0.0231242	0.0318824
-0.0189523	-0.0231389	0.0318796
-0.0189668	-0.0231536	0.0318767
-0.0189813	-0.0231684	0.0318738
-0.0189958	-0.0231831	0.0318709
-0.0190104	-0.0231978	0.031868
-0.0190249	-0.0232126	0.0318651
-0.0190394	-0.0232273	0.0318621
-0.019054	-0.023242	0.0318591
-0.0190685	-0.0232567	0.0318561
-0.019083	-0.0232714	0.0318531
-0.0190976	-0.0232861	0.0318501
-0.0191121	-0.0233009	0.031847
-0.0191267	-0.0233156	0.0318439
-0.0191412	-0.0233303	0.0318408
-0.0191558	-0.023345	0.0318377
-0.0191703	-0.0233597	0.0318346
-0.0191849	-0.0233744	0.0318315
-0.0191994	-0.0233891	0.0318283
-0.019214	-0.0234038	0.0318251
-0.0192286	-0.0234185	0.0318219
-0.0192431	-0.0234331	0.0318187
-0.0192577	-0.0234478	0.0318154
-0.0192723	-0.0234625	0.0318122
-0.0192868	-0.0234772	0.0318089
-0.0193014	-0.0234919	0.0318056
-0.019316	-0.0235065	0.0318023
-0.0193306	-0.0235212	0.0317989
-0.0193452	-0.0235359	0.0317956
-0.0193598	-0.0235505	0.0317922
-0.0193744	-0.0235652	0.0317888
-0.019389	-0.0235799	0.0317854
-0.0194036	-0.0235945	0.031782
-0.0194182	-0.0236092	0.0317786
-0.0194328	-0.0236238	0.0317751
-0.0194474	-0.0236385	0.0317716
-0.019462	-0.0236531	0.0317681
-0.0194766	-0.0236678	0.0317646
-0.0194912	-0.0236824	0.0317611
-0.0195058	-0.023697	0.0317575
-0.0195204	-0.0237117	0.0317539
-0.0195351	-0.0237263	0.0317503
-0.0195497	-0.0237409	0.0317467
-0.0195643	-0.0237556	0.0317431
-0.0195789	-0.0237702	0.0317395
-0.0195936	-0.0237848	0.0317358
-0.0196082	-0.0237994	0.0317321
-0.0196228	-0.0238141	0.0317284
-0.0196375	-0.0238287	0.0317247
-0.0196521	-0.0238433	0.031721
-0.0196667	-0.0238579	0.0317172
-0.0196814	-0.0238725	0.0317135
-0.019696	-0.0238871	0.0317097
-0.0197107	-0.0239017	0.0317059
-0.0197253	-0.0239163	0.0317021
-0.01974	-0.0239309	0.0316982
-0.0197546	-0.0239455	0.0316944
-0.0197693	-0.0239601	0.0316905
-0.019784	-0.0239746	0.0316866
-0.0197986	-0.0239892	0.0316827
-0.0198133	-0.0240038	0.0316788
-0.019828	-0.0240184	0.0316748
-0.0198426	-0.0240329	0.0316709
-0.0198573	-0.0240475	0.0316669
-0.019872	-0.0240621	0.0316629
-0.0198866	-0.0240766	0.0316589
-0.0199013	-0.0240912	0.0316549
-0.019916	-0.0241058	0.0316508
-0.0199307	-0.0241203	0.0316468
-0.0199454	-0.0241349	0.0316427
-0.01996	-0.0241494	0.0316386
-0.0199747	-0.024164	0.0316345
-0.0199894	-0.0241785	0.0316304
-0.0200041	-0.024193	0.0316262
-0.0200188	-0.0242076	0.0316221
-0.0200335	-0.0242221	0.0316179
-0.0200482	-0.0242366	0.0316137
-0.0200629	-0.0242512	0.0316095
-0.0200776	-0.0242657	0.0316053
-0.0200923	-0.0242802	0.031601
-0.020107	-0.0242947	0.0315968
-0.0201217	-0.0243093	0.0315925
-0.0201364	-0.0243238	0.0315882
-0.0201511	-0.0243383	0.0315839
-0.0201658	-0.0243528	0.0315795
-0.0201805	-0.0243673	0.0315752
-0.0201952	-0.0243818	0.0315708
-0.02021	-0.0243963	0.0315665
-0.0202247	-0.0244108	0.0315621
-0.0202394	-0.0244253	0.0315577
-0.0202541	-0.0244398	0.0315532
-0.0202688	-0.0244542	0.0315488
-0.0202836	-0.0244687	0.0315443
-0.0202983	-0.0244832	0.0315399
-0.020313	-0.0244977	0.0315354
-0.0203277	-0.0245121	0.0315309
-0.0203425	-0.0245266	0.0315263
-0.0203572	-0.0245411	0.0315218
-0.0203719	-0.0245555	0.0315172
-0.0203867	-0.02457	0.0315127
-0.0204014	-0.0245845	0.0315081
-0.0204161	-0.0245989	0.0315035
-0.0204309	-0.0246134	0.0314989
-0.0204456	-0.0246278	0.0314942
-0.0204604	-0.0246422	0.0314896
-0.0204751	-0.0246567	0.0314849
-0.0204898	-0.0246711	0.0314802
-0.0205046	-0.0246856	0.0314755
-0.0205193	-0.0247	0.0314708
-0.0205341	-0.0247144	0.0314661
-0.0205488	-0.0247288	0.0314614
-0.0205636	-0.0247433	0.0314566
-0.0205783	-0.0247577	0.0314518
-0.0205931	-0.0247721	0.031447
-0.0206078	-0.0247865	0.0314422
-0.0206226	-0.0248009	0.0314374
-0.0206374	-0.0248153	0.0314326
-0.0206521	-0.0248297	0.0314277
-0.0206669	-0.0248441	0.0314229
-0.0206816	-0.0248585	0.031418
-0.0206964	-0.0248729	0.0314131
-0.0207112	-0.0248873	0.0314082
-0.0207259	-0.0249017	0.0314033
-0.0207407	-0.024916	0.0313983
-0.0207555	-0.0249304	0.0313934
-0.0207702	-0.0249448	0.0313884
-0.020785	-0.0249592	0.0313834
-0.0207998	-0.0249735	0.0313784
-0.0208145	-0.0249879	0.0313734
-0.0208293	-0.0250023	0.0313683
-0.0208441	-0.0250166	0.0313633
-0.0208588	-0.025031	0.0313582
-0.0208736	-0.0250453	0.0313532
-0.0208884	-0.0250597	0.0313481
-0.0209032	-0.025074	0.031343
-0.0209179	-0.0250884	0.0313378
-0.0209327	-0.0251027	0.0313327
-0.0209475	-0.025117	0.0313276
-0.0209623	-0.0251314	0.0313224
-0.0209771	-0.0251457	0.0313172
-0.0209918	-0.02516	0.031312
-0.0210066	-0.0251743	0.0313068
-0.0210214	-0.0251886	0.0313016
-0.0210362	-0.025203	0.0312964
-0.021051	-0.0252173	0.0312911
-0.0210658	-0.0252316	0.0312858
-0.0210805	-0.0252459	0.0312806
-0.0210953	-0.0252602	0.0312753
-0.0211101	-0.0252745	0.03127
-0.0211249	-0.0252888	0.0312646
-0.0211397	-0.0253031	0.0312593
-0.0211545	-0.0253173	0.031254
-0.0211693	-0.0253316	0.0312486
-0.0211841	-0.0253459	0.0312432
-0.0211989	-0.0253602	0.0312378
-0.0212136	-0.0253744	0.0312324
-0.0212284	-0.0253887	0.031227
-0.0212432	-0.025403	0.0312216
-0.021258	-0.0254172	0.0312161
-0.0212728	-0.0254315	0.0312107
-0.0212876	-0.0254457	0.0312052
-0.0213024	-0.02546	0.0311997
-0.0213172	-0.0254742	0.0311942
-0.021332	-0.0254885	0.0311887
-0.0213468	-0.0255027	0.0311831
-0.0213616	-0.025517	0.0311776
-0.0213764	-0.0255312	0.031172
-0.0213912	-0.0255454	0.0311665
-0.021406	-0.0255596	0.0311609
-0.0214208	-0.0255739	0.0311553
-0.0214356	-0.0255881	0.0311497
-0.0214504	-0.0256023	0.0311441
-0.0214652	-0.0256165	0.0311384
-0.02148	-0.0256307	0.0311328
-0.0214948	-0.0256449	0.0311271
-0.0215096	-0.0256591	0.0311214
-0.0215244	-0.0256733	0.0311157
-0.0215392	-0.0256875	0.03111
-0.021554	-0.0257017	0.0311043
-0.0215688	-0.0257159	0.0310986
-0.0215836	-0.0257301	0.0310928
-0.0215984	-0.0257442	0.0310871
-0.0216132	-0.0257584	0.0310813
-0.021628	-0.0257726	0.0310755
-0.0216428	-0.0257867	0.0310697
-0.0216576	-0.0258009	0.0310639
-0.0216724	-0.0258151	0.0310581
-0.0216872	-0.0258292	0.0310523
-0.021702	-0.0258434	0.0310464
-0.0217168	-0.0258575	0.0310406
-0.0217316	-0.0258717	0.0310347
-0.0217464	-0.0258858	0.0310288
-0.0217612	-0.0258999	0.0310229
-0.021776	-0.0259141	0.031017
-0.0217908	-0.0259282	0.0310111
-0.0218056	-0.0259423	0.0310051
-0.0218204	-0.0259564	0.0309992
-0.0218352	-0.0259706	0.0309932
-0.02185	-0.0259847	0.0309872
-0.0218648	-0.0259988	0.0309813
-0.0218796	-0.0260129	0.0309753
-0.0218944	-0.026027	0.0309692
-0.0219092	-0.0260411	0.0309632
-0.021924	-0.0260552	0.0309572
-0.0219388	-0.0260693	0.0309511
-0.0219536	-0.0260834	0.0309451
-0.0219684	-0.0260974	0.030939
-0.0219832	-0.0261115	0.0309329
-0.021998	-0.0261256	0.0309268
-0.0220128	-0.0261397	0.0309207
-0.0220276	-0.0261537	0.0309146
-0.0220424	-0.0261678	0.0309085
-0.0220572	-0.0261818	0.0309023
-0.022072	-0.0261959	0.0308962
-0.0220868	-0.02621	0.03089
-0.0221016	-0.026224	0.0308838
-0.0221164	-0.026238	0.0308776
-0.0221312	-0.0262521	0.0308714
-0.022146	-0.0262661	0.0308652
-0.0221608	-0.0262801	0.030859
-0.0221755	-0.0262942	0.0308527
-0.0221903	-0.0263082	0.0308465
-0.0222051	-0.0263222	0.0308402
-0.0222199	-0.0263362	0.0308339
-0.0222347	-0.0263502	0.0308276
-0.0222495	-0.0263643	0.0308214
-0.0222643	-0.0263783	0.030815
-0.0222791	-0.0263923	0.0308087
-0.0222939	-0.0264063	0.0308024
-0.0223087	-0.0264202	0.030796
-0.0223235	-0.0264342	0.0307897
-0.0223382	-0.0264482	0.0307833
-0.022353	-0.0264622	0.0307769
-0.0223678	-0.0264762	0.0307706
-0.0223826	-0.0264901	0.0307642
-0.0223974	-0.0265041	0.0307577
-0.0224122	-0.0265181	0.0307513
-0.0224269	-0.026532	0.0307449
-0.0224417	-0.026546	0.0307384
-0.0224565	-0.0265599	0.030732
-0.0224713	-0.0265739	0.0307255
-0.0224861	-0.0265878	0.030719
-0.0225009	-0.0266018	0.0307126
-0.0225156	-0.0266157	0.0307061
-0.0225304	-0.0266296	0.0306995
-0.0225452	-0.0266436	0.030693
-0.02256	-0.0266575	0.0306865
-0.0225747	-0.0266714	0.03068
-0.0225895	-0.0266853	0.0306734
-0.0226043	-0.0266992	0.0306668
-0.0226191	-0.0267131	0.0306603
-0.0226338	-0.026727	0.0306537
-0.0226486	-0.0267409	0.0306471
-0.0226634	-0.0267548	0.0306405
-0.0226781	-0.0267687	0.0306339
-0.0226929	-0.0267826	0.0306272
-0.0227077	-0.0267965	0.0306206
-0.0227224	-0.0268103	0.0306139
-0.0227372	-0.0268242	0.0306073
-0.0227519	-0.0268381	0.0306006
-0.0227667	-0.026852	0.0305939
-0.0227815	-0.0268658	0.0305872
-0.0227962	-0.0268797	0.0305805
-0.022811	-0.0268935	0.0305738
-0.0228257	-0.0269074	0.0305671
-0.0228405	-0.0269212	0.0305604
-0.0228552	-0.026935	0.0305536
-0.02287	-0.0269489	0.0305469
-0.0228848	-0.0269627	0.0305401
-0.0228995	-0.0269765	0.0305334
-0.0229143	-0.0269904	0.0305266
-0.022929	-0.0270042	0.0305198
-0.0229437	-0.027018	0.030513
-0.0229585	-0.0270318	0.0305062
-0.0229732	-0.0270456	0.0304994
-0.022988	-0.0270594	0.0304925
-0.0230027	-0.0270732	0.0304857
-0.0230175	-0.027087	0.0304788
-0.0230322	-0.0271008	0.030472
-0.0230469	-0.0271146	0.0304651
-0.0230617	-0.0271283	0.0304582
-0.0230764	-0.0271421	0.0304513
-0.0230911	-0.0271559	0.0304444
-0.0231059	-0.0271696	0.0304375
-0.0231206	-0.0271834	0.0304306
-0.0231353	-0.0271972	0.0304237
-0.02315	-0.0272109	0.0304168
-0.0231648	-0.0272247	0.0304098
-0.0231795	-0.0272384	0.0304029
-0.0231942	-0.0272521	0.0303959
-0.0232089	-0.0272659	0.0303889
-0.0232236	-0.0272796	0.0303819
-0.0232384	-0.0272933	0.0303749
-0.0232531	-0.027307	0.0303679
-0.0232678	-0.0273208	0.0303609
-0.0232825	-0.0273345	0.0303539
-0.0232972	-0.0273482	0.0303469
-0.0233119	-0.0273619	0.0303398
-0.0233266	-0.0273756	0.0303328
-0.0233413	-0.0273893	0.0303257
-0.023356	-0.027403	0.0303187
-0.0233707	-0.0274167	0.0303116
-0.0233854	-0.0274303	0.0303045
-0.0234001	-0.027444	0.0302974
-0.0234148	-0.0274577	0.0302903
-0.0234295	-0.0274714	0.0302832
-0.0234442	-0.027485	0.0302761
-0.0234589	-0.0274987	0.030269
-0.0234736	-0.0275123	0.0302619
-0.0234882	-0.027526	0.0302547
-0.0235029	-0.0275396	0.0302476
-0.0235176	-0.0275533	0.0302404
-0.0235323	-0.0275669	0.0302332
-0.023547	-0.0275805	0.0302261
-0.0235616	-0.0275942	0.0302189
-0.0235763	-0.0276078	0.0302117
-0.023591	-0.0276214	0.0302045
-0.0236057	-0.027635	0.0301973
-0.0236203	-0.0276486	0.03019
-0.023635	-0.0276622	0.0301828
-0.0236496	-0.0276758	0.0301756
-0.0236643	-0.0276894	0.0301683
-0.023679	-0.027703	0.0301611
-0.0236936	-0.0277166	0.0301538
-0.0237083	-0.0277302	0.0301466
-0.0237229	-0.0277437	0.0301393
-0.0237376	-0.0277573	0.030132
-0.0237522	-0.0277709	0.0301247
-0.0237669	-0.0277844	0.0301174
-0.0237815	-0.027798	0.0301101
-0.0237961	-0.0278116	0.0301028
-0.0238108	-0.0278251	0.0300955
-0.0238254	-0.0278386	0.0300881
-0.0238401	-0.0278522	0.0300808
-0.0238547	-0.0278657	0.0300734
-0.0238693	-0.0278792	0.0300661
-0.0238839	-0.0278928	0.0300587
-0.0238986	-0.0279063	0.0300514
-0.0239132	-0.0279198	0.030044
-0.0239278	-0.0279333	0.0300366
-0.0239424	-0.0279468	0.0300292
-0.023957	-0.0279603	0.0300218
-0.0239716	-0.0279738	0.0300144
-0.0239863	-0.0279873	0.030007
-0.0240009	-0.0280008	0.0299996
-0.0240155	-0.0280143	0.0299921
-0.0240301	-0.0280278	0.0299847
-0.0240447	-0.0280412	0.0299773
-0.0240593	-0.0280547	0.0299698
-0.0240739	-0.0280682	0.0299623
-0.0240884	-0.0280816	0.0299549
-0.024103	-0.0280951	0.0299474
-0.0241176	-0.0281085	0.0299399
-0.0241322	-0.028122	0.0299324
-0.0241468	-0.0281354	0.0299249
-0.0241614	-0.0281488	0.0299174
-0.0241759	-0.0281623	0.0299099
-0.0241905	-0.0281757	0.0299024
-0.0242051	-0.0281891	0.0298949
-0.0242196	-0.0282025	0.0298873
-0.0242342	-0.028216	0.0298798
-0.0242488	-0.0282294	0.0298723
-0.0242633	-0.0282428	0.0298647
-0.0242779	-0.0282562	0.0298571
-0.0242924	-0.0282696	0.0298496
-0.024307	-0.028283	0.029842
-0.0243215	-0.0282963	0.0298344
-0.0243361	-0.0283097	0.0298268
-0.0243506	-0.0283231	0.0298192
-0.0243651	-0.0283365	0.0298116
-0.0243797	-0.0283499	0.029804
-0.0243942	-0.0283632	0.0297964
-0.0244087	-0.0283766	0.0297888
-0.0244233	-0.0283899	0.0297811
-0.0244378	-0.0284033	0.0297735
-0.0244523	-0.0284166	0.0297659
-0.0244668	-0.02843	0.0297582
-0.0244813	-0.0284433	0.0297505
-0.0244958	-0.0284567	0.0297429
-0.0245103	-0.02847	0.0297352
-0.0245248	-0.0284833	0.0297275
-0.0245393	-0.0284967	0.0297198
-0.0245538	-0.02851	0.0297121
-0.0245683	-0.0285233	0.0297044
-0.0245828	-0.0285366	0.0296967
-0.0245973	-0.0285499	0.029689
-0.0246118	-0.0285633	0.0296813
-0.0246263	-0.0285766	0.0296735
-0.0246407	-0.0285899	0.0296658
-0.0246552	-0.0286032	0.029658
-0.0246697	-0.0286164	0.0296503
-0.0246841	-0.0286297	0.0296425
-0.0246986	-0.028643	0.0296348
-0.024713	-0.0286563	0.029627
-0.0247275	-0.0286696	0.0296192
-0.0247419	-0.0286829	0.0296114
-0.0247564	-0.0286961	0.0296036
-0.0247708	-0.0287094	0.0295958
-0.0247853	-0.0287227	0.029588
-0.0247997	-0.0287359	0.0295802
-0.0248141	-0.0287492	0.0295724
-0.0248286	-0.0287625	0.0295645
-0.024843	-0.0287757	0.0295567
-0.0248574	-0.028789	0.0295488
-0.0248718	-0.0288022	0.029541
-0.0248862	-0.0288155	0.0295331
-0.0249006	-0.0288287	0.0295253
-0.024915	-0.0288419	0.0295174
-0.0249294	-0.0288552	0.0295095
-0.0249438	-0.0288684	0.0295016
-0.0249582	-0.0288816	0.0294937
-0.0249726	-0.0288948	0.0294858
-0.024987	-0.0289081	0.0294779
-0.0250014	-0.0289213	0.02947
-0.0250158	-0.0289345	0.0294621
-0.0250301	-0.0289477	0.0294542
-0.0250445	-0.0289609	0.0294462
-0.0250589	-0.0289741	0.0294383
-0.0250732	-0.0289873	0.0294303
-0.0250876	-0.0290005	0.0294224
-0.0251019	-0.0290137	0.0294144
-0.0251163	-0.0290269	0.0294064
-0.0251306	-0.0290401	0.0293985
-0.025145	-0.0290533	0.0293905
-0.0251593	-0.0290665	0.0293825
-0.0251736	-0.0290797	0.0293745
-0.025188	-0.0290929	0.0293665
-0.0252023	-0.0291061	0.0293585
-0.0252166	-0.0291192	0.0293505
-0.0252309	-0.0291324	0.0293424
-0.0252452	-0.0291456	0.0293344
-0.0252595	-0.0291587	0.0293264
-0.0252738	-0.0291719	0.0293183
-0.0252881	-0.0291851	0.0293103
-0.0253024	-0.0291982	0.0293022
-0.0253167	-0.0292114	0.0292941
-0.025331	-0.0292246	0.0292861
-0.0253453	-0.0292377	0.029278
-0.0253595	-0.0292509	0.0292699
-0.0253738	-0.029264	0.0292618
-0.0253881	-0.0292772	0.0292537
-0.0254023	-0.0292903	0.0292456
-0.0254166	-0.0293035	0.0292375
-0.0254308	-0.0293166	0.0292294
-0.0254451	-0.0293297	0.0292212
-0.0254593	-0.0293429	0.0292131
-0.0254735	-0.029356	0.029205
-0.0254878	-0.0293691	0.0291968
-0.025502	-0.0293823	0.0291887
-0.0255162	-0.0293954	0.0291805
-0.0255304	-0.0294085	0.0291724
-0.0255447	-0.0294216	0.0291642
-0.0255589	-0.0294348	0.029156
-0.0255731	-0.0294479	0.0291478
-0.0255873	-0.029461	0.0291396
-0.0256015	-0.0294741	0.0291314
-0.0256156	-0.0294872	0.0291232
-0.0256298	-0.0295004	0.029115
-0.025644	-0.0295135	0.0291068
-0.0256582	-0.0295266	0.0290986
-0.0256723	-0.0295397	0.0290903
-0.0256865	-0.0295528	0.0290821
-0.0257007	-0.0295659	0.0290738
-0.0257148	-0.029579	0.0290656
-0.025729	-0.0295921	0.0290573
-0.0257431	-0.0296052	0.0290491
-0.0257572	-0.0296183	0.0290408
-0.0257714	-0.0296314	0.0290325
-0.0257855	-0.0296445	0.0290242
-0.0257996	-0.0296576	0.0290159
-0.0258137	-0.0296707	0.0290076
-0.0258278	-0.0296838	0.0289993
-0.0258419	-0.0296968	0.028991
-0.025856	-0.0297099	0.0289827
-0.0258701	-0.029723	0.0289744
-0.0258842	-0.0297361	0.0289661
-0.0258983	-0.0297492	0.0289577
-0.0259124	-0.0297623	0.0289494
-0.0259265	-0.0297753	0.028941
-0.0259405	-0.0297884	0.0289327
-0.0259546	-0.0298015	0.0289243
-0.0259686	-0.0298146	0.0289159
-0.0259827	-0.0298277	0.0289076
-0.0259967	-0.0298407	0.0288992
-0.0260108	-0.0298538	0.0288908
-0.0260248	-0.0298669	0.0288824
-0.0260388	-0.0298799	0.028874
-0.0260529	-0.029893	0.0288656
-0.0260669	-0.0299061	0.0288572
-0.0260809	-0.0299192	0.0288487
-0.0260949	-0.0299322	0.0288403
-0.0261089	-0.0299453	0.0288319
-0.0261229	-0.0299583	0.0288234
-0.0261369	-0.0299714	0.028815
-0.0261509	-0.0299845	0.0288065
-0.0261648	-0.0299975	0.0287981
-0.0261788	-0.0300106	0.0287896
-0.0261928	-0.0300237	0.0287811
-0.0262067	-0.0300367	0.0287727
-0.0262207	-0.0300498	0.0287642
-0.0262346	-0.0300628	0.0287557
-0.0262486	-0.0300759	0.0287472
-0.0262625	-0.030089	0.0287387
-0.0262764	-0.030102	0.0287302
-0.0262904	-0.0301151	0.0287217
-0.0263043	-0.0301281	0.0287131
-0.0263182	-0.0301412	0.0287046
-0.0263321	-0.0301542	0.0286961
-0.026346	-0.0301673	0.0286875
-0.0263599	-0.0301803	0.028679
-0.0263738	-0.0301934	0.0286704
-0.0263877	-0.0302064	0.0286619
-0.0264015	-0.0302195	0.0286533
-0.0264154	-0.0302325	0.0286447
-0.0264293	-0.0302456	0.0286362
-0.0264431	-0.0302586	0.0286276
-0.026457	-0.0302717	0.028619
-0.0264708	-0.0302847	0.0286104
-0.0264847	-0.0302978	0.0286018
-0.0264985	-0.0303108	0.0285932
-0.0265123	-0.0303239	0.0285846
[truncated: 2,001 more rows]

## Sheet: Fig. 5e
x_lumen_1	y_lumen_1	z_lumen_1	x_lumen_2	y_lumen_2	z_lumen_2	x_lumen_3	y_lumen_3	z_lumen_3	x_mag_1	y_mag_1	z_mag_1	x_mag_2	y_mag_2	z_mag_2	x_mag_3	y_mag_3	z_mag_3
0.0235712	0.0753143	0	0.0534492	0.0766395	0	0.000331295	0.075756	0	0.0252152	0.0651732	-0.0401041	0.0605436	0.0693093	-0.0401041	-0.00547169	0.0639666	-0.0401041
0.0235715	0.0752954	0	0.0534441	0.0766213	0	0.000335389	0.0757399	0	0.0253004	0.0600797	-0.0401041	0.0591691	0.0644023	-0.0401041	-0.00422246	0.0590435	-0.0401041
0.0235718	0.0752766	0	0.053439	0.0766031	0	0.000339482	0.0757238	0	0.0253225	0.0579929	-0.0401041	0.0586562	0.062333	-0.0401041	-0.00372936	0.0570333	-0.0401041
0.0235721	0.0752577	0	0.0534339	0.0765849	0	0.000343576	0.0757077	0	0.0253299	0.055913	-0.0401041	0.0582051	0.0602113	-0.0401041	-0.00325674	0.0550279	-0.0401041
0.0235725	0.0752388	0	0.0534288	0.0765668	0	0.00034767	0.0756915	0	0.0253221	0.0538396	-0.0401041	0.0578262	0.0580366	-0.0401041	-0.00280309	0.0530108	-0.0401041
0.0235728	0.07522	0	0.0534237	0.0765486	0	0.000351764	0.0756754	0	0.0253206	0.0517599	-0.0401041	0.0575302	0.0558089	-0.0401041	-0.00237845	0.051014	-0.0401041
0.0235731	0.0752011	0	0.0534186	0.0765304	0	0.000355858	0.0756593	0	0.0253495	0.0496427	-0.0401041	0.0573263	0.0535091	-0.0401041	-0.00198067	0.049021	-0.0401041
0.0235734	0.0751823	0	0.0534135	0.0765122	0	0.000359952	0.0756432	0	0.0254142	0.0475252	-0.0401041	0.0572318	0.0511778	-0.0401041	-0.00161211	0.0470317	-0.0401041
0.0235737	0.0751634	0	0.0534084	0.076494	0	0.000364046	0.0756271	0	0.0255192	0.0453893	-0.0401041	0.0572013	0.0488205	-0.0401041	-0.00127185	0.04503	-0.0401041
0.023574	0.0751445	0	0.0534032	0.0764759	0	0.00036814	0.0756109	0	0.0256443	0.0432489	-0.0401041	0.0571787	0.0465227	-0.0401041	-0.000969221	0.0430483	-0.0401041
0.0235744	0.0751257	0	0.0533981	0.0764577	0	0.000372234	0.0755948	0	0.0257425	0.0411297	-0.0401041	0.0571449	0.0442679	-0.0401041	-0.000708397	0.0410721	-0.0401041
0.0235747	0.0751068	0	0.053393	0.0764395	0	0.000376328	0.0755787	0	0.0258031	0.0390344	-0.0401041	0.05709	0.0420537	-0.0401041	-0.000495274	0.0390875	-0.0401041
0.023575	0.0750879	0	0.0533879	0.0764213	0	0.000380421	0.0755626	0	0.0258198	0.0369629	-0.0401041	0.0570036	0.0398792	-0.0401041	-0.000338804	0.0371272	-0.0401041
0.0235753	0.0750691	0	0.0533828	0.0764032	0	0.000384515	0.0755464	0	0.0258073	0.0349043	-0.0401041	0.0568761	0.0377442	-0.0401041	-0.000238034	0.0351749	-0.0401041
0.0235756	0.0750502	0	0.0533777	0.076385	0	0.000388609	0.0755303	0	0.0258165	0.0328294	-0.0401041	0.0566981	0.0356492	-0.0401041	-0.000195558	0.0332154	-0.0401041
0.023576	0.0750313	0	0.0533726	0.0763668	0	0.000392703	0.0755142	0	0.0258601	0.030733	-0.0401041	0.056496	0.0335713	-0.0401041	-0.000217892	0.0312818	-0.0401041
0.0235763	0.0750125	0	0.0533675	0.0763486	0	0.000396797	0.0754981	0	0.0259435	0.028615	-0.0401041	0.0563575	0.0314491	-0.0401041	-0.00030398	0.0293576	-0.0401041
0.0235766	0.0749936	0	0.0533624	0.0763304	0	0.00040089	0.075482	0	0.0260731	0.0264565	-0.0401041	0.0563076	0.0292735	-0.0401041	-0.000456943	0.02746	-0.0401041
0.0235769	0.0749748	0	0.0533573	0.0763123	0	0.000404984	0.0754658	0	0.0262016	0.0243418	-0.0401041	0.0563599	0.0270462	-0.0401041	-0.000677485	0.0255567	-0.0401041
0.0235772	0.0749559	0	0.0533522	0.0762941	0	0.000409078	0.0754497	0	0.026194	0.0222862	-0.0401041	0.0565291	0.0247703	-0.0401041	-0.000972061	0.0236837	-0.0401041
0.0235775	0.074937	0	0.0533471	0.0762759	0	0.000413172	0.0754336	0	0.0260064	0.0203058	-0.0401041	0.0568305	0.02245	-0.0401041	-0.00136179	0.0218586	-0.0401041
0.0235779	0.0749182	0	0.053342	0.0762577	0	0.000417265	0.0754175	0	0.0256193	0.0184465	-0.0401041	0.0572824	0.0200714	-0.0401041	-0.00186673	0.0200671	-0.0401041
0.0235782	0.0748993	0	0.0533369	0.0762395	0	0.000421359	0.0754014	0	0.0250641	0.0166725	-0.0401041	0.0578805	0.0176903	-0.0401041	-0.00249659	0.0183418	-0.0401041
0.0235785	0.0748804	0	0.0533318	0.0762214	0	0.000425453	0.0753852	0	0.0245883	0.0148212	-0.0401041	0.0585538	0.0153356	-0.0401041	-0.00325628	0.0166963	-0.0401041
0.0235788	0.0748616	0	0.0533267	0.0762032	0	0.000429546	0.0753691	0	0.0243	0.0128183	-0.0401041	0.0592793	0.0130169	-0.0401041	-0.00415613	0.0151325	-0.0401041
0.0235791	0.0748427	0	0.0533216	0.076185	0	0.00043364	0.075353	0	0.0242272	0.0106587	-0.0401041	0.0628361	0.011168	-0.040601	-0.00520416	0.0136706	-0.0401041
0.0235795	0.0748238	0	0.0533165	0.0761668	0	0.000437733	0.0753369	0	0.0242832	0.00842525	-0.0401041	0.0636355	0.00900219	-0.040601	-0.00639598	0.0123429	-0.0401041
0.0235798	0.074805	0	0.0533114	0.0761486	0	0.000441827	0.0753207	0	0.024289	0.00624648	-0.0401041	0.0644703	0.00686444	-0.040601	-0.00771307	0.0111476	-0.0401041
0.0235801	0.0747861	0	0.0533063	0.0761305	0	0.00044592	0.0753046	0	0.0242135	0.00413207	-0.0401041	0.0653302	0.00477295	-0.040601	-0.00903245	0.00996442	-0.0401041
0.0235804	0.0747673	0	0.0533012	0.0761123	0	0.000450014	0.0752885	0	0.0240416	0.00208206	-0.0401041	0.0662221	0.00269041	-0.040601	-0.0103121	0.00866973	-0.0401041
0.0235807	0.0747484	0	0.0532961	0.0760941	0	0.000454107	0.0752724	0	0.0237635	7.62233e-05	-0.0401041	0.0671385	0.000635094	-0.040601	-0.0115269	0.00728461	-0.0401041
0.023581	0.0747295	0	0.053291	0.0760759	0	0.000458201	0.0752563	0	0.0234253	-0.00188132	-0.0401041	0.0680594	-0.00139364	-0.040601	-0.0126946	0.00575045	-0.0401041
0.0235814	0.0747107	0	0.0532858	0.0760577	0	0.000462294	0.0752401	0	0.0230517	-0.00382799	-0.0401041	0.068967	-0.00339956	-0.040601	-0.0137904	0.00408833	-0.0401041
0.0235817	0.0746918	0	0.0532807	0.0760396	0	0.000466387	0.075224	0	0.0226408	-0.00576231	-0.0401041	0.0698537	-0.00538758	-0.040601
0.023582	0.0746729	0	0.0532756	0.0760214	0	0.000470481	0.0752079	0	0.0221974	-0.0076873	-0.0401041	0.0707194	-0.00737989	-0.040601
0.0235823	0.0746541	0	0.0532705	0.0760032	0	0.000474574	0.0751918	0	0.0217743	-0.00964341	-0.0401041	0.0715435	-0.00934511	-0.040601
0.0235826	0.0746352	0	0.0532654	0.075985	0	0.000478667	0.0751757	0	0.0214083	-0.0116565	-0.0401041	0.0723253	-0.0113045	-0.040601
0.0235829	0.0746163	0	0.0532603	0.0759668	0	0.00048276	0.0751595	0
0.0235833	0.0745975	0	0.0532552	0.0759487	0	0.000486854	0.0751434	0
0.0235836	0.0745786	0	0.0532501	0.0759305	0	0.000490947	0.0751273	0
0.0235839	0.0745598	0	0.053245	0.0759123	0	0.00049504	0.0751112	0
0.0235842	0.0745409	0	0.0532399	0.0758941	0	0.000499133	0.075095	0
0.0235845	0.074522	0	0.0532348	0.0758759	0	0.000503226	0.0750789	0
0.0235848	0.0745032	0	0.0532297	0.0758578	0	0.000507318	0.0750628	0
0.0235852	0.0744843	0	0.0532246	0.0758396	0	0.000511411	0.0750467	0
0.0235855	0.0744654	0	0.0532195	0.0758214	0	0.000515504	0.0750306	0
0.0235858	0.0744466	0	0.0532144	0.0758032	0	0.000519597	0.0750144	0
0.0235861	0.0744277	0	0.0532093	0.075785	0	0.00052369	0.0749983	0
0.0235864	0.0744088	0	0.0532042	0.0757669	0	0.000527782	0.0749822	0
0.0235867	0.07439	0	0.0531991	0.0757487	0	0.000531875	0.0749661	0
0.0235871	0.0743711	0	0.053194	0.0757305	0	0.000535967	0.0749499	0
0.0235874	0.0743523	0	0.0531889	0.0757123	0	0.00054006	0.0749338	0
0.0235877	0.0743334	0	0.0531838	0.0756941	0	0.000544152	0.0749177	0
0.023588	0.0743145	0	0.0531788	0.075676	0	0.000548245	0.0749016	0
0.0235883	0.0742957	0	0.0531737	0.0756578	0	0.000552337	0.0748855	0
0.0235886	0.0742768	0	0.0531686	0.0756396	0	0.000556429	0.0748693	0
0.023589	0.0742579	0	0.0531635	0.0756214	0	0.000560521	0.0748532	0
0.0235893	0.0742391	0	0.0531584	0.0756032	0	0.000564613	0.0748371	0
0.0235896	0.0742202	0	0.0531533	0.0755851	0	0.000568705	0.074821	0
0.0235899	0.0742013	0	0.0531482	0.0755669	0	0.000572797	0.0748049	0
0.0235902	0.0741825	0	0.0531431	0.0755487	0	0.000576889	0.0747887	0
0.0235905	0.0741636	0	0.053138	0.0755305	0	0.000580981	0.0747726	0
0.0235909	0.0741447	0	0.0531329	0.0755123	0	0.000585073	0.0747565	0
0.0235912	0.0741259	0	0.0531278	0.0754942	0	0.000589165	0.0747404	0
0.0235915	0.074107	0	0.0531227	0.075476	0	0.000593256	0.0747242	0
0.0235918	0.0740882	0	0.0531176	0.0754578	0	0.000597348	0.0747081	0
0.0235921	0.0740693	0	0.0531125	0.0754396	0	0.000601439	0.074692	0
0.0235924	0.0740504	0	0.0531074	0.0754214	0	0.000605531	0.0746759	0
0.0235927	0.0740316	0	0.0531023	0.0754033	0	0.000609622	0.0746598	0
0.0235931	0.0740127	0	0.0530973	0.0753851	0	0.000613713	0.0746436	0
0.0235934	0.0739938	0	0.0530922	0.0753669	0	0.000617804	0.0746275	0
0.0235937	0.073975	0	0.0530871	0.0753487	0	0.000621896	0.0746114	0
0.023594	0.0739561	0	0.053082	0.0753305	0	0.000625987	0.0745953	0
0.0235943	0.0739372	0	0.0530769	0.0753123	0	0.000630078	0.0745791	0
0.0235946	0.0739184	0	0.0530718	0.0752942	0	0.000634168	0.074563	0
0.023595	0.0738995	0	0.0530667	0.075276	0	0.000638259	0.0745469	0
0.0235953	0.0738807	0	0.0530616	0.0752578	0	0.00064235	0.0745308	0
0.0235956	0.0738618	0	0.0530565	0.0752396	0	0.00064644	0.0745147	0
0.0235959	0.0738429	0	0.0530515	0.0752214	0	0.000650531	0.0744985	0
0.0235962	0.0738241	0	0.0530464	0.0752032	0	0.000654621	0.0744824	0
0.0235965	0.0738052	0	0.0530413	0.0751851	0	0.000658712	0.0744663	0
0.0235968	0.0737863	0	0.0530362	0.0751669	0	0.000662802	0.0744502	0
0.0235971	0.0737675	0	0.0530311	0.0751487	0	0.000666892	0.074434	0
0.0235975	0.0737486	0	0.053026	0.0751305	0	0.000670982	0.0744179	0
0.0235978	0.0737297	0	0.0530209	0.0751123	0	0.000675072	0.0744018	0
0.0235981	0.0737109	0	0.0530159	0.0750942	0	0.000679162	0.0743857	0
0.0235984	0.073692	0	0.0530108	0.075076	0	0.000683252	0.0743696	0
0.0235987	0.0736732	0	0.0530057	0.0750578	0	0.000687341	0.0743534	0
0.023599	0.0736543	0	0.0530006	0.0750396	0	0.000691431	0.0743373	0
0.0235993	0.0736354	0	0.0529955	0.0750214	0	0.00069552	0.0743212	0
0.0235997	0.0736166	0	0.0529905	0.0750032	0	0.00069961	0.0743051	0
0.0236	0.0735977	0	0.0529854	0.0749851	0	0.000703699	0.0742889	0
0.0236003	0.0735788	0	0.0529803	0.0749669	0	0.000707788	0.0742728	0
0.0236006	0.07356	0	0.0529752	0.0749487	0	0.000711877	0.0742567	0
0.0236009	0.0735411	0	0.0529701	0.0749305	0	0.000715966	0.0742406	0
0.0236012	0.0735222	0	0.0529651	0.0749123	0	0.000720055	0.0742245	0
0.0236015	0.0735034	0	0.05296	0.0748941	0	0.000724144	0.0742083	0
0.0236018	0.0734845	0	0.0529549	0.0748759	0	0.000728232	0.0741922	0
0.0236022	0.0734657	0	0.0529498	0.0748578	0	0.000732321	0.0741761	0
0.0236025	0.0734468	0	0.0529448	0.0748396	0	0.000736409	0.07416	0
0.0236028	0.0734279	0	0.0529397	0.0748214	0	0.000740497	0.0741438	0
0.0236031	0.0734091	0	0.0529346	0.0748032	0	0.000744586	0.0741277	0
0.0236034	0.0733902	0	0.0529295	0.074785	0	0.000748674	0.0741116	0
0.0236037	0.0733713	0	0.0529245	0.0747668	0	0.000752762	0.0740955	0
0.023604	0.0733525	0	0.0529194	0.0747487	0	0.000756849	0.0740793	0
0.0236043	0.0733336	0	0.0529143	0.0747305	0	0.000760937	0.0740632	0
0.0236046	0.0733147	0	0.0529093	0.0747123	0	0.000765025	0.0740471	0
0.023605	0.0732959	0	0.0529042	0.0746941	0	0.000769112	0.074031	0
0.0236053	0.073277	0	0.0528991	0.0746759	0	0.000773199	0.0740149	0
0.0236056	0.0732582	0	0.0528941	0.0746577	0	0.000777287	0.0739987	0
0.0236059	0.0732393	0	0.052889	0.0746395	0	0.000781374	0.0739826	0
0.0236062	0.0732204	0	0.0528839	0.0746214	0	0.000785461	0.0739665	0
0.0236065	0.0732016	0	0.0528789	0.0746032	0	0.000789547	0.0739504	0
0.0236068	0.0731827	0	0.0528738	0.074585	0	0.000793634	0.0739342	0
0.0236071	0.0731638	0	0.0528687	0.0745668	0	0.000797721	0.0739181	0
0.0236074	0.073145	0	0.0528637	0.0745486	0	0.000801807	0.073902	0
0.0236077	0.0731261	0	0.0528586	0.0745304	0	0.000805894	0.0738859	0
0.0236081	0.0731072	0	0.0528535	0.0745122	0	0.00080998	0.0738698	0
0.0236084	0.0730884	0	0.0528485	0.0744941	0	0.000814066	0.0738536	0
0.0236087	0.0730695	0	0.0528434	0.0744759	0	0.000818152	0.0738375	0
0.023609	0.0730506	0	0.0528384	0.0744577	0	0.000822237	0.0738214	0
0.0236093	0.0730318	0	0.0528333	0.0744395	0	0.000826323	0.0738053	0
0.0236096	0.0730129	0	0.0528282	0.0744213	0	0.000830409	0.0737891	0
0.0236099	0.0729941	0	0.0528232	0.0744031	0	0.000834494	0.073773	0
0.0236102	0.0729752	0	0.0528181	0.0743849	0	0.000838579	0.0737569	0
0.0236105	0.0729563	0	0.0528131	0.0743667	0	0.000842664	0.0737408	0
0.0236108	0.0729375	0	0.052808	0.0743486	0	0.000846749	0.0737246	0
0.0236111	0.0729186	0	0.052803	0.0743304	0	0.000850834	0.0737085	0
0.0236114	0.0728997	0	0.0527979	0.0743122	0	0.000854919	0.0736924	0
0.0236118	0.0728809	0	0.0527929	0.074294	0	0.000859003	0.0736763	0
0.0236121	0.072862	0	0.0527878	0.0742758	0	0.000863087	0.0736601	0
0.0236124	0.0728431	0	0.0527828	0.0742576	0	0.000867172	0.073644	0
0.0236127	0.0728243	0	0.0527777	0.0742394	0	0.000871256	0.0736279	0
0.023613	0.0728054	0	0.0527727	0.0742212	0	0.00087534	0.0736118	0
0.0236133	0.0727866	0	0.0527676	0.074203	0	0.000879423	0.0735957	0
0.0236136	0.0727677	0	0.0527626	0.0741849	0	0.000883507	0.0735795	0
0.0236139	0.0727488	0	0.0527575	0.0741667	0	0.00088759	0.0735634	0
0.0236142	0.07273	0	0.0527525	0.0741485	0	0.000891674	0.0735473	0
0.0236145	0.0727111	0	0.0527474	0.0741303	0	0.000895757	0.0735312	0
0.0236148	0.0726922	0	0.0527424	0.0741121	0	0.00089984	0.073515	0
0.0236151	0.0726734	0	0.0527373	0.0740939	0	0.000903923	0.0734989	0
0.0236154	0.0726545	0	0.0527323	0.0740757	0	0.000908005	0.0734828	0
0.0236157	0.0726356	0	0.0527272	0.0740575	0	0.000912088	0.0734667	0
0.023616	0.0726168	0	0.0527222	0.0740393	0	0.00091617	0.0734505	0
0.0236163	0.0725979	0	0.0527172	0.0740211	0	0.000920252	0.0734344	0
0.0236167	0.0725791	0	0.0527121	0.074003	0	0.000924334	0.0734183	0
0.023617	0.0725602	0	0.0527071	0.0739848	0	0.000928416	0.0734022	0
0.0236173	0.0725413	0	0.0527021	0.0739666	0	0.000932498	0.073386	0
0.0236176	0.0725225	0	0.052697	0.0739484	0	0.000936579	0.0733699	0
0.0236179	0.0725036	0	0.052692	0.0739302	0	0.000940661	0.0733538	0
0.0236182	0.0724847	0	0.052687	0.073912	0	0.000944742	0.0733377	0
0.0236185	0.0724659	0	0.0526819	0.0738938	0	0.000948823	0.0733216	0
0.0236188	0.072447	0	0.0526769	0.0738756	0	0.000952904	0.0733054	0
0.0236191	0.0724281	0	0.0526719	0.0738574	0	0.000956984	0.0732893	0
0.0236194	0.0724093	0	0.0526668	0.0738392	0	0.000961065	0.0732732	0
0.0236197	0.0723904	0	0.0526618	0.073821	0	0.000965145	0.0732571	0
0.02362	0.0723715	0	0.0526568	0.0738028	0	0.000969225	0.0732409	0
0.0236203	0.0723527	0	0.0526517	0.0737846	0	0.000973305	0.0732248	0
0.0236206	0.0723338	0	0.0526467	0.0737665	0	0.000977385	0.0732087	0
0.0236209	0.072315	0	0.0526417	0.0737483	0	0.000981465	0.0731926	0
0.0236212	0.0722961	0	0.0526367	0.0737301	0	0.000985544	0.0731764	0
0.0236215	0.0722772	0	0.0526316	0.0737119	0	0.000989623	0.0731603	0
0.0236218	0.0722584	0	0.0526266	0.0736937	0	0.000993702	0.0731442	0
0.0236221	0.0722395	0	0.0526216	0.0736755	0	0.000997781	0.0731281	0
0.0236224	0.0722206	0	0.0526166	0.0736573	0	0.00100186	0.0731119	0
0.0236227	0.0722018	0	0.0526116	0.0736391	0	0.00100594	0.0730958	0
0.023623	0.0721829	0	0.0526065	0.0736209	0	0.00101002	0.0730797	0
0.0236233	0.072164	0	0.0526015	0.0736027	0	0.00101409	0.0730636	0
0.0236236	0.0721452	0	0.0525965	0.0735845	0	0.00101817	0.0730474	0
0.0236239	0.0721263	0	0.0525915	0.0735663	0	0.00102225	0.0730313	0
0.0236242	0.0721075	0	0.0525865	0.0735481	0	0.00102633	0.0730152	0
0.0236245	0.0720886	0	0.0525815	0.0735299	0	0.00103041	0.0729991	0
0.0236248	0.0720697	0	0.0525765	0.0735117	0	0.00103448	0.0729829	0
0.0236251	0.0720509	0	0.0525715	0.0734935	0	0.00103856	0.0729668	0
0.0236254	0.072032	0	0.0525664	0.0734753	0	0.00104264	0.0729507	0
0.0236257	0.0720131	0	0.0525614	0.0734571	0	0.00104671	0.0729346	0
0.023626	0.0719943	0	0.0525564	0.0734389	0	0.00105079	0.0729184	0
0.0236263	0.0719754	0	0.0525514	0.0734208	0	0.00105487	0.0729023	0
0.0236266	0.0719565	0	0.0525464	0.0734026	0	0.00105894	0.0728862	0
0.0236269	0.0719377	0	0.0525414	0.0733844	0	0.00106302	0.0728701	0
0.0236272	0.0719188	0	0.0525364	0.0733662	0	0.00106709	0.0728539	0
0.0236275	0.0718999	0	0.0525314	0.073348	0	0.00107117	0.0728378	0
0.0236278	0.0718811	0	0.0525264	0.0733298	0	0.00107524	0.0728217	0
0.0236281	0.0718622	0	0.0525214	0.0733116	0	0.00107932	0.0728056	0
0.0236284	0.0718434	0	0.0525164	0.0732934	0	0.00108339	0.0727894	0
0.0236287	0.0718245	0	0.0525114	0.0732752	0	0.00108747	0.0727733	0
0.023629	0.0718056	0	0.0525064	0.073257	0	0.00109154	0.0727572	0
0.0236293	0.0717868	0	0.0525014	0.0732388	0	0.00109562	0.0727411	0
0.0236296	0.0717679	0	0.0524964	0.0732206	0	0.00109969	0.0727249	0
0.0236298	0.071749	0	0.0524915	0.0732024	0	0.00110376	0.0727088	0
0.0236301	0.0717302	0	0.0524865	0.0731842	0	0.00110784	0.0726927	0
0.0236304	0.0717113	0	0.0524815	0.073166	0	0.00111191	0.0726766	0
0.0236307	0.0716924	0	0.0524765	0.0731478	0	0.00111598	0.0726604	0
0.023631	0.0716736	0	0.0524715	0.0731296	0	0.00112006	0.0726443	0
0.0236313	0.0716547	0	0.0524665	0.0731114	0	0.00112413	0.0726282	0
0.0236316	0.0716359	0	0.0524615	0.0730932	0	0.0011282	0.0726121	0
0.0236319	0.071617	0	0.0524565	0.073075	0	0.00113227	0.0725959	0
0.0236322	0.0715981	0	0.0524516	0.0730568	0	0.00113634	0.0725798	0
0.0236325	0.0715793	0	0.0524466	0.0730386	0	0.00114042	0.0725637	0
0.0236328	0.0715604	0	0.0524416	0.0730204	0	0.00114449	0.0725476	0
0.0236331	0.0715415	0	0.0524366	0.0730022	0	0.00114856	0.0725314	0
0.0236334	0.0715227	0	0.0524317	0.072984	0	0.00115263	0.0725153	0
0.0236337	0.0715038	0	0.0524267	0.0729658	0	0.0011567	0.0724992	0
0.023634	0.0714849	0	0.0524217	0.0729476	0	0.00116077	0.0724831	0
0.0236342	0.0714661	0	0.0524167	0.0729294	0	0.00116484	0.0724669	0
0.0236345	0.0714472	0	0.0524118	0.0729112	0	0.00116891	0.0724508	0
0.0236348	0.0714283	0	0.0524068	0.072893	0	0.00117298	0.0724347	0
0.0236351	0.0714095	0	0.0524018	0.0728748	0	0.00117705	0.0724185	0
0.0236354	0.0713906	0	0.0523969	0.0728566	0	0.00118112	0.0724024	0
0.0236357	0.0713718	0	0.0523919	0.0728383	0	0.00118519	0.0723863	0
0.023636	0.0713529	0	0.0523869	0.0728201	0	0.00118926	0.0723702	0
0.0236363	0.071334	0	0.052382	0.0728019	0	0.00119333	0.072354	0
0.0236366	0.0713152	0	0.052377	0.0727837	0	0.00119739	0.0723379	0
0.0236369	0.0712963	0	0.052372	0.0727655	0	0.00120146	0.0723218	0
0.0236371	0.0712774	0	0.0523671	0.0727473	0	0.00120553	0.0723057	0
0.0236374	0.0712586	0	0.0523621	0.0727291	0	0.0012096	0.0722895	0
0.0236377	0.0712397	0	0.0523572	0.0727109	0	0.00121367	0.0722734	0
0.023638	0.0712208	0	0.0523522	0.0726927	0	0.00121773	0.0722573	0
0.0236383	0.071202	0	0.0523473	0.0726745	0	0.0012218	0.0722412	0
0.0236386	0.0711831	0	0.0523423	0.0726563	0	0.00122587	0.072225	0
0.0236389	0.0711643	0	0.0523374	0.0726381	0	0.00122993	0.0722089	0
0.0236392	0.0711454	0	0.0523324	0.0726199	0	0.001234	0.0721928	0
0.0236394	0.0711265	0	0.0523275	0.0726017	0	0.00123807	0.0721766	0
0.0236397	0.0711077	0	0.0523225	0.0725835	0	0.00124213	0.0721605	0
0.02364	0.0710888	0	0.0523176	0.0725653	0	0.0012462	0.0721444	0
0.0236403	0.0710699	0	0.0523126	0.0725471	0	0.00125026	0.0721283	0
0.0236406	0.0710511	0	0.0523077	0.0725288	0	0.00125433	0.0721121	0
0.0236409	0.0710322	0	0.0523027	0.0725106	0	0.00125839	0.072096	0
0.0236411	0.0710133	0	0.0522978	0.0724924	0	0.00126246	0.0720799	0
0.0236414	0.0709945	0	0.0522929	0.0724742	0	0.00126652	0.0720638	0
0.0236417	0.0709756	0	0.0522879	0.072456	0	0.00127058	0.0720476	0
0.023642	0.0709567	0	0.052283	0.0724378	0	0.00127465	0.0720315	0
0.0236423	0.0709379	0	0.0522781	0.0724196	0	0.00127871	0.0720154	0
0.0236426	0.070919	0	0.0522731	0.0724014	0	0.00128277	0.0719992	0
0.0236428	0.0709002	0	0.0522682	0.0723832	0	0.00128684	0.0719831	0
0.0236431	0.0708813	0	0.0522633	0.072365	0	0.0012909	0.071967	0
0.0236434	0.0708624	0	0.0522583	0.0723468	0	0.00129496	0.0719509	0
0.0236437	0.0708436	0	0.0522534	0.0723285	0	0.00129902	0.0719347	0
0.023644	0.0708247	0	0.0522485	0.0723103	0	0.00130308	0.0719186	0
0.0236443	0.0708058	0	0.0522436	0.0722921	0	0.00130715	0.0719025	0
0.0236445	0.070787	0	0.0522386	0.0722739	0	0.00131121	0.0718864	0
0.0236448	0.0707681	0	0.0522337	0.0722557	0	0.00131527	0.0718702	0
0.0236451	0.0707492	0	0.0522288	0.0722375	0	0.00131933	0.0718541	0
0.0236454	0.0707304	0	0.0522239	0.0722193	0	0.00132339	0.071838	0
0.0236457	0.0707115	0	0.052219	0.0722011	0	0.00132745	0.0718218	0
0.0236459	0.0706926	0	0.0522141	0.0721828	0	0.00133151	0.0718057	0
0.0236462	0.0706738	0	0.0522092	0.0721646	0	0.00133557	0.0717896	0
0.0236465	0.0706549	0	0.0522042	0.0721464	0	0.00133963	0.0717735	0
0.0236468	0.0706361	0	0.0521993	0.0721282	0	0.00134369	0.0717573	0
0.0236471	0.0706172	0	0.0521944	0.07211	0	0.00134775	0.0717412	0
0.0236473	0.0705983	0	0.0521895	0.0720918	0	0.0013518	0.0717251	0
0.0236476	0.0705795	0	0.0521846	0.0720736	0	0.00135586	0.0717089	0
0.0236479	0.0705606	0	0.0521797	0.0720553	0	0.00135992	0.0716928	0
0.0236482	0.0705417	0	0.0521748	0.0720371	0	0.00136398	0.0716767	0
0.0236484	0.0705229	0	0.0521699	0.0720189	0	0.00136803	0.0716606	0
0.0236487	0.070504	0	0.052165	0.0720007	0	0.00137209	0.0716444	0
0.023649	0.0704851	0	0.0521601	0.0719825	0	0.00137615	0.0716283	0
0.0236493	0.0704663	0	0.0521552	0.0719643	0	0.0013802	0.0716122	0
0.0236495	0.0704474	0	0.0521503	0.0719461	0	0.00138426	0.071596	0
0.0236498	0.0704285	0	0.0521454	0.0719278	0	0.00138832	0.0715799	0
0.0236501	0.0704097	0	0.0521406	0.0719096	0	0.00139237	0.0715638	0
0.0236504	0.0703908	0	0.0521357	0.0718914	0	0.00139643	0.0715477	0
0.0236506	0.070372	0	0.0521308	0.0718732	0	0.00140048	0.0715315	0
0.0236509	0.0703531	0	0.0521259	0.071855	0	0.00140454	0.0715154	0
0.0236512	0.0703342	0	0.052121	0.0718367	0	0.00140859	0.0714993	0
0.0236515	0.0703154	0	0.0521161	0.0718185	0	0.00141264	0.0714831	0
0.0236517	0.0702965	0	0.0521113	0.0718003	0	0.0014167	0.071467	0
0.023652	0.0702776	0	0.0521064	0.0717821	0	0.00142075	0.0714509	0
0.0236523	0.0702588	0	0.0521015	0.0717639	0	0.0014248	0.0714347	0
0.0236525	0.0702399	0	0.0520966	0.0717457	0	0.00142886	0.0714186	0
0.0236528	0.070221	0	0.0520918	0.0717274	0	0.00143291	0.0714025	0
0.0236531	0.0702022	0	0.0520869	0.0717092	0	0.00143696	0.0713864	0
0.0236534	0.0701833	0	0.052082	0.071691	0	0.00144101	0.0713702	0
0.0236536	0.0701644	0	0.0520772	0.0716728	0	0.00144507	0.0713541	0
0.0236539	0.0701456	0	0.0520723	0.0716545	0	0.00144912	0.071338	0
0.0236542	0.0701267	0	0.0520674	0.0716363	0	0.00145317	0.0713218	0
0.0236544	0.0701079	0	0.0520626	0.0716181	0	0.00145722	0.0713057	0
0.0236547	0.070089	0	0.0520577	0.0715999	0	0.00146127	0.0712896	0
0.023655	0.0700701	0	0.0520529	0.0715817	0	0.00146532	0.0712734	0
0.0236552	0.0700513	0	0.052048	0.0715634	0	0.00146937	0.0712573	0
0.0236555	0.0700324	0	0.0520431	0.0715452	0	0.00147342	0.0712412	0
0.0236558	0.0700135	0	0.0520383	0.071527	0	0.00147747	0.0712251	0
0.023656	0.0699947	0	0.0520334	0.0715088	0	0.00148152	0.0712089	0
0.0236563	0.0699758	0	0.0520286	0.0714905	0	0.00148556	0.0711928	0
0.0236566	0.0699569	0	0.0520237	0.0714723	0	0.00148961	0.0711767	0
0.0236568	0.0699381	0	0.0520189	0.0714541	0	0.00149366	0.0711605	0
0.0236571	0.0699192	0	0.0520141	0.0714359	0	0.00149771	0.0711444	0
0.0236574	0.0699003	0	0.0520092	0.0714176	0	0.00150175	0.0711283	0
0.0236576	0.0698815	0	0.0520044	0.0713994	0	0.0015058	0.0711121	0
0.0236579	0.0698626	0	0.0519995	0.0713812	0	0.00150985	0.071096	0
0.0236582	0.0698438	0	0.0519947	0.071363	0	0.00151389	0.0710799	0
0.0236584	0.0698249	0	0.0519899	0.0713447	0	0.00151794	0.0710638	0
0.0236587	0.069806	0	0.051985	0.0713265	0	0.00152198	0.0710476	0
0.0236589	0.0697872	0	0.0519802	0.0713083	0	0.00152603	0.0710315	0
0.0236592	0.0697683	0	0.0519754	0.0712901	0	0.00153007	0.0710154	0
0.0236595	0.0697494	0	0.0519705	0.0712718	0	0.00153412	0.0709992	0
0.0236597	0.0697306	0	0.0519657	0.0712536	0	0.00153816	0.0709831	0
0.02366	0.0697117	0	0.0519609	0.0712354	0	0.00154221	0.070967	0
0.0236603	0.0696928	0	0.0519561	0.0712171	0	0.00154625	0.0709508	0
0.0236605	0.069674	0	0.0519513	0.0711989	0	0.00155029	0.0709347	0
0.0236608	0.0696551	0	0.0519464	0.0711807	0	0.00155434	0.0709186	0
0.023661	0.0696362	0	0.0519416	0.0711624	0	0.00155838	0.0709024	0
0.0236613	0.0696174	0	0.0519368	0.0711442	0	0.00156242	0.0708863	0
0.0236616	0.0695985	0	0.051932	0.071126	0	0.00156646	0.0708702	0
0.0236618	0.0695796	0	0.0519272	0.0711078	0	0.0015705	0.070854	0
0.0236621	0.0695608	0	0.0519224	0.0710895	0	0.00157454	0.0708379	0
0.0236623	0.0695419	0	0.0519176	0.0710713	0	0.00157858	0.0708218	0
0.0236626	0.0695231	0	0.0519128	0.0710531	0	0.00158262	0.0708056	0
0.0236628	0.0695042	0	0.051908	0.0710348	0	0.00158666	0.0707895	0
0.0236631	0.0694853	0	0.0519032	0.0710166	0	0.0015907	0.0707734	0
0.0236634	0.0694665	0	0.0518984	0.0709984	0	0.00159474	0.0707573	0
0.0236636	0.0694476	0	0.0518936	0.0709801	0	0.00159878	0.0707411	0
0.0236639	0.0694287	0	0.0518888	0.0709619	0	0.00160282	0.070725	0
0.0236641	0.0694099	0	0.051884	0.0709437	0	0.00160686	0.0707089	0
0.0236644	0.069391	0	0.0518792	0.0709254	0	0.0016109	0.0706927	0
0.0236646	0.0693721	0	0.0518744	0.0709072	0	0.00161493	0.0706766	0
0.0236649	0.0693533	0	0.0518696	0.0708889	0	0.00161897	0.0706605	0
0.0236651	0.0693344	0	0.0518649	0.0708707	0	0.00162301	0.0706443	0
0.0236654	0.0693155	0	0.0518601	0.0708525	0	0.00162704	0.0706282	0
0.0236656	0.0692967	0	0.0518553	0.0708342	0	0.00163108	0.0706121	0
0.0236659	0.0692778	0	0.0518505	0.070816	0	0.00163512	0.0705959	0
0.0236661	0.069259	0	0.0518457	0.0707978	0	0.00163915	0.0705798	0
0.0236664	0.0692401	0	0.051841	0.0707795	0	0.00164319	0.0705637	0
0.0236666	0.0692212	0	0.0518362	0.0707613	0	0.00164722	0.0705475	0
0.0236669	0.0692024	0	0.0518314	0.0707431	0	0.00165126	0.0705314	0
0.0236671	0.0691835	0	0.0518267	0.0707248	0	0.00165529	0.0705153	0
0.0236674	0.0691646	0	0.0518219	0.0707066	0	0.00165932	0.0704991	0
0.0236676	0.0691458	0	0.0518171	0.0706883	0	0.00166336	0.070483	0
0.0236679	0.0691269	0	0.0518124	0.0706701	0	0.00166739	0.0704669	0
0.0236681	0.069108	0	0.0518076	0.0706519	0	0.00167142	0.0704507	0
0.0236684	0.0690892	0	0.0518029	0.0706336	0	0.00167545	0.0704346	0
0.0236686	0.0690703	0	0.0517981	0.0706154	0	0.00167948	0.0704185	0
0.0236689	0.0690514	0	0.0517934	0.0705971	0	0.00168352	0.0704023	0
0.0236691	0.0690326	0	0.0517886	0.0705789	0	0.00168755	0.0703862	0
0.0236694	0.0690137	0	0.0517839	0.0705606	0	0.00169158	0.0703701	0
0.0236696	0.0689948	0	0.0517791	0.0705424	0	0.00169561	0.0703539	0
0.0236699	0.068976	0	0.0517744	0.0705242	0	0.00169964	0.0703378	0
0.0236701	0.0689571	0	0.0517696	0.0705059	0	0.00170367	0.0703217	0
0.0236704	0.0689383	0	0.0517649	0.0704877	0	0.00170769	0.0703055	0
0.0236706	0.0689194	0	0.0517602	0.0704694	0	0.00171172	0.0702894	0
0.0236708	0.0689005	0	0.0517554	0.0704512	0	0.00171575	0.0702733	0
0.0236711	0.0688817	0	0.0517507	0.0704329	0	0.00171978	0.0702571	0
0.0236713	0.0688628	0	0.051746	0.0704147	0	0.00172381	0.070241	0
0.0236716	0.0688439	0	0.0517412	0.0703965	0	0.00172783	0.0702249	0
0.0236718	0.0688251	0	0.0517365	0.0703782	0	0.00173186	0.0702087	0
0.023672	0.0688062	0	0.0517318	0.07036	0	0.00173589	0.0701926	0
0.0236723	0.0687873	0	0.0517271	0.0703417	0	0.00173991	0.0701764	0
0.0236725	0.0687685	0	0.0517223	0.0703235	0	0.00174394	0.0701603	0
0.0236728	0.0687496	0	0.0517176	0.0703052	0	0.00174796	0.0701442	0
0.023673	0.0687307	0	0.0517129	0.070287	0	0.00175199	0.070128	0
0.0236732	0.0687119	0	0.0517082	0.0702687	0	0.00175601	0.0701119	0
0.0236735	0.068693	0	0.0517035	0.0702505	0	0.00176003	0.0700958	0
0.0236737	0.0686741	0	0.0516988	0.0702322	0	0.00176406	0.0700796	0
0.023674	0.0686553	0	0.0516941	0.070214	0	0.00176808	0.0700635	0
0.0236742	0.0686364	0	0.0516894	0.0701957	0	0.0017721	0.0700474	0
0.0236744	0.0686175	0	0.0516847	0.0701775	0	0.00177613	0.0700312	0
0.0236747	0.0685987	0	0.05168	0.0701592	0	0.00178015	0.0700151	0
0.0236749	0.0685798	0	0.0516753	0.070141	0	0.00178417	0.069999	0
0.0236751	0.068561	0	0.0516706	0.0701227	0	0.00178819	0.0699828	0
0.0236754	0.0685421	0	0.0516659	0.0701045	0	0.00179221	0.0699667	0
0.0236756	0.0685232	0	0.0516612	0.0700862	0	0.00179623	0.0699506	0
0.0236758	0.0685044	0	0.0516565	0.070068	0	0.00180025	0.0699344	0
0.0236761	0.0684855	0	0.0516518	0.0700497	0	0.00180427	0.0699183	0
0.0236763	0.0684666	0	0.0516471	0.0700315	0	0.00180829	0.0699021	0
0.0236765	0.0684478	0	0.0516425	0.0700132	0	0.00181231	0.069886	0
0.0236768	0.0684289	0	0.0516378	0.0699949	0	0.00181633	0.0698699	0
0.023677	0.06841	0	0.0516331	0.0699767	0	0.00182034	0.0698537	0
0.0236772	0.0683912	0	0.0516284	0.0699584	0	0.00182436	0.0698376	0
0.0236775	0.0683723	0	0.0516238	0.0699402	0	0.00182838	0.0698215	0
0.0236777	0.0683534	0	0.0516191	0.0699219	0	0.00183239	0.0698053	0
0.0236779	0.0683346	0	0.0516144	0.0699037	0	0.00183641	0.0697892	0
0.0236782	0.0683157	0	0.0516098	0.0698854	0	0.00184042	0.0697731	0
0.0236784	0.0682968	0	0.0516051	0.0698672	0	0.00184444	0.0697569	0
0.0236786	0.068278	0	0.0516004	0.0698489	0	0.00184845	0.0697408	0
0.0236788	0.0682591	0	0.0515958	0.0698306	0	0.00185247	0.0697246	0
0.0236791	0.0682403	0	0.0515911	0.0698124	0	0.00185648	0.0697085	0
0.0236793	0.0682214	0	0.0515865	0.0697941	0	0.0018605	0.0696924	0
0.0236795	0.0682025	0	0.0515818	0.0697759	0	0.00186451	0.0696762	0
0.0236797	0.0681837	0	0.0515772	0.0697576	0	0.00186852	0.0696601	0
0.02368	0.0681648	0	0.0515725	0.0697393	0	0.00187253	0.069644	0
0.0236802	0.0681459	0	0.0515679	0.0697211	0	0.00187655	0.0696278	0
0.0236804	0.0681271	0	0.0515633	0.0697028	0	0.00188056	0.0696117	0
0.0236806	0.0681082	0	0.0515586	0.0696846	0	0.00188457	0.0695955	0
0.0236809	0.0680893	0	0.051554	0.0696663	0	0.00188858	0.0695794	0
0.0236811	0.0680705	0	0.0515494	0.069648	0	0.00189259	0.0695633	0
0.0236813	0.0680516	0	0.0515447	0.0696298	0	0.0018966	0.0695471	0
0.0236815	0.0680327	0	0.0515401	0.0696115	0	0.00190061	0.069531	0
0.0236818	0.0680139	0	0.0515355	0.0695932	0	0.00190462	0.0695149	0
0.023682	0.067995	0	0.0515308	0.069575	0	0.00190862	0.0694987	0
0.0236822	0.0679761	0	0.0515262	0.0695567	0	0.00191263	0.0694826	0
0.0236824	0.0679573	0	0.0515216	0.0695384	0	0.00191664	0.0694664	0
0.0236826	0.0679384	0	0.051517	0.0695202	0	0.00192065	0.0694503	0
0.0236829	0.0679195	0	0.0515124	0.0695019	0	0.00192465	0.0694342	0
0.0236831	0.0679007	0	0.0515078	0.0694836	0	0.00192866	0.069418	0
0.0236833	0.0678818	0	0.0515032	0.0694654	0	0.00193266	0.0694019	0
0.0236835	0.067863	0	0.0514986	0.0694471	0	0.00193667	0.0693857	0
0.0236837	0.0678441	0	0.051494	0.0694288	0	0.00194067	0.0693696	0
0.0236839	0.0678252	0	0.0514894	0.0694106	0	0.00194468	0.0693535	0
0.0236842	0.0678064	0	0.0514848	0.0693923	0	0.00194868	0.0693373	0
0.0236844	0.0677875	0	0.0514802	0.069374	0	0.00195268	0.0693212	0
0.0236846	0.0677686	0	0.0514756	0.0693558	0	0.00195669	0.069305	0
0.0236848	0.0677498	0	0.051471	0.0693375	0	0.00196069	0.0692889	0
0.023685	0.0677309	0	0.0514664	0.0693192	0	0.00196469	0.0692728	0
0.0236852	0.067712	0	0.0514618	0.069301	0	0.00196869	0.0692566	0
0.0236854	0.0676932	0	0.0514572	0.0692827	0	0.00197269	0.0692405	0
0.0236857	0.0676743	0	0.0514527	0.0692644	0	0.00197669	0.0692243	0
0.0236859	0.0676554	0	0.0514481	0.0692461	0	0.00198069	0.0692082	0
0.0236861	0.0676366	0	0.0514435	0.0692279	0	0.00198469	0.0691921	0
0.0236863	0.0676177	0	0.0514389	0.0692096	0	0.00198869	0.0691759	0
0.0236865	0.0675988	0	0.0514344	0.0691913	0	0.00199269	0.0691598	0
0.0236867	0.06758	0	0.0514298	0.069173	0	0.00199669	0.0691436	0
0.0236869	0.0675611	0	0.0514252	0.0691548	0	0.00200069	0.0691275	0
0.0236871	0.0675422	0	0.0514207	0.0691365	0	0.00200468	0.0691114	0
0.0236873	0.0675234	0	0.0514161	0.0691182	0	0.00200868	0.0690952	0
0.0236876	0.0675045	0	0.0514116	0.0690999	0	0.00201268	0.0690791	0
0.0236878	0.0674856	0	0.051407	0.0690817	0	0.00201667	0.0690629	0
0.023688	0.0674668	0	0.0514025	0.0690634	0	0.00202067	0.0690468	0
0.0236882	0.0674479	0	0.0513979	0.0690451	0	0.00202466	0.0690307	0
0.0236884	0.0674291	0	0.0513934	0.0690268	0	0.00202866	0.0690145	0
0.0236886	0.0674102	0	0.0513888	0.0690086	0	0.00203265	0.0689984	0
0.0236888	0.0673913	0	0.0513843	0.0689903	0	0.00203665	0.0689822	0
0.023689	0.0673725	0	0.0513798	0.068972	0	0.00204064	0.0689661	0
0.0236892	0.0673536	0	0.0513752	0.0689537	0	0.00204463	0.06895	0
0.0236894	0.0673347	0	0.0513707	0.0689354	0	0.00204862	0.0689338	0
0.0236896	0.0673159	0	0.0513662	0.0689172	0	0.00205261	0.0689177	0
0.0236898	0.067297	0	0.0513616	0.0688989	0	0.00205661	0.0689015	0
0.02369	0.0672781	0	0.0513571	0.0688806	0	0.0020606	0.0688854	0
0.0236902	0.0672593	0	0.0513526	0.0688623	0	0.00206459	0.0688693	0
0.0236904	0.0672404	0	0.0513481	0.068844	0	0.00206858	0.0688531	0
0.0236906	0.0672215	0	0.0513436	0.0688257	0	0.00207257	0.068837	0
0.0236908	0.0672027	0	0.051339	0.0688075	0	0.00207655	0.0688208	0
0.023691	0.0671838	0	0.0513345	0.0687892	0	0.00208054	0.0688047	0
0.0236912	0.0671649	0	0.05133	0.0687709	0	0.00208453	0.0687885	0
0.0236914	0.0671461	0	0.0513255	0.0687526	0	0.00208852	0.0687724	0
0.0236916	0.0671272	0	0.051321	0.0687343	0	0.0020925	0.0687563	0
0.0236918	0.0671083	0	0.0513165	0.068716	0	0.00209649	0.0687401	0
0.0236921	0.0670895	0	0.051312	0.0686977	0	0.00210048	0.068724	0
0.0236923	0.0670706	0	0.0513075	0.0686795	0	0.00210446	0.0687078	0
0.0236925	0.0670517	0	0.0513031	0.0686612	0	0.00210845	0.0686917	0
0.0236927	0.0670329	0	0.0512986	0.0686429	0	0.00211243	0.0686755	0
0.0236929	0.067014	0	0.0512941	0.0686246	0	0.00211641	0.0686594	0
0.023693	0.0669952	0	0.0512896	0.0686063	0	0.0021204	0.0686433	0
0.0236932	0.0669763	0	0.0512851	0.068588	0	0.00212438	0.0686271	0
0.0236934	0.0669574	0	0.0512807	0.0685697	0	0.00212836	0.068611	0
0.0236936	0.0669386	0	0.0512762	0.0685514	0	0.00213234	0.0685948	0
0.0236938	0.0669197	0	0.0512717	0.0685331	0	0.00213632	0.0685787	0
0.023694	0.0669008	0	0.0512672	0.0685149	0	0.0021403	0.0685625	0
0.0236942	0.066882	0	0.0512628	0.0684966	0	0.00214428	0.0685464	0
0.0236944	0.0668631	0	0.0512583	0.0684783	0	0.00214826	0.0685303	0
0.0236946	0.0668442	0	0.0512539	0.06846	0	0.00215224	0.0685141	0
0.0236948	0.0668254	0	0.0512494	0.0684417	0	0.00215622	0.068498	0
0.023695	0.0668065	0	0.051245	0.0684234	0	0.0021602	0.0684818	0
0.0236952	0.0667876	0	0.0512405	0.0684051	0	0.00216418	0.0684657	0
0.0236954	0.0667688	0	0.0512361	0.0683868	0	0.00216815	0.0684495	0
0.0236956	0.0667499	0	0.0512316	0.0683685	0	0.00217213	0.0684334	0
0.0236958	0.066731	0	0.0512272	0.0683502	0	0.00217611	0.0684172	0
0.023696	0.0667122	0	0.0512227	0.0683319	0	0.00218008	0.0684011	0
0.0236962	0.0666933	0	0.0512183	0.0683136	0	0.00218406	0.068385	0
0.0236964	0.0666744	0	0.0512139	0.0682953	0	0.00218803	0.0683688	0
0.0236966	0.0666556	0	0.0512094	0.068277	0	0.00219201	0.0683527	0
0.0236968	0.0666367	0	0.051205	0.0682587	0	0.00219598	0.0683365	0
0.023697	0.0666178	0	0.0512006	0.0682404	0	0.00219995	0.0683204	0
0.0236972	0.066599	0	0.0511962	0.0682221	0	0.00220392	0.0683042	0
0.0236974	0.0665801	0	0.0511918	0.0682038	0	0.0022079	0.0682881	0
0.0236976	0.0665612	0	0.0511873	0.0681855	0	0.00221187	0.0682719	0
0.0236977	0.0665424	0	0.0511829	0.0681672	0	0.00221584	0.0682558	0
0.0236979	0.0665235	0	0.0511785	0.0681489	0	0.00221981	0.0682396	0
0.0236981	0.0665047	0	0.0511741	0.0681306	0	0.00222378	0.0682235	0
0.0236983	0.0664858	0	0.0511697	0.0681123	0	0.00222775	0.0682074	0
0.0236985	0.0664669	0	0.0511653	0.068094	0	0.00223172	0.0681912	0
0.0236987	0.0664481	0	0.0511609	0.0680757	0	0.00223568	0.0681751	0
0.0236989	0.0664292	0	0.0511565	0.0680574	0	0.00223965	0.0681589	0
0.0236991	0.0664103	0	0.0511521	0.0680391	0	0.00224362	0.0681428	0
0.0236993	0.0663915	0	0.0511477	0.0680208	0	0.00224758	0.0681266	0
0.0236995	0.0663726	0	0.0511434	0.0680025	0	0.00225155	0.0681105	0
0.0236997	0.0663537	0	0.051139	0.0679842	0	0.00225552	0.0680943	0
0.0236999	0.0663349	0	0.0511346	0.0679659	0	0.00225948	0.0680782	0
0.0237	0.066316	0	0.0511302	0.0679476	0	0.00226345	0.068062	0
0.0237002	0.0662971	0	0.0511259	0.0679292	0	0.00226741	0.0680459	0
0.0237004	0.0662783	0	0.0511215	0.0679109	0	0.00227137	0.0680297	0
0.0237006	0.0662594	0	0.0511171	0.0678926	0	0.00227533	0.0680136	0
0.0237008	0.0662405	0	0.0511128	0.0678743	0	0.0022793	0.0679974	0
0.023701	0.0662217	0	0.0511084	0.067856	0	0.00228326	0.0679813	0
0.0237012	0.0662028	0	0.051104	0.0678377	0	0.00228722	0.0679652	0
0.0237014	0.0661839	0	0.0510997	0.0678194	0	0.00229118	0.067949	0
0.0237016	0.0661651	0	0.0510953	0.0678011	0	0.00229514	0.0679329	0
0.0237017	0.0661462	0	0.051091	0.0677828	0	0.0022991	0.0679167	0
0.0237019	0.0661273	0	0.0510867	0.0677644	0	0.00230306	0.0679006	0
0.0237021	0.0661085	0	0.0510823	0.0677461	0	0.00230702	0.0678844	0
0.0237023	0.0660896	0	0.051078	0.0677278	0	0.00231097	0.0678683	0
0.0237025	0.0660707	0	0.0510736	0.0677095	0	0.00231493	0.0678521	0
0.0237027	0.0660519	0	0.0510693	0.0676912	0	0.00231889	0.067836	0
0.0237029	0.066033	0	0.051065	0.0676729	0	0.00232284	0.0678198	0
0.0237031	0.0660142	0	0.0510607	0.0676545	0	0.0023268	0.0678037	0
0.0237032	0.0659953	0	0.0510563	0.0676362	0	0.00233075	0.0677875	0
0.0237034	0.0659764	0	0.051052	0.0676179	0	0.00233471	0.0677714	0
0.0237036	0.0659576	0	0.0510477	0.0675996	0	0.00233866	0.0677552	0
0.0237038	0.0659387	0	0.0510434	0.0675813	0	0.00234262	0.0677391	0
0.023704	0.0659198	0	0.0510391	0.067563	0	0.00234657	0.0677229	0
0.0237042	0.065901	0	0.0510348	0.0675446	0	0.00235052	0.0677068	0
0.0237044	0.0658821	0	0.0510305	0.0675263	0	0.00235447	0.0676906	0
0.0237046	0.0658632	0	0.0510262	0.067508	0	0.00235842	0.0676745	0
0.0237047	0.0658444	0	0.0510219	0.0674897	0	0.00236237	0.0676583	0
0.0237049	0.0658255	0	0.0510176	0.0674714	0	0.00236632	0.0676422	0
0.0237051	0.0658066	0	0.0510133	0.067453	0	0.00237027	0.067626	0
0.0237053	0.0657878	0	0.051009	0.0674347	0	0.00237422	0.0676099	0
0.0237055	0.0657689	0	0.0510047	0.0674164	0	0.00237817	0.0675937	0
0.0237057	0.06575	0	0.0510004	0.0673981	0	0.00238212	0.0675776	0
0.0237059	0.0657312	0	0.0509962	0.0673797	0	0.00238606	0.0675614	0
0.023706	0.0657123	0	0.0509919	0.0673614	0	0.00239001	0.0675453	0
0.0237062	0.0656934	0	0.0509876	0.0673431	0	0.00239395	0.0675291	0
0.0237064	0.0656746	0	0.0509834	0.0673247	0	0.0023979	0.067513	0
0.0237066	0.0656557	0	0.0509791	0.0673064	0	0.00240184	0.0674968	0
0.0237068	0.0656368	0	0.0509748	0.0672881	0	0.00240579	0.0674807	0
0.023707	0.065618	0	0.0509706	0.0672698	0	0.00240973	0.0674645	0
0.0237072	0.0655991	0	0.0509663	0.0672514	0	0.00241367	0.0674484	0
0.0237073	0.0655802	0	0.0509621	0.0672331	0	0.00241762	0.0674322	0
0.0237075	0.0655614	0	0.0509578	0.0672148	0	0.00242156	0.0674161	0
0.0237077	0.0655425	0	0.0509536	0.0671964	0	0.0024255	0.0673999	0
0.0237079	0.0655236	0	0.0509493	0.0671781	0	0.00242944	0.0673838	0
0.0237081	0.0655048	0	0.0509451	0.0671598	0	0.00243338	0.0673676	0
0.0237083	0.0654859	0	0.0509409	0.0671414	0	0.00243732	0.0673515	0
0.0237085	0.0654671	0	0.0509366	0.0671231	0	0.00244126	0.0673353	0
0.0237086	0.0654482	0	0.0509324	0.0671048	0	0.0024452	0.0673192	0
0.0237088	0.0654293	0	0.0509282	0.0670864	0	0.00244913	0.067303	0
0.023709	0.0654105	0	0.050924	0.0670681	0	0.00245307	0.0672869	0
0.0237092	0.0653916	0	0.0509198	0.0670498	0	0.00245701	0.0672707	0
0.0237094	0.0653727	0	0.0509155	0.0670314	0	0.00246094	0.0672546	0
0.0237096	0.0653539	0	0.0509113	0.0670131	0	0.00246488	0.0672384	0
0.0237098	0.065335	0	0.0509071	0.0669948	0	0.00246881	0.0672223	0
0.0237099	0.0653161	0	0.0509029	0.0669764	0	0.00247275	0.0672061	0
0.0237101	0.0652973	0	0.0508987	0.0669581	0	0.00247668	0.0671899	0
0.0237103	0.0652784	0	0.0508945	0.0669397	0	0.00248061	0.0671738	0
0.0237105	0.0652595	0	0.0508903	0.0669214	0	0.00248454	0.0671576	0
0.0237107	0.0652407	0	0.0508862	0.0669031	0	0.00248847	0.0671415	0
0.0237109	0.0652218	0	0.050882	0.0668847	0	0.00249241	0.0671253	0
0.0237111	0.0652029	0	0.0508778	0.0668664	0	0.00249634	0.0671092	0
0.0237112	0.0651841	0	0.0508736	0.066848	0	0.00250027	0.067093	0
0.0237114	0.0651652	0	0.0508694	0.0668297	0	0.00250419	0.0670769	0
0.0237116	0.0651463	0	0.0508653	0.0668114	0	0.00250812	0.0670607	0
0.0237118	0.0651275	0	0.0508611	0.066793	0	0.00251205	0.0670446	0
0.023712	0.0651086	0	0.0508569	0.0667747	0	0.00251598	0.0670284	0
0.0237122	0.0650897	0	0.0508528	0.0667563	0	0.0025199	0.0670123	0
0.0237124	0.0650709	0	0.0508486	0.066738	0	0.00252383	0.0669961	0
0.0237125	0.065052	0	0.0508444	0.0667196	0	0.00252776	0.0669799	0
0.0237127	0.0650331	0	0.0508403	0.0667013	0	0.00253168	0.0669638	0
0.0237129	0.0650143	0	0.0508361	0.0666829	0	0.0025356	0.0669476	0
0.0237131	0.0649954	0	0.050832	0.0666646	0	0.00253953	0.0669315	0
0.0237133	0.0649765	0	0.0508279	0.0666462	0	0.00254345	0.0669153	0
0.0237135	0.0649577	0	0.0508237	0.0666279	0	0.00254737	0.0668992	0
0.0237137	0.0649388	0	0.0508196	0.0666095	0	0.00255129	0.066883	0
0.0237138	0.06492	0	0.0508155	0.0665912	0	0.00255521	0.0668669	0
0.023714	0.0649011	0	0.0508113	0.0665728	0	0.00255914	0.0668507	0
0.0237142	0.0648822	0	0.0508072	0.0665545	0	0.00256305	0.0668346	0
0.0237144	0.0648634	0	0.0508031	0.0665361	0	0.00256697	0.0668184	0
0.0237146	0.0648445	0	0.050799	0.0665178	0	0.00257089	0.0668022	0
0.0237148	0.0648256	0	0.0507949	0.0664994	0	0.00257481	0.0667861	0
0.023715	0.0648068	0	0.0507908	0.0664811	0	0.00257873	0.0667699	0
0.0237151	0.0647879	0	0.0507867	0.0664627	0	0.00258264	0.0667538	0
0.0237153	0.064769	0	0.0507826	0.0664443	0	0.00258656	0.0667376	0
0.0237155	0.0647502	0	0.0507785	0.066426	0	0.00259047	0.0667215	0
0.0237157	0.0647313	0	0.0507744	0.0664076	0	0.00259439	0.0667053	0
0.0237159	0.0647124	0	0.0507703	0.0663893	0	0.0025983	0.0666891	0
0.0237161	0.0646936	0	0.0507662	0.0663709	0	0.00260222	0.066673	0
0.0237163	0.0646747	0	0.0507621	0.0663526	0	0.00260613	0.0666568	0
0.0237164	0.0646558	0	0.050758	0.0663342	0	0.00261004	0.0666407	0
0.0237166	0.064637	0	0.0507539	0.0663158	0	0.00261395	0.0666245	0
0.0237168	0.0646181	0	0.0507499	0.0662975	0	0.00261786	0.0666084	0
0.023717	0.0645992	0	0.0507458	0.0662791	0	0.00262177	0.0665922	0
0.0237172	0.0645804	0	0.0507417	0.0662607	0	0.00262568	0.066576	0
0.0237174	0.0645615	0	0.0507377	0.0662424	0	0.00262959	0.0665599	0
0.0237176	0.0645426	0	0.0507336	0.066224	0	0.0026335	0.0665437	0
0.0237178	0.0645238	0	0.0507296	0.0662057	0	0.00263741	0.0665276	0
0.0237179	0.0645049	0	0.0507255	0.0661873	0	0.00264131	0.0665114	0
0.0237181	0.064486	0	0.0507215	0.0661689	0	0.00264522	0.0664953	0
0.0237183	0.0644672	0	0.0507174	0.0661506	0	0.00264913	0.0664791	0
0.0237185	0.0644483	0	0.0507134	0.0661322	0	0.00265303	0.0664629	0
0.0237187	0.0644295	0	0.0507094	0.0661138	0	0.00265693	0.0664468	0
0.0237189	0.0644106	0	0.0507053	0.0660955	0	0.00266084	0.0664306	0
0.0237191	0.0643917	0	0.0507013	0.0660771	0	0.00266474	0.0664145	0
0.0237193	0.0643729	0	0.0506973	0.0660587	0	0.00266864	0.0663983	0
0.0237195	0.064354	0	0.0506932	0.0660403	0	0.00267254	0.0663821	0
0.0237197	0.0643351	0	0.0506892	0.066022	0	0.00267645	0.066366	0
0.0237198	0.0643163	0	0.0506852	0.0660036	0	0.00268035	0.0663498	0
0.02372	0.0642974	0	0.0506812	0.0659852	0	0.00268425	0.0663337	0
0.0237202	0.0642785	0	0.0506772	0.0659669	0	0.00268814	0.0663175	0
0.0237204	0.0642597	0	0.0506732	0.0659485	0	0.00269204	0.0663013	0
0.0237206	0.0642408	0	0.0506692	0.0659301	0	0.00269594	0.0662852	0
0.0237208	0.0642219	0	0.0506652	0.0659117	0	0.00269984	0.066269	0
0.023721	0.0642031	0	0.0506612	0.0658934	0	0.00270373	0.0662529	0
0.0237212	0.0641842	0	0.0506572	0.065875	0	0.00270763	0.0662367	0
0.0237214	0.0641653	0	0.0506532	0.0658566	0	0.00271152	0.0662205	0
0.0237216	0.0641465	0	0.0506493	0.0658382	0	0.00271542	0.0662044	0
0.0237218	0.0641276	0	0.0506453	0.0658198	0	0.00271931	0.0661882	0
0.0237219	0.0641087	0	0.0506413	0.0658015	0	0.0027232	0.0661721	0
0.0237221	0.0640899	0	0.0506374	0.0657831	0	0.0027271	0.0661559	0
0.0237223	0.064071	0	0.0506334	0.0657647	0	0.00273099	0.0661397	0
0.0237225	0.0640521	0	0.0506294	0.0657463	0	0.00273488	0.0661236	0
0.0237227	0.0640333	0	0.0506255	0.0657279	0	0.00273877	0.0661074	0
0.0237229	0.0640144	0	0.0506215	0.0657096	0	0.00274266	0.0660913	0
0.0237231	0.0639955	0	0.0506176	0.0656912	0	0.00274655	0.0660751	0
0.0237233	0.0639767	0	0.0506136	0.0656728	0	0.00275043	0.0660589	0
0.0237235	0.0639578	0	0.0506097	0.0656544	0	0.00275432	0.0660428	0
0.0237237	0.0639389	0	0.0506057	0.065636	0	0.00275821	0.0660266	0
0.0237239	0.0639201	0	0.0506018	0.0656176	0	0.00276209	0.0660105	0
0.0237241	0.0639012	0	0.0505979	0.0655993	0	0.00276598	0.0659943	0
0.0237243	0.0638824	0	0.050594	0.0655809	0	0.00276986	0.0659781	0
0.0237245	0.0638635	0	0.05059	0.0655625	0	0.00277375	0.065962	0
0.0237247	0.0638446	0	0.0505861	0.0655441	0	0.00277763	0.0659458	0
0.0237249	0.0638258	0	0.0505822	0.0655257	0	0.00278151	0.0659296	0
0.023725	0.0638069	0	0.0505783	0.0655073	0	0.0027854	0.0659135	0
0.0237252	0.063788	0	0.0505744	0.0654889	0	0.00278928	0.0658973	0
0.0237254	0.0637692	0	0.0505705	0.0654705	0	0.00279316	0.0658811	0
0.0237256	0.0637503	0	0.0505666	0.0654521	0	0.00279704	0.065865	0
0.0237258	0.0637314	0	0.0505627	0.0654337	0	0.00280092	0.0658488	0
0.023726	0.0637126	0	0.0505588	0.0654153	0	0.00280479	0.0658327	0
0.0237262	0.0636937	0	0.0505549	0.065397	0	0.00280867	0.0658165	0
0.0237264	0.0636748	0	0.050551	0.0653786	0	0.00281255	0.0658003	0
0.0237266	0.063656	0	0.0505472	0.0653602	0	0.00281643	0.0657842	0
0.0237268	0.0636371	0	0.0505433	0.0653418	0	0.0028203	0.065768	0
0.023727	0.0636182	0	0.0505394	0.0653234	0	0.00282418	0.0657518	0
0.0237272	0.0635994	0	0.0505356	0.065305	0	0.00282805	0.0657357	0
0.0237274	0.0635805	0	0.0505317	0.0652866	0	0.00283192	0.0657195	0
0.0237276	0.0635616	0	0.0505278	0.0652682	0	0.0028358	0.0657033	0
0.0237278	0.0635428	0	0.050524	0.0652498	0	0.00283967	0.0656872	0
0.023728	0.0635239	0	0.0505201	0.0652314	0	0.00284354	0.065671	0
0.0237282	0.063505	0	0.0505163	0.065213	0	0.00284741	0.0656548	0
0.0237284	0.0634862	0	0.0505124	0.0651946	0	0.00285128	0.0656387	0
0.0237286	0.0634673	0	0.0505086	0.0651762	0	0.00285515	0.0656225	0
0.0237288	0.0634485	0	0.0505048	0.0651578	0	0.00285902	0.0656064	0
0.023729	0.0634296	0	0.0505009	0.0651394	0	0.00286288	0.0655902	0
0.0237292	0.0634107	0	0.0504971	0.065121	0	0.00286675	0.065574	0
0.0237294	0.0633919	0	0.0504933	0.0651025	0	0.00287062	0.0655579	0
0.0237296	0.063373	0	0.0504895	0.0650841	0	0.00287448	0.0655417	0
0.0237298	0.0633541	0	0.0504857	0.0650657	0	0.00287835	0.0655255	0
0.0237301	0.0633353	0	0.0504819	0.0650473	0	0.00288221	0.0655094	0
0.0237303	0.0633164	0	0.050478	0.0650289	0	0.00288608	0.0654932	0
0.0237305	0.0632975	0	0.0504742	0.0650105	0	0.00288994	0.065477	0
0.0237307	0.0632787	0	0.0504704	0.0649921	0	0.0028938	0.0654609	0
0.0237309	0.0632598	0	0.0504667	0.0649737	0	0.00289766	0.0654447	0
0.0237311	0.0632409	0	0.0504629	0.0649553	0	0.00290152	0.0654285	0
0.0237313	0.0632221	0	0.0504591	0.0649369	0	0.00290538	0.0654124	0
0.0237315	0.0632032	0	0.0504553	0.0649185	0	0.00290924	0.0653962	0
0.0237317	0.0631843	0	0.0504515	0.0649	0	0.0029131	0.06538	0
0.0237319	0.0631655	0	0.0504478	0.0648816	0	0.00291696	0.0653639	0
0.0237321	0.0631466	0	0.050444	0.0648632	0	0.00292081	0.0653477	0
0.0237323	0.0631277	0	0.0504402	0.0648448	0	0.00292467	0.0653315	0
0.0237325	0.0631089	0	0.0504365	0.0648264	0	0.00292852	0.0653153	0
0.0237327	0.06309	0	0.0504327	0.064808	0	0.00293238	0.0652992	0
0.0237329	0.0630711	0	0.050429	0.0647895	0	0.00293623	0.065283	0
0.0237332	0.0630523	0	0.0504252	0.0647711	0	0.00294009	0.0652668	0
0.0237334	0.0630334	0	0.0504215	0.0647527	0	0.00294394	0.0652507	0
0.0237336	0.0630145	0	0.0504177	0.0647343	0	0.00294779	0.0652345	0
0.0237338	0.0629957	0	0.050414	0.0647159	0	0.00295164	0.0652183	0
0.023734	0.0629768	0	0.0504103	0.0646974	0	0.00295549	0.0652022	0
0.0237342	0.062958	0	0.0504065	0.064679	0	0.00295934	0.065186	0
0.0237344	0.0629391	0	0.0504028	0.0646606	0	0.00296319	0.0651698	0
0.0237346	0.0629202	0	0.0503991	0.0646422	0	0.00296704	0.0651537	0
0.0237349	0.0629014	0	0.0503954	0.0646237	0	0.00297088	0.0651375	0
0.0237351	0.0628825	0	0.0503917	0.0646053	0	0.00297473	0.0651213	0
0.0237353	0.0628636	0	0.050388	0.0645869	0	0.00297858	0.0651052	0
0.0237355	0.0628448	0	0.0503843	0.0645685	0	0.00298242	0.065089	0
0.0237357	0.0628259	0	0.0503806	0.06455	0	0.00298626	0.0650728	0
0.0237359	0.062807	0	0.0503769	0.0645316	0	0.00299011	0.0650566	0
0.0237361	0.0627882	0	0.0503732	0.0645132	0	0.00299395	0.0650405	0
0.0237364	0.0627693	0	0.0503695	0.0644948	0	0.00299779	0.0650243	0
0.0237366	0.0627504	0	0.0503658	0.0644763	0	0.00300163	0.0650081	0
0.0237368	0.0627316	0	0.0503621	0.0644579	0	0.00300547	0.064992	0
0.023737	0.0627127	0	0.0503585	0.0644395	0	0.00300931	0.0649758	0
0.0237372	0.0626938	0	0.0503548	0.064421	0	0.00301315	0.0649596	0
0.0237374	0.062675	0	0.0503511	0.0644026	0	0.00301699	0.0649434	0
0.0237377	0.0626561	0	0.0503475	0.0643842	0	0.00302083	0.0649273	0
0.0237379	0.0626372	0	0.0503438	0.0643657	0	0.00302466	0.0649111	0
0.0237381	0.0626184	0	0.0503402	0.0643473	0	0.0030285	0.0648949	0
0.0237383	0.0625995	0	0.0503365	0.0643288	0	0.00303233	0.0648788	0
0.0237385	0.0625807	0	0.0503329	0.0643104	0	0.00303617	0.0648626	0
0.0237388	0.0625618	0	0.0503293	0.064292	0	0.00304	0.0648464	0
0.023739	0.0625429	0	0.0503256	0.0642735	0	0.00304383	0.0648302	0
0.0237392	0.0625241	0	0.050322	0.0642551	0	0.00304767	0.0648141	0
0.0237394	0.0625052	0	0.0503184	0.0642367	0	0.0030515	0.0647979	0
0.0237397	0.0624863	0	0.0503148	0.0642182	0	0.00305533	0.0647817	0
0.0237399	0.0624675	0	0.0503111	0.0641998	0	0.00305916	0.0647655	0
0.0237401	0.0624486	0	0.0503075	0.0641813	0	0.00306299	0.0647494	0
0.0237403	0.0624297	0	0.0503039	0.0641629	0	0.00306681	0.0647332	0
0.0237406	0.0624109	0	0.0503003	0.0641444	0	0.00307064	0.064717	0
0.0237408	0.062392	0	0.0502967	0.064126	0	0.00307447	0.0647009	0
0.023741	0.0623731	0	0.0502931	0.0641075	0	0.00307829	0.0646847	0
0.0237412	0.0623543	0	0.0502895	0.0640891	0	0.00308212	0.0646685	0
0.0237415	0.0623354	0	0.050286	0.0640707	0	0.00308594	0.0646523	0
0.0237417	0.0623165	0	0.0502824	0.0640522	0	0.00308977	0.0646362	0
0.0237419	0.0622977	0	0.0502788	0.0640338	0	0.00309359	0.06462	0
0.0237422	0.0622788	0	0.0502752	0.0640153	0	0.00309741	0.0646038	0
0.0237424	0.0622599	0	0.0502717	0.0639969	0	0.00310123	0.0645876	0
0.0237426	0.0622411	0	0.0502681	0.0639784	0	0.00310505	0.0645715	0
0.0237429	0.0622222	0	0.0502646	0.0639599	0	0.00310887	0.0645553	0
0.0237431	0.0622034	0	0.050261	0.0639415	0	0.00311269	0.0645391	0
0.0237433	0.0621845	0	0.0502575	0.063923	0	0.00311651	0.0645229	0
0.0237436	0.0621656	0	0.0502539	0.0639046	0	0.00312032	0.0645068	0
0.0237438	0.0621468	0	0.0502504	0.0638861	0	0.00312414	0.0644906	0
0.023744	0.0621279	0	0.0502468	0.0638677	0	0.00312796	0.0644744	0
0.0237443	0.062109	0	0.0502433	0.0638492	0	0.00313177	0.0644582	0
0.0237445	0.0620902	0	0.0502398	0.0638308	0	0.00313558	0.0644421	0
0.0237447	0.0620713	0	0.0502363	0.0638123	0	0.0031394	0.0644259	0
0.023745	0.0620524	0	0.0502327	0.0637938	0	0.00314321	0.0644097	0
0.0237452	0.0620336	0	0.0502292	0.0637754	0	0.00314702	0.0643935	0
0.0237454	0.0620147	0	0.0502257	0.0637569	0	0.00315083	0.0643773	0
0.0237457	0.0619958	0	0.0502222	0.0637385	0	0.00315464	0.0643612	0
0.0237459	0.061977	0	0.0502187	0.06372	0	0.00315845	0.064345	0
0.0237462	0.0619581	0	0.0502152	0.0637015	0	0.00316226	0.0643288	0
0.0237464	0.0619392	0	0.0502117	0.0636831	0	0.00316607	0.0643126	0
0.0237466	0.0619204	0	0.0502083	0.0636646	0	0.00316987	0.0642965	0
0.0237469	0.0619015	0	0.0502048	0.0636461	0	0.00317368	0.0642803	0
0.0237471	0.0618827	0	0.0502013	0.0636277	0	0.00317748	0.0642641	0
0.0237474	0.0618638	0	0.0501978	0.0636092	0	0.00318129	0.0642479	0
0.0237476	0.0618449	0	0.0501944	0.0635907	0	0.00318509	0.0642317	0
0.0237479	0.0618261	0	0.0501909	0.0635723	0	0.00318889	0.0642156	0
0.0237481	0.0618072	0	0.0501874	0.0635538	0	0.00319269	0.0641994	0
0.0237483	0.0617883	0	0.050184	0.0635353	0	0.00319649	0.0641832	0
0.0237486	0.0617695	0	0.0501805	0.0635169	0	0.00320029	0.064167	0
0.0237488	0.0617506	0	0.0501771	0.0634984	0	0.00320409	0.0641509	0
0.0237491	0.0617317	0	0.0501737	0.0634799	0	0.00320789	0.0641347	0
0.0237493	0.0617129	0	0.0501702	0.0634614	0	0.00321169	0.0641185	0
0.0237496	0.061694	0	0.0501668	0.063443	0	0.00321549	0.0641023	0
0.0237498	0.0616751	0	0.0501634	0.0634245	0	0.00321928	0.0640861	0
0.0237501	0.0616563	0	0.0501599	0.063406	0	0.00322308	0.06407	0
0.0237503	0.0616374	0	0.0501565	0.0633875	0	0.00322687	0.0640538	0
0.0237506	0.0616185	0	0.0501531	0.0633691	0	0.00323067	0.0640376	0
0.0237508	0.0615997	0	0.0501497	0.0633506	0	0.00323446	0.0640214	0
0.0237511	0.0615808	0	0.0501463	0.0633321	0	0.00323825	0.0640052	0
0.0237513	0.061562	0	0.0501429	0.0633136	0	0.00324204	0.0639891	0
0.0237516	0.0615431	0	0.0501395	0.0632951	0	0.00324583	0.0639729	0
0.0237519	0.0615242	0	0.0501361	0.0632766	0	0.00324962	0.0639567	0
0.0237521	0.0615054	0	0.0501328	0.0632582	0	0.00325341	0.0639405	0
0.0237524	0.0614865	0	0.0501294	0.0632397	0	0.0032572	0.0639243	0
0.0237526	0.0614676	0	0.050126	0.0632212	0	0.00326098	0.0639081	0
0.0237529	0.0614488	0	0.0501226	0.0632027	0	0.00326477	0.063892	0
0.0237531	0.0614299	0	0.0501193	0.0631842	0	0.00326855	0.0638758	0
0.0237534	0.061411	0	0.0501159	0.0631657	0	0.00327234	0.0638596	0
0.0237537	0.0613922	0	0.0501126	0.0631473	0	0.00327612	0.0638434	0
0.0237539	0.0613733	0	0.0501092	0.0631288	0	0.0032799	0.0638272	0
0.0237542	0.0613544	0	0.0501059	0.0631103	0	0.00328369	0.0638111	0
0.0237544	0.0613356	0	0.0501025	0.0630918	0	0.00328747	0.0637949	0
0.0237547	0.0613167	0	0.0500992	0.0630733	0	0.00329125	0.0637787	0
0.023755	0.0612978	0	0.0500959	0.0630548	0	0.00329503	0.0637625	0
0.0237552	0.061279	0	0.0500925	0.0630363	0	0.0032988	0.0637463	0
0.0237555	0.0612601	0	0.0500892	0.0630178	0	0.00330258	0.0637301	0
0.0237558	0.0612413	0	0.0500859	0.0629993	0	0.00330636	0.063714	0
0.023756	0.0612224	0	0.0500826	0.0629808	0	0.00331013	0.0636978	0
0.0237563	0.0612035	0	0.0500793	0.0629623	0	0.00331391	0.0636816	0
0.0237566	0.0611847	0	0.050076	0.0629438	0	0.00331768	0.0636654	0
0.0237568	0.0611658	0	0.0500727	0.0629253	0	0.00332146	0.0636492	0
0.0237571	0.0611469	0	0.0500694	0.0629068	0	0.00332523	0.063633	0
0.0237574	0.0611281	0	0.0500661	0.0628883	0	0.003329	0.0636169	0
0.0237576	0.0611092	0	0.0500628	0.0628698	0	0.00333277	0.0636007	0
0.0237579	0.0610903	0	0.0500595	0.0628513	0	0.00333654	0.0635845	0
0.0237582	0.0610715	0	0.0500562	0.0628328	0	0.00334031	0.0635683	0
0.0237585	0.0610526	0	0.050053	0.0628143	0	0.00334408	0.0635521	0
0.0237587	0.0610337	0	0.0500497	0.0627958	0	0.00334784	0.0635359	0
0.023759	0.0610149	0	0.0500464	0.0627773	0	0.00335161	0.0635197	0
0.0237593	0.060996	0	0.0500432	0.0627588	0	0.00335538	0.0635036	0
0.0237596	0.0609772	0	0.0500399	0.0627403	0	0.00335914	0.0634874	0
0.0237598	0.0609583	0	0.0500367	0.0627218	0	0.0033629	0.0634712	0
0.0237601	0.0609394	0	0.0500334	0.0627033	0	0.00336667	0.063455	0
0.0237604	0.0609206	0	0.0500302	0.0626848	0	0.00337043	0.0634388	0
0.0237607	0.0609017	0	0.050027	0.0626663	0	0.00337419	0.0634226	0
0.023761	0.0608828	0	0.0500237	0.0626478	0	0.00337795	0.0634064	0
0.0237612	0.060864	0	0.0500205	0.0626293	0	0.00338171	0.0633903	0
0.0237615	0.0608451	0	0.0500173	0.0626107	0	0.00338547	0.0633741	0
0.0237618	0.0608262	0	0.0500141	0.0625922	0	0.00338923	0.0633579	0
0.0237621	0.0608074	0	0.0500108	0.0625737	0	0.00339298	0.0633417	0
0.0237624	0.0607885	0	0.0500076	0.0625552	0	0.00339674	0.0633255	0
0.0237627	0.0607696	0	0.0500044	0.0625367	0	0.00340049	0.0633093	0
0.0237629	0.0607508	0	0.0500012	0.0625182	0	0.00340425	0.0632931	0
0.0237632	0.0607319	0	0.049998	0.0624997	0	0.003408	0.0632769	0
0.0237635	0.0607131	0	0.0499948	0.0624811	0	0.00341175	0.0632608	0
0.0237638	0.0606942	0	0.0499917	0.0624626	0	0.0034155	0.0632446	0
0.0237641	0.0606753	0	0.0499885	0.0624441	0	0.00341926	0.0632284	0
0.0237644	0.0606565	0	0.0499853	0.0624256	0	0.00342301	0.0632122	0
0.0237647	0.0606376	0	0.0499821	0.0624071	0	0.00342675	0.063196	0
0.023765	0.0606187	0	0.049979	0.0623885	0	0.0034305	0.0631798	0
0.0237653	0.0605999	0	0.0499758	0.06237	0	0.00343425	0.0631636	0
0.0237656	0.060581	0	0.0499726	0.0623515	0	0.003438	0.0631474	0
0.0237659	0.0605621	0	0.0499695	0.062333	0	0.00344174	0.0631312	0
0.0237662	0.0605433	0	0.0499663	0.0623144	0	0.00344548	0.0631151	0
0.0237665	0.0605244	0	0.0499632	0.0622959	0	0.00344923	0.0630989	0
0.0237667	0.0605055	0	0.04996	0.0622774	0	0.00345297	0.0630827	0
0.023767	0.0604867	0	0.0499569	0.0622589	0	0.00345671	0.0630665	0
0.0237673	0.0604678	0	0.0499538	0.0622403	0	0.00346045	0.0630503	0
0.0237676	0.060449	0	0.0499506	0.0622218	0	0.00346419	0.0630341	0
0.0237679	0.0604301	0	0.0499475	0.0622033	0	0.00346793	0.0630179	0
0.0237683	0.0604112	0	0.0499444	0.0621848	0	0.00347167	0.0630017	0
0.0237686	0.0603924	0	0.0499413	0.0621662	0	0.00347541	0.0629855	0
0.0237689	0.0603735	0	0.0499382	0.0621477	0	0.00347914	0.0629693	0
0.0237692	0.0603546	0	0.0499351	0.0621292	0	0.00348288	0.0629531	0
0.0237695	0.0603358	0	0.0499319	0.0621106	0	0.00348661	0.062937	0
0.0237698	0.0603169	0	0.0499289	0.0620921	0	0.00349035	0.0629208	0
0.0237701	0.060298	0	0.0499258	0.0620736	0	0.00349408	0.0629046	0
0.0237704	0.0602792	0	0.0499227	0.062055	0	0.00349781	0.0628884	0
0.0237707	0.0602603	0	0.0499196	0.0620365	0	0.00350154	0.0628722	0
0.023771	0.0602415	0	0.0499165	0.062018	0	0.00350527	0.062856	0
0.0237713	0.0602226	0	0.0499134	0.0619994	0	0.003509	0.0628398	0
0.0237716	0.0602037	0	0.0499103	0.0619809	0	0.00351273	0.0628236	0
0.0237719	0.0601849	0	0.0499073	0.0619623	0	0.00351646	0.0628074	0
0.0237723	0.060166	0	0.0499042	0.0619438	0	0.00352018	0.0627912	0
0.0237726	0.0601471	0	0.0499012	0.0619253	0	0.00352391	0.062775	0
0.0237729	0.0601283	0	0.0498981	0.0619067	0	0.00352763	0.0627588	0
0.0237732	0.0601094	0	0.049895	0.0618882	0	0.00353136	0.0627426	0
0.0237735	0.0600905	0	0.049892	0.0618696	0	0.00353508	0.0627264	0
0.0237738	0.0600717	0	0.0498889	0.0618511	0	0.0035388	0.0627103	0
0.0237742	0.0600528	0	0.0498859	0.0618326	0	0.00354252	0.0626941	0
0.0237745	0.060034	0	0.0498829	0.061814	0	0.00354624	0.0626779	0
0.0237748	0.0600151	0	0.0498798	0.0617955	0	0.00354996	0.0626617	0
0.0237751	0.0599962	0	0.0498768	0.0617769	0	0.00355368	0.0626455	0
0.0237755	0.0599774	0	0.0498738	0.0617584	0	0.00355739	0.0626293	0
0.0237758	0.0599585	0	0.0498708	0.0617398	0	0.00356111	0.0626131	0
0.0237761	0.0599396	0	0.0498678	0.0617213	0	0.00356483	0.0625969	0
0.0237764	0.0599208	0	0.0498647	0.0617027	0	0.00356854	0.0625807	0
0.0237768	0.0599019	0	0.0498617	0.0616842	0	0.00357225	0.0625645	0
0.0237771	0.059883	0	0.0498587	0.0616656	0	0.00357597	0.0625483	0
0.0237774	0.0598642	0	0.0498557	0.0616471	0	0.00357968	0.0625321	0
0.0237778	0.0598453	0	0.0498527	0.0616285	0	0.00358339	0.0625159	0
0.0237781	0.0598265	0	0.0498498	0.06161	0	0.0035871	0.0624997	0
0.0237784	0.0598076	0	0.0498468	0.0615914	0	0.00359081	0.0624835	0
0.0237788	0.0597887	0	0.0498438	0.0615729	0	0.00359451	0.0624673	0
0.0237791	0.0597699	0	0.0498408	0.0615543	0	0.00359822	0.0624511	0
0.0237794	0.059751	0	0.0498378	0.0615357	0	0.00360193	0.0624349	0
0.0237798	0.0597321	0	0.0498349	0.0615172	0	0.00360563	0.0624187	0
0.0237801	0.0597133	0	0.0498319	0.0614986	0	0.00360933	0.0624025	0
0.0237804	0.0596944	0	0.0498289	0.0614801	0	0.00361304	0.0623863	0
0.0237808	0.0596755	0	0.049826	0.0614615	0	0.00361674	0.0623701	0
0.0237811	0.0596567	0	0.049823	0.061443	0	0.00362044	0.0623539	0
0.0237815	0.0596378	0	0.0498201	0.0614244	0	0.00362414	0.0623377	0
0.0237818	0.059619	0	0.0498171	0.0614058	0	0.00362784	0.0623215	0
0.0237821	0.0596001	0	0.0498142	0.0613873	0	0.00363154	0.0623053	0
0.0237825	0.0595812	0	0.0498113	0.0613687	0	0.00363524	0.0622891	0
0.0237828	0.0595624	0	0.0498083	0.0613501	0	0.00363893	0.0622729	0
0.0237832	0.0595435	0	0.0498054	0.0613316	0	0.00364263	0.0622567	0
0.0237835	0.0595246	0	0.0498025	0.061313	0	0.00364632	0.0622405	0
0.0237839	0.0595058	0	0.0497996	0.0612945	0	0.00365002	0.0622243	0
0.0237842	0.0594869	0	0.0497966	0.0612759	0	0.00365371	0.0622081	0
0.0237846	0.059468	0	0.0497937	0.0612573	0	0.0036574	0.0621919	0
0.0237849	0.0594492	0	0.0497908	0.0612388	0	0.00366109	0.0621757	0
0.0237853	0.0594303	0	0.0497879	0.0612202	0	0.00366478	0.0621595	0
0.0237856	0.0594115	0	0.049785	0.0612016	0	0.00366847	0.0621433	0
0.023786	0.0593926	0	0.0497821	0.061183	0	0.00367216	0.0621271	0
0.0237864	0.0593737	0	0.0497792	0.0611645	0	0.00367584	0.0621109	0
0.0237867	0.0593549	0	0.0497763	0.0611459	0	0.00367953	0.0620947	0
0.0237871	0.059336	0	0.0497735	0.0611273	0	0.00368321	0.0620785	0
0.0237874	0.0593171	0	0.0497706	0.0611088	0	0.0036869	0.0620623	0
0.0237878	0.0592983	0	0.0497677	0.0610902	0	0.00369058	0.0620461	0
0.0237882	0.0592794	0	0.0497648	0.0610716	0	0.00369426	0.0620299	0
0.0237885	0.0592606	0	0.049762	0.061053	0	0.00369794	0.0620137	0
0.0237889	0.0592417	0	0.0497591	0.0610345	0	0.00370162	0.0619975	0
0.0237893	0.0592228	0	0.0497562	0.0610159	0	0.0037053	0.0619813	0
0.0237896	0.059204	0	0.0497534	0.0609973	0	0.00370898	0.0619651	0
0.02379	0.0591851	0	0.0497505	0.0609787	0	0.00371266	0.0619489	0
0.0237904	0.0591662	0	0.0497477	0.0609602	0	0.00371633	0.0619327	0
0.0237907	0.0591474	0	0.0497448	0.0609416	0	0.00372001	0.0619165	0
0.0237911	0.0591285	0	0.049742	0.060923	0	0.00372368	0.0619003	0
0.0237915	0.0591096	0	0.0497392	0.0609044	0	0.00372736	0.0618841	0
0.0237918	0.0590908	0	0.0497363	0.0608858	0	0.00373103	0.0618679	0
0.0237922	0.0590719	0	0.0497335	0.0608673	0	0.0037347	0.0618517	0
0.0237926	0.0590531	0	0.0497307	0.0608487	0	0.00373837	0.0618355	0
0.023793	0.0590342	0	0.0497278	0.0608301	0	0.00374204	0.0618193	0
0.0237934	0.0590153	0	0.049725	0.0608115	0	0.00374571	0.0618031	0
0.0237937	0.0589965	0	0.0497222	0.0607929	0	0.00374937	0.0617869	0
0.0237941	0.0589776	0	0.0497194	0.0607743	0	0.00375304	0.0617707	0
0.0237945	0.0589587	0	0.0497166	0.0607557	0	0.00375671	0.0617545	0
0.0237949	0.0589399	0	0.0497138	0.0607372	0	0.00376037	0.0617383	0
0.0237953	0.058921	0	0.049711	0.0607186	0	0.00376403	0.0617221	0
0.0237957	0.0589022	0	0.0497082	0.0607	0	0.0037677	0.0617059	0
0.023796	0.0588833	0	0.0497054	0.0606814	0	0.00377136	0.0616896	0
0.0237964	0.0588644	0	0.0497026	0.0606628	0	0.00377502	0.0616734	0
0.0237968	0.0588456	0	0.0496998	0.0606442	0	0.00377868	0.0616572	0
0.0237972	0.0588267	0	0.0496971	0.0606256	0	0.00378233	0.061641	0
0.0237976	0.0588078	0	0.0496943	0.060607	0	0.00378599	0.0616248	0
0.023798	0.058789	0	0.0496915	0.0605884	0	0.00378965	0.0616086	0
0.0237984	0.0587701	0	0.0496887	0.0605699	0	0.0037933	0.0615924	0
0.0237988	0.0587513	0	0.049686	0.0605513	0	0.00379696	0.0615762	0
0.0237992	0.0587324	0	0.0496832	0.0605327	0	0.00380061	0.06156	0
0.0237996	0.0587135	0	0.0496805	0.0605141	0	0.00380426	0.0615438	0
0.0238	0.0586947	0	0.0496777	0.0604955	0	0.00380791	0.0615276	0
0.0238004	0.0586758	0	0.049675	0.0604769	0	0.00381156	0.0615114	0
0.0238008	0.0586569	0	0.0496722	0.0604583	0	0.00381521	0.0614952	0
0.0238012	0.0586381	0	0.0496695	0.0604397	0	0.00381886	0.061479	0
0.0238016	0.0586192	0	0.0496667	0.0604211	0	0.00382251	0.0614627	0
0.023802	0.0586003	0	0.049664	0.0604025	0	0.00382616	0.0614465	0
0.0238024	0.0585815	0	0.0496613	0.0603839	0	0.0038298	0.0614303	0
0.0238028	0.0585626	0	0.0496585	0.0603653	0	0.00383345	0.0614141	0
0.0238032	0.0585438	0	0.0496558	0.0603467	0	0.00383709	0.0613979	0
0.0238036	0.0585249	0	0.0496531	0.0603281	0	0.00384073	0.0613817	0
0.023804	0.058506	0	0.0496504	0.0603095	0	0.00384437	0.0613655	0
0.0238044	0.0584872	0	0.0496477	0.0602909	0	0.00384801	0.0613493	0
0.0238048	0.0584683	0	0.0496449	0.0602723	0	0.00385165	0.0613331	0
0.0238052	0.0584494	0	0.0496422	0.0602537	0	0.00385529	0.0613169	0
0.0238056	0.0584306	0	0.0496395	0.0602351	0	0.00385893	0.0613006	0
0.023806	0.0584117	0	0.0496368	0.0602165	0	0.00386256	0.0612844	0
0.0238065	0.0583929	0	0.0496342	0.0601979	0	0.0038662	0.0612682	0
0.0238069	0.058374	0	0.0496315	0.0601792	0	0.00386983	0.061252	0
0.0238073	0.0583551	0	0.0496288	0.0601606	0	0.00387346	0.0612358	0
0.0238077	0.0583363	0	0.0496261	0.060142	0	0.0038771	0.0612196	0
0.0238081	0.0583174	0	0.0496234	0.0601234	0	0.00388073	0.0612034	0
0.0238085	0.0582985	0	0.0496207	0.0601048	0	0.00388436	0.0611872	0
0.023809	0.0582797	0	0.0496181	0.0600862	0	0.00388799	0.061171	0
0.0238094	0.0582608	0	0.0496154	0.0600676	0	0.00389161	0.0611547	0
0.0238098	0.058242	0	0.0496127	0.060049	0	0.00389524	0.0611385	0
0.0238102	0.0582231	0	0.0496101	0.0600304	0	0.00389887	0.0611223	0
0.0238106	0.0582042	0	0.0496074	0.0600118	0	0.00390249	0.0611061	0
0.0238111	0.0581854	0	0.0496048	0.0599931	0	0.00390612	0.0610899	0
0.0238115	0.0581665	0	0.0496021	0.0599745	0	0.00390974	0.0610737	0
0.0238119	0.0581476	0	0.0495995	0.0599559	0	0.00391336	0.0610575	0
0.0238123	0.0581288	0	0.0495968	0.0599373	0	0.00391698	0.0610412	0
0.0238128	0.0581099	0	0.0495942	0.0599187	0	0.0039206	0.061025	0
0.0238132	0.0580911	0	0.0495915	0.0599001	0	0.00392422	0.0610088	0
0.0238136	0.0580722	0	0.0495889	0.0598815	0	0.00392784	0.0609926	0
0.0238141	0.0580533	0	0.0495863	0.0598628	0	0.00393145	0.0609764	0
0.0238145	0.0580345	0	0.0495836	0.0598442	0	0.00393507	0.0609602	0
0.0238149	0.0580156	0	0.049581	0.0598256	0	0.00393868	0.060944	0
0.0238154	0.0579968	0	0.0495784	0.059807	0	0.0039423	0.0609277	0
0.0238158	0.0579779	0	0.0495758	0.0597884	0	0.00394591	0.0609115	0
0.0238162	0.057959	0	0.0495732	0.0597697	0	0.00394952	0.0608953	0
0.0238167	0.0579402	0	0.0495706	0.0597511	0	0.00395313	0.0608791	0
0.0238171	0.0579213	0	0.049568	0.0597325	0	0.00395674	0.0608629	0
0.0238175	0.0579024	0	0.0495654	0.0597139	0	0.00396035	0.0608467	0
0.023818	0.0578836	0	0.0495628	0.0596952	0	0.00396395	0.0608304	0
0.0238184	0.0578647	0	0.0495602	0.0596766	0	0.00396756	0.0608142	0
0.0238189	0.0578459	0	0.0495576	0.059658	0	0.00397116	0.060798	0
0.0238193	0.057827	0	0.049555	0.0596394	0	0.00397477	0.0607818	0
0.0238197	0.0578081	0	0.0495524	0.0596207	0	0.00397837	0.0607656	0
0.0238202	0.0577893	0	0.0495498	0.0596021	0	0.00398197	0.0607494	0
0.0238206	0.0577704	0	0.0495472	0.0595835	0	0.00398557	0.0607331	0
0.0238211	0.0577515	0	0.0495447	0.0595649	0	0.00398917	0.0607169	0
0.0238215	0.0577327	0	0.0495421	0.0595462	0	0.00399277	0.0607007	0
0.023822	0.0577138	0	0.0495395	0.0595276	0	0.00399637	0.0606845	0
0.0238224	0.057695	0	0.049537	0.059509	0	0.00399997	0.0606683	0
0.0238229	0.0576761	0	0.0495344	0.0594903	0	0.00400356	0.0606521	0
0.0238233	0.0576572	0	0.0495318	0.0594717	0	0.00400716	0.0606358	0
0.0238238	0.0576384	0	0.0495293	0.0594531	0	0.00401075	0.0606196	0
0.0238242	0.0576195	0	0.0495267	0.0594344	0	0.00401434	0.0606034	0
0.0238247	0.0576006	0	0.0495242	0.0594158	0	0.00401793	0.0605872	0
0.0238251	0.0575818	0	0.0495216	0.0593972	0	0.00402152	0.060571	0
0.0238256	0.0575629	0	0.0495191	0.0593785	0	0.00402511	0.0605547	0
0.023826	0.0575441	0	0.0495166	0.0593599	0	0.0040287	0.0605385	0
0.0238265	0.0575252	0	0.049514	0.0593413	0	0.00403229	0.0605223	0
0.0238269	0.0575063	0	0.0495115	0.0593226	0	0.00403587	0.0605061	0
0.0238274	0.0574875	0	0.049509	0.059304	0	0.00403946	0.0604899	0
0.0238278	0.0574686	0	0.0495065	0.0592854	0	0.00404304	0.0604736	0
0.0238283	0.0574498	0	0.0495039	0.0592667	0	0.00404662	0.0604574	0
0.0238288	0.0574309	0	0.0495014	0.0592481	0	0.0040502	0.0604412	0
0.0238292	0.057412	0	0.0494989	0.0592295	0	0.00405378	0.060425	0
0.0238297	0.0573932	0	0.0494964	0.0592108	0	0.00405736	0.0604087	0
0.0238301	0.0573743	0	0.0494939	0.0591922	0	0.00406094	0.0603925	0
0.0238306	0.0573554	0	0.0494914	0.0591735	0	0.00406452	0.0603763	0
0.0238311	0.0573366	0	0.0494889	0.0591549	0	0.00406809	0.0603601	0
0.0238315	0.0573177	0	0.0494864	0.0591362	0	0.00407167	0.0603439	0
0.023832	0.0572989	0	0.0494839	0.0591176	0	0.00407524	0.0603276	0
0.0238325	0.05728	0	0.0494814	0.059099	0	0.00407881	0.0603114	0
0.0238329	0.0572611	0	0.0494789	0.0590803	0	0.00408239	0.0602952	0
0.0238334	0.0572423	0	0.0494764	0.0590617	0	0.00408596	0.060279	0
0.0238339	0.0572234	0	0.0494739	0.059043	0	0.00408953	0.0602627	0
0.0238343	0.0572046	0	0.0494715	0.0590244	0	0.00409309	0.0602465	0
0.0238348	0.0571857	0	0.049469	0.0590057	0	0.00409666	0.0602303	0
0.0238353	0.0571668	0	0.0494665	0.0589871	0	0.00410023	0.0602141	0
0.0238357	0.057148	0	0.0494641	0.0589684	0	0.00410379	0.0601978	0
0.0238362	0.0571291	0	0.0494616	0.0589498	0	0.00410736	0.0601816	0
0.0238367	0.0571102	0	0.0494591	0.0589311	0	0.00411092	0.0601654	0
0.0238371	0.0570914	0	0.0494567	0.0589125	0	0.00411448	0.0601492	0
0.0238376	0.0570725	0	0.0494542	0.0588938	0	0.00411804	0.0601329	0
0.0238381	0.0570537	0	0.0494518	0.0588752	0	0.0041216	0.0601167	0
0.0238386	0.0570348	0	0.0494493	0.0588565	0	0.00412516	0.0601005	0
0.023839	0.0570159	0	0.0494469	0.0588379	0	0.00412872	0.0600843	0
0.0238395	0.0569971	0	0.0494444	0.0588192	0	0.00413227	0.060068	0
0.02384	0.0569782	0	0.049442	0.0588006	0	0.00413583	0.0600518	0
0.0238405	0.0569594	0	0.0494395	0.0587819	0	0.00413938	0.0600356	0
0.0238409	0.0569405	0	0.0494371	0.0587633	0	0.00414294	0.0600194	0
0.0238414	0.0569216	0	0.0494347	0.0587446	0	0.00414649	0.0600031	0
0.0238419	0.0569028	0	0.0494323	0.058726	0	0.00415004	0.0599869	0
0.0238424	0.0568839	0	0.0494298	0.0587073	0	0.00415359	0.0599707	0
0.0238428	0.056865	0	0.0494274	0.0586887	0	0.00415714	0.0599544	0
0.0238433	0.0568462	0	0.049425	0.05867	0	0.00416068	0.0599382	0
0.0238438	0.0568273	0	0.0494226	0.0586513	0	0.00416423	0.059922	0
0.0238443	0.0568085	0	0.0494202	0.0586327	0	0.00416777	0.0599058	0
0.0238448	0.0567896	0	0.0494178	0.058614	0	0.00417132	0.0598895	0
0.0238453	0.0567707	0	0.0494154	0.0585954	0	0.00417486	0.0598733	0
0.0238457	0.0567519	0	0.049413	0.0585767	0	0.0041784	0.0598571	0
0.0238462	0.056733	0	0.0494106	0.058558	0	0.00418194	0.0598408	0
0.0238467	0.0567142	0	0.0494082	0.0585394	0	0.00418548	0.0598246	0
0.0238472	0.0566953	0	0.0494058	0.0585207	0	0.00418902	0.0598084	0
0.0238477	0.0566764	0	0.0494034	0.0585021	0	0.00419256	0.0597921	0
0.0238482	0.0566576	0	0.049401	0.0584834	0	0.00419609	0.0597759	0
0.0238486	0.0566387	0	0.0493986	0.0584647	0	0.00419963	0.0597597	0
0.0238491	0.0566199	0	0.0493962	0.0584461	0	0.00420316	0.0597435	0
0.0238496	0.056601	0	0.0493938	0.0584274	0	0.0042067	0.0597272	0
0.0238501	0.0565821	0	0.0493915	0.0584087	0	0.00421023	0.059711	0
0.0238506	0.0565633	0	0.0493891	0.0583901	0	0.00421376	0.0596948	0
0.0238511	0.0565444	0	0.0493867	0.0583714	0	0.00421729	0.0596785	0
0.0238516	0.0565255	0	0.0493844	0.0583527	0	0.00422081	0.0596623	0
0.0238521	0.0565067	0	0.049382	0.0583341	0	0.00422434	0.0596461	0
0.0238526	0.0564878	0	0.0493796	0.0583154	0	0.00422787	0.0596298	0
0.023853	0.056469	0	0.0493773	0.0582967	0	0.00423139	0.0596136	0
0.0238535	0.0564501	0	0.0493749	0.0582781	0	0.00423492	0.0595974	0
0.023854	0.0564312	0	0.0493726	0.0582594	0	0.00423844	0.0595811	0
0.0238545	0.0564124	0	0.0493702	0.0582407	0	0.00424196	0.0595649	0
0.023855	0.0563935	0	0.0493679	0.0582221	0	0.00424548	0.0595487	0
0.0238555	0.0563747	0	0.0493655	0.0582034	0	0.004249	0.0595324	0
0.023856	0.0563558	0	0.0493632	0.0581847	0	0.00425252	0.0595162	0
0.0238565	0.0563369	0	0.0493609	0.0581661	0	0.00425603	0.0595	0
0.023857	0.0563181	0	0.0493585	0.0581474	0	0.00425955	0.0594837	0
0.0238575	0.0562992	0	0.0493562	0.0581287	0	0.00426306	0.0594675	0
0.023858	0.0562804	0	0.0493539	0.05811	0	0.00426658	0.0594513	0
0.0238585	0.0562615	0	0.0493516	0.0580914	0	0.00427009	0.059435	0
0.023859	0.0562426	0	0.0493492	0.0580727	0	0.0042736	0.0594188	0
0.0238595	0.0562238	0	0.0493469	0.058054	0	0.00427711	0.0594026	0
0.02386	0.0562049	0	0.0493446	0.0580353	0	0.00428062	0.0593863	0
0.0238605	0.056186	0	0.0493423	0.0580167	0	0.00428413	0.0593701	0
0.023861	0.0561672	0	0.04934	0.057998	0	0.00428763	0.0593538	0
0.0238615	0.0561483	0	0.0493377	0.0579793	0	0.00429114	0.0593376	0
0.023862	0.0561295	0	0.0493354	0.0579606	0	0.00429464	0.0593214	0
0.0238625	0.0561106	0	0.0493331	0.0579419	0	0.00429814	0.0593051	0
0.023863	0.0560917	0	0.0493308	0.0579233	0	0.00430165	0.0592889	0
0.0238635	0.0560729	0	0.0493285	0.0579046	0	0.00430515	0.0592727	0
0.023864	0.056054	0	0.0493262	0.0578859	0	0.00430865	0.0592564	0
0.0238645	0.0560352	0	0.0493239	0.0578672	0	0.00431214	0.0592402	0
0.023865	0.0560163	0	0.0493216	0.0578485	0	0.00431564	0.059224	0
0.0238655	0.0559974	0	0.0493193	0.0578299	0	0.00431914	0.0592077	0
0.023866	0.0559786	0	0.049317	0.0578112	0	0.00432263	0.0591915	0
0.0238665	0.0559597	0	0.0493148	0.0577925	0	0.00432612	0.0591752	0
0.023867	0.0559409	0	0.0493125	0.0577738	0	0.00432962	0.059159	0
0.0238675	0.055922	0	0.0493102	0.0577551	0	0.00433311	0.0591428	0
0.023868	0.0559031	0	0.0493079	0.0577364	0	0.0043366	0.0591265	0
0.0238685	0.0558843	0	0.0493057	0.0577178	0	0.00434009	0.0591103	0
0.023869	0.0558654	0	0.0493034	0.0576991	0	0.00434357	0.059094	0
0.0238695	0.0558466	0	0.0493011	0.0576804	0	0.00434706	0.0590778	0
0.0238701	0.0558277	0	0.0492989	0.0576617	0	0.00435055	0.0590616	0
0.0238706	0.0558088	0	0.0492966	0.057643	0	0.00435403	0.0590453	0
0.0238711	0.05579	0	0.0492944	0.0576243	0	0.00435751	0.0590291	0
0.0238716	0.0557711	0	0.0492921	0.0576056	0	0.004361	0.0590128	0
0.0238721	0.0557522	0	0.0492899	0.057587	0	0.00436448	0.0589966	0
0.0238726	0.0557334	0	0.0492876	0.0575683	0	0.00436796	0.0589804	0
0.0238731	0.0557145	0	0.0492854	0.0575496	0	0.00437143	0.0589641	0
0.0238736	0.0556957	0	0.0492832	0.0575309	0	0.00437491	0.0589479	0
0.0238741	0.0556768	0	0.0492809	0.0575122	0	0.00437839	0.0589316	0
0.0238746	0.0556579	0	0.0492787	0.0574935	0	0.00438186	0.0589154	0
0.0238751	0.0556391	0	0.0492765	0.0574748	0	0.00438533	0.0588991	0
0.0238757	0.0556202	0	0.0492742	0.0574561	0	0.00438881	0.0588829	0
0.0238762	0.0556014	0	0.049272	0.0574374	0	0.00439228	0.0588667	0
0.0238767	0.0555825	0	0.0492698	0.0574187	0	0.00439575	0.0588504	0
0.0238772	0.0555636	0	0.0492676	0.0574	0	0.00439922	0.0588342	0
0.0238777	0.0555448	0	0.0492653	0.0573813	0	0.00440268	0.0588179	0
0.0238782	0.0555259	0	0.0492631	0.0573627	0	0.00440615	0.0588017	0
0.0238787	0.0555071	0	0.0492609	0.057344	0	0.00440962	0.0587854	0
0.0238792	0.0554882	0	0.0492587	0.0573253	0	0.00441308	0.0587692	0
0.0238798	0.0554693	0	0.0492565	0.0573066	0	0.00441654	0.0587529	0
0.0238803	0.0554505	0	0.0492543	0.0572879	0	0.00442	0.0587367	0
0.0238808	0.0554316	0	0.0492521	0.0572692	0	0.00442346	0.0587205	0
0.0238813	0.0554128	0	0.0492499	0.0572505	0	0.00442692	0.0587042	0
0.0238818	0.0553939	0	0.0492477	0.0572318	0	0.00443038	0.058688	0
0.0238823	0.055375	0	0.0492455	0.0572131	0	0.00443384	0.0586717	0
0.0238828	0.0553562	0	0.0492433	0.0571944	0	0.00443729	0.0586555	0
0.0238834	0.0553373	0	0.0492411	0.0571757	0	0.00444075	0.0586392	0
0.0238839	0.0553185	0	0.0492389	0.057157	0	0.0044442	0.058623	0
0.0238844	0.0552996	0	0.0492367	0.0571383	0	0.00444765	0.0586067	0
0.0238849	0.0552807	0	0.0492346	0.0571196	0	0.0044511	0.0585905	0
0.0238854	0.0552619	0	0.0492324	0.0571009	0	0.00445455	0.0585742	0
0.0238859	0.055243	0	0.0492302	0.0570822	0	0.004458	0.058558	0
0.0238865	0.0552242	0	0.049228	0.0570635	0	0.00446145	0.0585417	0
0.023887	0.0552053	0	0.0492259	0.0570448	0	0.00446489	0.0585255	0
0.0238875	0.0551864	0	0.0492237	0.0570261	0	0.00446834	0.0585092	0
0.023888	0.0551676	0	0.0492215	0.0570074	0	0.00447178	0.058493	0
0.0238885	0.0551487	0	0.0492194	0.0569887	0	0.00447522	0.0584768	0
0.0238891	0.0551299	0	0.0492172	0.0569699	0	0.00447866	0.0584605	0
0.0238896	0.055111	0	0.049215	0.0569512	0	0.0044821	0.0584443	0
0.0238901	0.0550921	0	0.0492129	0.0569325	0	0.00448554	0.058428	0
0.0238906	0.0550733	0	0.0492107	0.0569138	0	0.00448898	0.0584118	0
0.0238911	0.0550544	0	0.0492086	0.0568951	0	0.00449241	0.0583955	0
0.0238917	0.0550356	0	0.0492064	0.0568764	0	0.00449585	0.0583793	0
0.0238922	0.0550167	0	0.0492043	0.0568577	0	0.00449928	0.058363	0
0.0238927	0.0549978	0	0.0492021	0.056839	0	0.00450271	0.0583468	0
0.0238932	0.054979	0	0.0492	0.0568203	0	0.00450614	0.0583305	0
0.0238937	0.0549601	0	0.0491979	0.0568016	0	0.00450957	0.0583143	0
0.0238943	0.0549413	0	0.0491957	0.0567829	0	0.004513	0.058298	0
0.0238948	0.0549224	0	0.0491936	0.0567642	0	0.00451643	0.0582817	0
0.0238953	0.0549035	0	0.0491915	0.0567455	0	0.00451986	0.0582655	0
0.0238958	0.0548847	0	0.0491893	0.0567267	0	0.00452328	0.0582492	0
0.0238963	0.0548658	0	0.0491872	0.056708	0	0.0045267	0.058233	0
0.0238969	0.054847	0	0.0491851	0.0566893	0	0.00453012	0.0582167	0
0.0238974	0.0548281	0	0.049183	0.0566706	0	0.00453355	0.0582005	0
0.0238979	0.0548092	0	0.0491808	0.0566519	0	0.00453697	0.0581842	0
0.0238984	0.0547904	0	0.0491787	0.0566332	0	0.00454038	0.058168	0
0.0238989	0.0547715	0	0.0491766	0.0566145	0	0.0045438	0.0581517	0
0.0238995	0.0547527	0	0.0491745	0.0565957	0	0.00454722	0.0581355	0
0.0239	0.0547338	0	0.0491724	0.056577	0	0.00455063	0.0581192	0
0.0239005	0.0547149	0	0.0491703	0.0565583	0	0.00455404	0.058103	0
0.023901	0.0546961	0	0.0491682	0.0565396	0	0.00455746	0.0580867	0
0.0239016	0.0546772	0	0.0491661	0.0565209	0	0.00456087	0.0580705	0
0.0239021	0.0546584	0	0.049164	0.0565022	0	0.00456428	0.0580542	0
0.0239026	0.0546395	0	0.0491619	0.0564835	0	0.00456768	0.0580379	0
0.0239031	0.0546206	0	0.0491598	0.0564647	0	0.00457109	0.0580217	0
0.0239037	0.0546018	0	0.0491577	0.056446	0	0.0045745	0.0580054	0
0.0239042	0.0545829	0	0.0491556	0.0564273	0	0.0045779	0.0579892	0
0.0239047	0.0545641	0	0.0491535	0.0564086	0	0.0045813	0.0579729	0
0.0239052	0.0545452	0	0.0491514	0.0563899	0	0.0045847	0.0579567	0
0.0239057	0.0545263	0	0.0491493	0.0563711	0	0.0045881	0.0579404	0
0.0239063	0.0545075	0	0.0491473	0.0563524	0	0.0045915	0.0579241	0
0.0239068	0.0544886	0	0.0491452	0.0563337	0	0.0045949	0.0579079	0
0.0239073	0.0544698	0	0.0491431	0.056315	0	0.0045983	0.0578916	0
0.0239078	0.0544509	0	0.049141	0.0562963	0	0.00460169	0.0578754	0
0.0239084	0.054432	0	0.0491389	0.0562775	0	0.00460509	0.0578591	0
0.0239089	0.0544132	0	0.0491369	0.0562588	0	0.00460848	0.0578429	0
0.0239094	0.0543943	0	0.0491348	0.0562401	0	0.00461187	0.0578266	0
0.0239099	0.0543755	0	0.0491327	0.0562214	0	0.00461526	0.0578103	0
0.0239105	0.0543566	0	0.0491307	0.0562026	0	0.00461865	0.0577941	0
0.023911	0.0543377	0	0.0491286	0.0561839	0	0.00462204	0.0577778	0
0.0239115	0.0543189	0	0.0491266	0.0561652	0	0.00462542	0.0577616	0
0.023912	0.0543	0	0.0491245	0.0561465	0	0.00462881	0.0577453	0
0.0239126	0.0542812	0	0.0491225	0.0561277	0	0.00463219	0.057729	0
0.0239131	0.0542623	0	0.0491204	0.056109	0	0.00463557	0.0577128	0
0.0239136	0.0542434	0	0.0491184	0.0560903	0	0.00463895	0.0576965	0
0.0239141	0.0542246	0	0.0491163	0.0560716	0	0.00464233	0.0576803	0
0.0239147	0.0542057	0	0.0491143	0.0560528	0	0.00464571	0.057664	0
0.0239152	0.0541869	0	0.0491122	0.0560341	0	0.00464909	0.0576477	0
0.0239157	0.054168	0	0.0491102	0.0560154	0	0.00465246	0.0576315	0
0.0239162	0.0541491	0	0.0491081	0.0559966	0	0.00465584	0.0576152	0
0.0239168	0.0541303	0	0.0491061	0.0559779	0	0.00465921	0.057599	0
0.0239173	0.0541114	0	0.0491041	0.0559592	0	0.00466258	0.0575827	0
0.0239178	0.0540926	0	0.049102	0.0559405	0	0.00466595	0.0575664	0
0.0239183	0.0540737	0	0.0491	0.0559217	0	0.00466932	0.0575502	0
0.0239188	0.0540548	0	0.049098	0.055903	0	0.00467269	0.0575339	0
0.0239194	0.054036	0	0.0490959	0.0558843	0	0.00467605	0.0575176	0
0.0239199	0.0540171	0	0.0490939	0.0558655	0	0.00467942	0.0575014	0
0.0239204	0.0539983	0	0.0490919	0.0558468	0	0.00468278	0.0574851	0
0.0239209	0.0539794	0	0.0490899	0.0558281	0	0.00468614	0.0574688	0
0.0239215	0.0539605	0	0.0490879	0.0558093	0	0.0046895	0.0574526	0
0.023922	0.0539417	0	0.0490859	0.0557906	0	0.00469286	0.0574363	0
0.0239225	0.0539228	0	0.0490838	0.0557719	0	0.00469622	0.0574201	0
0.023923	0.053904	0	0.0490818	0.0557531	0	0.00469958	0.0574038	0
0.0239236	0.0538851	0	0.0490798	0.0557344	0	0.00470293	0.0573875	0
0.0239241	0.0538662	0	0.0490778	0.0557157	0	0.00470629	0.0573713	0
0.0239246	0.0538474	0	0.0490758	0.0556969	0	0.00470964	0.057355	0
0.0239251	0.0538285	0	0.0490738	0.0556782	0	0.00471299	0.0573387	0
0.0239257	0.0538097	0	0.0490718	0.0556595	0	0.00471634	0.0573225	0
0.0239262	0.0537908	0	0.0490698	0.0556407	0	0.00471969	0.0573062	0
0.0239267	0.053772	0	0.0490678	0.055622	0	0.00472303	0.0572899	0
0.0239272	0.0537531	0	0.0490658	0.0556032	0	0.00472638	0.0572737	0
0.0239278	0.0537342	0	0.0490638	0.0555845	0	0.00472972	0.0572574	0
0.0239283	0.0537154	0	0.0490618	0.0555658	0	0.00473307	0.0572411	0
0.0239288	0.0536965	0	0.0490598	0.055547	0	0.00473641	0.0572249	0
0.0239293	0.0536777	0	0.0490579	0.0555283	0	0.00473975	0.0572086	0
0.0239298	0.0536588	0	0.0490559	0.0555096	0	0.00474309	0.0571923	0
0.0239304	0.0536399	0	0.0490539	0.0554908	0	0.00474643	0.057176	0
0.0239309	0.0536211	0	0.0490519	0.0554721	0	0.00474976	0.0571598	0
0.0239314	0.0536022	0	0.0490499	0.0554533	0	0.0047531	0.0571435	0
0.0239319	0.0535834	0	0.049048	0.0554346	0	0.00475643	0.0571272	0
0.0239325	0.0535645	0	0.049046	0.0554158	0	0.00475976	0.057111	0
0.023933	0.0535456	0	0.049044	0.0553971	0	0.00476309	0.0570947	0
0.0239335	0.0535268	0	0.049042	0.0553784	0	0.00476642	0.0570784	0
0.023934	0.0535079	0	0.0490401	0.0553596	0	0.00476975	0.0570622	0
0.0239345	0.0534891	0	0.0490381	0.0553409	0	0.00477307	0.0570459	0
0.0239351	0.0534702	0	0.0490362	0.0553221	0	0.0047764	0.0570296	0
0.0239356	0.0534513	0	0.0490342	0.0553034	0	0.00477972	0.0570133	0
0.0239361	0.0534325	0	0.0490322	0.0552846	0	0.00478304	0.0569971	0
0.0239366	0.0534136	0	0.0490303	0.0552659	0	0.00478637	0.0569808	0
0.0239371	0.0533948	0	0.0490283	0.0552472	0	0.00478968	0.0569645	0
0.0239377	0.0533759	0	0.0490264	0.0552284	0	0.004793	0.0569483	0
0.0239382	0.053357	0	0.0490244	0.0552097	0	0.00479632	0.056932	0
0.0239387	0.0533382	0	0.0490225	0.0551909	0	0.00479963	0.0569157	0
0.0239392	0.0533193	0	0.0490205	0.0551722	0	0.00480295	0.0568994	0
0.0239397	0.0533005	0	0.0490186	0.0551534	0	0.00480626	0.0568832	0
0.0239403	0.0532816	0	0.0490166	0.0551347	0	0.00480957	0.0568669	0
0.0239408	0.0532628	0	0.0490147	0.0551159	0	0.00481288	0.0568506	0
0.0239413	0.0532439	0	0.0490127	0.0550972	0	0.00481619	0.0568343	0
0.0239418	0.053225	0	0.0490108	0.0550784	0	0.00481949	0.0568181	0
0.0239423	0.0532062	0	0.0490089	0.0550597	0	0.0048228	0.0568018	0
0.0239429	0.0531873	0	0.0490069	0.0550409	0	0.0048261	0.0567855	0
0.0239434	0.0531685	0	0.049005	0.0550222	0	0.0048294	0.0567692	0
0.0239439	0.0531496	0	0.0490031	0.0550034	0	0.00483271	0.056753	0
0.0239444	0.0531307	0	0.0490011	0.0549847	0	0.004836	0.0567367	0
0.0239449	0.0531119	0	0.0489992	0.0549659	0	0.0048393	0.0567204	0
0.0239454	0.053093	0	0.0489973	0.0549472	0	0.0048426	0.0567041	0
0.023946	0.0530742	0	0.0489953	0.0549284	0	0.00484589	0.0566879	0
0.0239465	0.0530553	0	0.0489934	0.0549097	0	0.00484919	0.0566716	0
0.023947	0.0530364	0	0.0489915	0.0548909	0	0.00485248	0.0566553	0
0.0239475	0.0530176	0	0.0489896	0.0548722	0	0.00485577	0.056639	0
0.023948	0.0529987	0	0.0489877	0.0548534	0	0.00485906	0.0566227	0
0.0239485	0.0529799	0	0.0489858	0.0548347	0	0.00486235	0.0566065	0
0.0239491	0.052961	0	0.0489838	0.0548159	0	0.00486563	0.0565902	0
0.0239496	0.0529421	0	0.0489819	0.0547972	0	0.00486892	0.0565739	0
0.0239501	0.0529233	0	0.04898	0.0547784	0	0.0048722	0.0565576	0
0.0239506	0.0529044	0	0.0489781	0.0547597	0	0.00487548	0.0565413	0
0.0239511	0.0528856	0	0.0489762	0.0547409	0	0.00487876	0.0565251	0
0.0239516	0.0528667	0	0.0489743	0.0547221	0	0.00488204	0.0565088	0
0.0239521	0.0528479	0	0.0489724	0.0547034	0	0.00488532	0.0564925	0
0.0239526	0.052829	0	0.0489705	0.0546846	0	0.0048886	0.0564762	0
0.0239532	0.0528101	0	0.0489686	0.0546659	0	0.00489187	0.0564599	0
0.0239537	0.0527913	0	0.0489667	0.0546471	0	0.00489515	0.0564437	0
0.0239542	0.0527724	0	0.0489648	0.0546284	0	0.00489842	0.0564274	0
0.0239547	0.0527536	0	0.0489629	0.0546096	0	0.00490169	0.0564111	0
0.0239552	0.0527347	0	0.048961	0.0545908	0	0.00490496	0.0563948	0
0.0239557	0.0527158	0	0.0489591	0.0545721	0	0.00490822	0.0563785	0
0.0239562	0.052697	0	0.0489572	0.0545533	0	0.00491149	0.0563623	0
0.0239567	0.0526781	0	0.0489553	0.0545346	0	0.00491475	0.056346	0
0.0239573	0.0526593	0	0.0489535	0.0545158	0	0.00491802	0.0563297	0
0.0239578	0.0526404	0	0.0489516	0.054497	0	0.00492128	0.0563134	0
0.0239583	0.0526215	0	0.0489497	0.0544783	0	0.00492454	0.0562971	0
0.0239588	0.0526027	0	0.0489478	0.0544595	0	0.0049278	0.0562808	0
0.0239593	0.0525838	0	0.0489459	0.0544408	0	0.00493105	0.0562645	0
0.0239598	0.052565	0	0.0489441	0.054422	0	0.00493431	0.0562483	0
0.0239603	0.0525461	0	0.0489422	0.0544032	0	0.00493756	0.056232	0
0.0239608	0.0525273	0	0.0489403	0.0543845	0	0.00494081	0.0562157	0
0.0239613	0.0525084	0	0.0489384	0.0543657	0	0.00494407	0.0561994	0
0.0239618	0.0524895	0	0.0489366	0.054347	0	0.00494732	0.0561831	0
0.0239623	0.0524707	0	0.0489347	0.0543282	0	0.00495056	0.0561668	0
0.0239628	0.0524518	0	0.0489328	0.0543094	0	0.00495381	0.0561505	0
0.0239633	0.052433	0	0.048931	0.0542907	0	0.00495705	0.0561343	0
0.0239638	0.0524141	0	0.0489291	0.0542719	0	0.0049603	0.056118	0
0.0239643	0.0523952	0	0.0489272	0.0542531	0	0.00496354	0.0561017	0
0.0239649	0.0523764	0	0.0489254	0.0542344	0	0.00496678	0.0560854	0
0.0239654	0.0523575	0	0.0489235	0.0542156	0	0.00497002	0.0560691	0
0.0239659	0.0523387	0	0.0489217	0.0541968	0	0.00497326	0.0560528	0
0.0239664	0.0523198	0	0.0489198	0.0541781	0	0.00497649	0.0560365	0
0.0239669	0.052301	0	0.0489179	0.0541593	0	0.00497973	0.0560202	0
0.0239674	0.0522821	0	0.0489161	0.0541405	0	0.00498296	0.056004	0
0.0239679	0.0522632	0	0.0489142	0.0541218	0	0.00498619	0.0559877	0
0.0239684	0.0522444	0	0.0489124	0.054103	0	0.00498942	0.0559714	0
0.0239689	0.0522255	0	0.0489105	0.0540842	0	0.00499265	0.0559551	0
0.0239694	0.0522067	0	0.0489087	0.0540655	0	0.00499588	0.0559388	0
0.0239699	0.0521878	0	0.0489068	0.0540467	0	0.0049991	0.0559225	0
0.0239704	0.0521689	0	0.048905	0.0540279	0	0.00500232	0.0559062	0
0.0239709	0.0521501	0	0.0489032	0.0540092	0	0.00500555	0.0558899	0
0.0239714	0.0521312	0	0.0489013	0.0539904	0	0.00500877	0.0558736	0
0.0239719	0.0521124	0	0.0488995	0.0539716	0	0.00501199	0.0558573	0
0.0239724	0.0520935	0	0.0488976	0.0539529	0	0.0050152	0.0558411	0
0.0239729	0.0520746	0	0.0488958	0.0539341	0	0.00501842	0.0558248	0
0.0239734	0.0520558	0	0.048894	0.0539153	0	0.00502163	0.0558085	0
0.0239738	0.0520369	0	0.0488921	0.0538966	0	0.00502485	0.0557922	0
0.0239743	0.0520181	0	0.0488903	0.0538778	0	0.00502806	0.0557759	0
0.0239748	0.0519992	0	0.0488885	0.053859	0	0.00503127	0.0557596	0
0.0239753	0.0519804	0	0.0488866	0.0538402	0	0.00503448	0.0557433	0
0.0239758	0.0519615	0	0.0488848	0.0538215	0	0.00503768	0.055727	0
0.0239763	0.0519426	0	0.048883	0.0538027	0	0.00504089	0.0557107	0
0.0239768	0.0519238	0	0.0488812	0.0537839	0	0.00504409	0.0556944	0
0.0239773	0.0519049	0	0.0488793	0.0537652	0	0.00504729	0.0556781	0
0.0239778	0.0518861	0	0.0488775	0.0537464	0	0.00505049	0.0556618	0
0.0239783	0.0518672	0	0.0488757	0.0537276	0	0.00505369	0.0556455	0
0.0239788	0.0518483	0	0.0488739	0.0537088	0	0.00505689	0.0556292	0
0.0239793	0.0518295	0	0.0488721	0.0536901	0	0.00506009	0.0556129	0
0.0239798	0.0518106	0	0.0488702	0.0536713	0	0.00506328	0.0555966	0
0.0239802	0.0517918	0	0.0488684	0.0536525	0	0.00506647	0.0555803	0
0.0239807	0.0517729	0	0.0488666	0.0536337	0	0.00506967	0.055564	0
0.0239812	0.0517541	0	0.0488648	0.053615	0	0.00507285	0.0555478	0
0.0239817	0.0517352	0	0.048863	0.0535962	0	0.00507604	0.0555315	0
0.0239822	0.0517163	0	0.0488612	0.0535774	0	0.00507923	0.0555152	0
0.0239827	0.0516975	0	0.0488594	0.0535586	0	0.00508241	0.0554989	0
0.0239832	0.0516786	0	0.0488576	0.0535399	0	0.0050856	0.0554826	0
0.0239837	0.0516598	0	0.0488558	0.0535211	0	0.00508878	0.0554663	0
0.0239841	0.0516409	0	0.0488539	0.0535023	0	0.00509196	0.05545	0
0.0239846	0.051622	0	0.0488521	0.0534835	0	0.00509514	0.0554337	0
0.0239851	0.0516032	0	0.0488503	0.0534648	0	0.00509831	0.0554174	0
0.0239856	0.0515843	0	0.0488485	0.053446	0	0.00510149	0.0554011	0
0.0239861	0.0515655	0	0.0488467	0.0534272	0	0.00510466	0.0553848	0
0.0239865	0.0515466	0	0.0488449	0.0534084	0	0.00510784	0.0553685	0
0.023987	0.0515278	0	0.0488431	0.0533896	0	0.00511101	0.0553522	0
0.0239875	0.0515089	0	0.0488414	0.0533709	0	0.00511417	0.0553359	0
0.023988	0.05149	0	0.0488396	0.0533521	0	0.00511734	0.0553196	0
0.0239885	0.0514712	0	0.0488378	0.0533333	0	0.00512051	0.0553033	0
0.0239889	0.0514523	0	0.048836	0.0533145	0	0.00512367	0.055287	0
0.0239894	0.0514335	0	0.0488342	0.0532957	0	0.00512683	0.0552707	0
0.0239899	0.0514146	0	0.0488324	0.053277	0	0.00513	0.0552544	0
0.0239904	0.0513957	0	0.0488306	0.0532582	0	0.00513315	0.055238	0
0.0239908	0.0513769	0	0.0488288	0.0532394	0	0.00513631	0.0552217	0
0.0239913	0.051358	0	0.048827	0.0532206	0	0.00513947	0.0552054	0
0.0239918	0.0513392	0	0.0488252	0.0532018	0	0.00514262	0.0551891	0
0.0239923	0.0513203	0	0.0488235	0.0531831	0	0.00514578	0.0551728	0
0.0239927	0.0513015	0	0.0488217	0.0531643	0	0.00514893	0.0551565	0
0.0239932	0.0512826	0	0.0488199	0.0531455	0	0.00515208	0.0551402	0
0.0239937	0.0512637	0	0.0488181	0.0531267	0	0.00515522	0.0551239	0
0.0239942	0.0512449	0	0.0488163	0.0531079	0	0.00515837	0.0551076	0
0.0239946	0.051226	0	0.0488146	0.0530892	0	0.00516152	0.0550913	0
0.0239951	0.0512072	0	0.0488128	0.0530704	0	0.00516466	0.055075	0
0.0239956	0.0511883	0	0.048811	0.0530516	0	0.0051678	0.0550587	0
0.023996	0.0511694	0	0.0488092	0.0530328	0	0.00517094	0.0550424	0
0.0239965	0.0511506	0	0.0488075	0.053014	0	0.00517408	0.0550261	0
0.023997	0.0511317	0	0.0488057	0.0529952	0	0.00517722	0.0550098	0
0.0239974	0.0511129	0	0.0488039	0.0529764	0	0.00518035	0.0549935	0
0.0239979	0.051094	0	0.0488022	0.0529577	0	0.00518348	0.0549772	0
0.0239984	0.0510752	0	0.0488004	0.0529389	0	0.00518662	0.0549609	0
0.0239988	0.0510563	0	0.0487986	0.0529201	0	0.00518975	0.0549445	0
0.0239993	0.0510374	0	0.0487969	0.0529013	0	0.00519287	0.0549282	0
0.0239997	0.0510186	0	0.0487951	0.0528825	0	0.005196	0.0549119	0
0.0240002	0.0509997	0	0.0487933	0.0528637	0	0.00519913	0.0548956	0
0.0240007	0.0509809	0	0.0487916	0.0528449	0	0.00520225	0.0548793	0
0.0240011	0.050962	0	0.0487898	0.0528262	0	0.00520537	0.054863	0
0.0240016	0.0509432	0	0.0487881	0.0528074	0	0.00520849	0.0548467	0
0.024002	0.0509243	0	0.0487863	0.0527886	0	0.00521161	0.0548304	0
0.0240025	0.0509054	0	0.0487845	0.0527698	0	0.00521473	0.0548141	0
0.024003	0.0508866	0	0.0487828	0.052751	0	0.00521784	0.0547978	0
0.0240034	0.0508677	0	0.048781	0.0527322	0	0.00522096	0.0547814	0
0.0240039	0.0508489	0	0.0487793	0.0527134	0	0.00522407	0.0547651	0
0.0240043	0.05083	0	0.0487775	0.0526946	0	0.00522718	0.0547488	0
0.0240048	0.0508111	0	0.0487758	0.0526759	0	0.00523029	0.0547325	0
0.0240052	0.0507923	0	0.048774	0.0526571	0	0.00523339	0.0547162	0
0.0240057	0.0507734	0	0.0487723	0.0526383	0	0.0052365	0.0546999	0
0.0240061	0.0507546	0	0.0487705	0.0526195	0	0.0052396	0.0546836	0
0.0240066	0.0507357	0	0.0487688	0.0526007	0	0.0052427	0.0546673	0
0.024007	0.0507169	0	0.048767	0.0525819	0	0.0052458	0.0546509	0
0.0240075	0.050698	0	0.0487653	0.0525631	0	0.0052489	0.0546346	0
0.0240079	0.0506791	0	0.0487635	0.0525443	0	0.005252	0.0546183	0
0.0240084	0.0506603	0	0.0487618	0.0525255	0	0.00525509	0.054602	0
0.0240088	0.0506414	0	0.04876	0.0525068	0	0.00525819	0.0545857	0
0.0240093	0.0506226	0	0.0487583	0.052488	0	0.00526128	0.0545694	0
0.0240097	0.0506037	0	0.0487566	0.0524692	0	0.00526437	0.054553	0
0.0240102	0.0505849	0	0.0487548	0.0524504	0	0.00526746	0.0545367	0
0.0240106	0.050566	0	0.0487531	0.0524316	0	0.00527054	0.0545204	0
0.024011	0.0505471	0	0.0487513	0.0524128	0	0.00527363	0.0545041	0
0.0240115	0.0505283	0	0.0487496	0.052394	0	0.00527671	0.0544878	0
0.0240119	0.0505094	0	0.0487479	0.0523752	0	0.00527979	0.0544715	0
0.0240124	0.0504906	0	0.0487461	0.0523564	0	0.00528287	0.0544551	0
0.0240128	0.0504717	0	0.0487444	0.0523376	0	0.00528595	0.0544388	0
0.0240132	0.0504528	0	0.0487427	0.0523188	0	0.00528903	0.0544225	0
0.0240137	0.050434	0	0.0487409	0.0523	0	0.0052921	0.0544062	0
0.0240141	0.0504151	0	0.0487392	0.0522812	0	0.00529518	0.0543899	0
0.0240146	0.0503963	0	0.0487375	0.0522625	0	0.00529825	0.0543736	0
0.024015	0.0503774	0	0.0487357	0.0522437	0	0.00530132	0.0543572	0
0.0240154	0.0503586	0	0.048734	0.0522249	0	0.00530439	0.0543409	0
0.0240159	0.0503397	0	0.0487323	0.0522061	0	0.00530745	0.0543246	0
0.0240163	0.0503208	0	0.0487306	0.0521873	0	0.00531052	0.0543083	0
0.0240167	0.050302	0	0.0487288	0.0521685	0	0.00531358	0.054292	0
0.0240171	0.0502831	0	0.0487271	0.0521497	0	0.00531664	0.0542756	0
0.0240176	0.0502643	0	0.0487254	0.0521309	0	0.0053197	0.0542593	0
0.024018	0.0502454	0	0.0487237	0.0521121	0	0.00532276	0.054243	0
0.0240184	0.0502266	0	0.0487219	0.0520933	0	0.00532581	0.0542267	0
0.0240189	0.0502077	0	0.0487202	0.0520745	0	0.00532887	0.0542103	0
0.0240193	0.0501888	0	0.0487185	0.0520557	0	0.00533192	0.054194	0
0.0240197	0.05017	0	0.0487168	0.0520369	0	0.00533497	0.0541777	0
0.0240201	0.0501511	0	0.0487151	0.0520181	0	0.00533802	0.0541614	0
0.0240206	0.0501323	0	0.0487133	0.0519993	0	0.00534107	0.054145	0
0.024021	0.0501134	0	0.0487116	0.0519805	0	0.00534411	0.0541287	0
0.0240214	0.0500946	0	0.0487099	0.0519617	0	0.00534716	0.0541124	0
0.0240218	0.0500757	0	0.0487082	0.0519429	0	0.0053502	0.0540961	0
0.0240222	0.0500568	0	0.0487065	0.0519241	0	0.00535324	0.0540797	0
0.0240227	0.050038	0	0.0487048	0.0519053	0	0.00535628	0.0540634	0
0.0240231	0.0500191	0	0.048703	0.0518865	0	0.00535931	0.0540471	0
0.0240235	0.0500003	0	0.0487013	0.0518677	0	0.00536235	0.0540308	0
0.0240239	0.0499814	0	0.0486996	0.0518489	0	0.00536538	0.0540144	0
0.0240243	0.0499625	0	0.0486979	0.0518301	0	0.00536841	0.0539981	0
0.0240247	0.0499437	0	0.0486962	0.0518113	0	0.00537144	0.0539818	0
0.0240252	0.0499248	0	0.0486945	0.0517925	0	0.00537447	0.0539655	0
0.0240256	0.049906	0	0.0486928	0.0517737	0	0.0053775	0.0539491	0
0.024026	0.0498871	0	0.0486911	0.0517549	0	0.00538052	0.0539328	0
0.0240264	0.0498683	0	0.0486894	0.0517361	0	0.00538355	0.0539165	0
0.0240268	0.0498494	0	0.0486876	0.0517173	0	0.00538657	0.0539001	0
0.0240272	0.0498305	0	0.0486859	0.0516985	0	0.00538959	0.0538838	0
0.0240276	0.0498117	0	0.0486842	0.0516797	0	0.0053926	0.0538675	0
0.024028	0.0497928	0	0.0486825	0.0516609	0	0.00539562	0.0538512	0
0.0240285	0.049774	0	0.0486808	0.0516421	0	0.00539863	0.0538348	0
0.0240289	0.0497551	0	0.0486791	0.0516233	0	0.00540165	0.0538185	0
0.0240293	0.0497363	0	0.0486774	0.0516045	0	0.00540466	0.0538022	0
0.0240297	0.0497174	0	0.0486757	0.0515857	0	0.00540767	0.0537858	0
0.0240301	0.0496985	0	0.048674	0.0515669	0	0.00541067	0.0537695	0
0.0240305	0.0496797	0	0.0486723	0.0515481	0	0.00541368	0.0537532	0
0.0240309	0.0496608	0	0.0486706	0.0515293	0	0.00541668	0.0537368	0
0.0240313	0.049642	0	0.0486689	0.0515105	0	0.00541968	0.0537205	0
0.0240317	0.0496231	0	0.0486672	0.0514917	0	0.00542268	0.0537042	0
0.0240321	0.0496043	0	0.0486655	0.0514729	0	0.00542568	0.0536878	0
0.0240325	0.0495854	0	0.0486638	0.0514541	0	0.00542868	0.0536715	0
0.0240329	0.0495665	0	0.0486621	0.0514353	0	0.00543167	0.0536552	0
0.0240333	0.0495477	0	0.0486604	0.0514165	0	0.00543466	0.0536388	0
0.0240337	0.0495288	0	0.0486587	0.0513977	0	0.00543765	0.0536225	0
0.0240341	0.04951	0	0.048657	0.0513789	0	0.00544064	0.0536062	0
0.0240345	0.0494911	0	0.0486553	0.0513601	0	0.00544363	0.0535898	0
0.0240349	0.0494723	0	0.0486536	0.0513413	0	0.00544662	0.0535735	0
0.0240353	0.0494534	0	0.048652	0.0513225	0	0.0054496	0.0535572	0
0.0240357	0.0494345	0	0.0486503	0.0513037	0	0.00545258	0.0535408	0
0.0240361	0.0494157	0	0.0486486	0.0512849	0	0.00545556	0.0535245	0
0.0240365	0.0493968	0	0.0486469	0.0512661	0	0.00545854	0.0535082	0
0.0240369	0.049378	0	0.0486452	0.0512473	0	0.00546151	0.0534918	0
0.0240373	0.0493591	0	0.0486435	0.0512285	0	0.00546449	0.0534755	0
0.0240377	0.0493402	0	0.0486418	0.0512097	0	0.00546746	0.0534591	0
0.0240381	0.0493214	0	0.0486401	0.0511909	0	0.00547043	0.0534428	0
0.0240384	0.0493025	0	0.0486384	0.0511721	0	0.0054734	0.0534265	0
0.0240388	0.0492837	0	0.0486367	0.0511533	0	0.00547637	0.0534101	0
0.0240392	0.0492648	0	0.048635	0.0511345	0	0.00547933	0.0533938	0
0.0240396	0.049246	0	0.0486334	0.0511156	0	0.0054823	0.0533774	0
0.02404	0.0492271	0	0.0486317	0.0510968	0	0.00548526	0.0533611	0
0.0240404	0.0492082	0	0.04863	0.051078	0	0.00548822	0.0533448	0
0.0240408	0.0491894	0	0.0486283	0.0510592	0	0.00549118	0.0533284	0
0.0240412	0.0491705	0	0.0486266	0.0510404	0	0.00549413	0.0533121	0
0.0240416	0.0491517	0	0.0486249	0.0510216	0	0.00549709	0.0532957	0
0.0240419	0.0491328	0	0.0486232	0.0510028	0	0.00550004	0.0532794	0
0.0240423	0.049114	0	0.0486216	0.050984	0	0.00550299	0.0532631	0
0.0240427	0.0490951	0	0.0486199	0.0509652	0	0.00550594	0.0532467	0
0.0240431	0.0490762	0	0.0486182	0.0509464	0	0.00550889	0.0532304	0
0.0240435	0.0490574	0	0.0486165	0.0509276	0	0.00551183	0.053214	0
0.0240439	0.0490385	0	0.0486148	0.0509088	0	0.00551478	0.0531977	0
0.0240442	0.0490197	0	0.0486131	0.05089	0	0.00551772	0.0531813	0
0.0240446	0.0490008	0	0.0486115	0.0508712	0	0.00552066	0.053165	0
0.024045	0.048982	0	0.0486098	0.0508524	0	0.0055236	0.0531487	0
0.0240454	0.0489631	0	0.0486081	0.0508335	0	0.00552653	0.0531323	0
0.0240458	0.0489442	0	0.0486064	0.0508147	0	0.00552947	0.053116	0
0.0240462	0.0489254	0	0.0486047	0.0507959	0	0.0055324	0.0530996	0
0.0240465	0.0489065	0	0.0486031	0.0507771	0	0.00553533	0.0530833	0
0.0240469	0.0488877	0	0.0486014	0.0507583	0	0.00553826	0.0530669	0
0.0240473	0.0488688	0	0.0485997	0.0507395	0	0.00554119	0.0530506	0
0.0240477	0.04885	0	0.048598	0.0507207	0	0.00554411	0.0530342	0
0.024048	0.0488311	0	0.0485964	0.0507019	0	0.00554703	0.0530179	0
0.0240484	0.0488122	0	0.0485947	0.0506831	0	0.00554995	0.0530015	0
0.0240488	0.0487934	0	0.048593	0.0506643	0	0.00555287	0.0529852	0
0.0240492	0.0487745	0	0.0485913	0.0506455	0	0.00555579	0.0529688	0
0.0240495	0.0487557	0	0.0485896	0.0506267	0	0.00555871	0.0529525	0
0.0240499	0.0487368	0	0.048588	0.0506078	0	0.00556162	0.0529362	0
0.0240503	0.0487179	0	0.0485863	0.050589	0	0.00556453	0.0529198	0
0.0240507	0.0486991	0	0.0485846	0.0505702	0	0.00556744	0.0529035	0
0.024051	0.0486802	0	0.0485829	0.0505514	0	0.00557035	0.0528871	0
0.0240514	0.0486614	0	0.0485813	0.0505326	0	0.00557326	0.0528708	0
0.0240518	0.0486425	0	0.0485796	0.0505138	0	0.00557616	0.0528544	0
0.0240522	0.0486237	0	0.0485779	0.050495	0	0.00557906	0.052838	0
0.0240525	0.0486048	0	0.0485762	0.0504762	0	0.00558196	0.0528217	0
0.0240529	0.0485859	0	0.0485746	0.0504574	0	0.00558486	0.0528053	0
0.0240533	0.0485671	0	0.0485729	0.0504386	0	0.00558776	0.052789	0
0.0240536	0.0485482	0	0.0485712	0.0504197	0	0.00559065	0.0527726	0
0.024054	0.0485294	0	0.0485696	0.0504009	0	0.00559355	0.0527563	0
0.0240544	0.0485105	0	0.0485679	0.0503821	0	0.00559644	0.0527399	0
0.0240547	0.0484917	0	0.0485662	0.0503633	0	0.00559933	0.0527236	0
0.0240551	0.0484728	0	0.0485645	0.0503445	0	0.00560221	0.0527072	0
0.0240555	0.0484539	0	0.0485629	0.0503257	0	0.0056051	0.0526909	0
0.0240558	0.0484351	0	0.0485612	0.0503069	0	0.00560798	0.0526745	0
0.0240562	0.0484162	0	0.0485595	0.0502881	0	0.00561086	0.0526582	0
0.0240566	0.0483974	0	0.0485579	0.0502692	0	0.00561374	0.0526418	0
0.0240569	0.0483785	0	0.0485562	0.0502504	0	0.00561662	0.0526255	0
0.0240573	0.0483597	0	0.0485545	0.0502316	0	0.0056195	0.0526091	0
0.0240577	0.0483408	0	0.0485528	0.0502128	0	0.00562237	0.0525927	0
0.024058	0.0483219	0	0.0485512	0.050194	0	0.00562524	0.0525764	0
0.0240584	0.0483031	0	0.0485495	0.0501752	0	0.00562811	0.05256	0
0.0240588	0.0482842	0	0.0485478	0.0501564	0	0.00563098	0.0525437	0
0.0240591	0.0482654	0	0.0485462	0.0501376	0	0.00563385	0.0525273	0
0.0240595	0.0482465	0	0.0485445	0.0501188	0	0.00563671	0.052511	0
0.0240599	0.0482276	0	0.0485428	0.0500999	0	0.00563957	0.0524946	0
0.0240602	0.0482088	0	0.0485412	0.0500811	0	0.00564243	0.0524782	0
0.0240606	0.0481899	0	0.0485395	0.0500623	0	0.00564529	0.0524619	0
0.0240609	0.0481711	0	0.0485378	0.0500435	0	0.00564815	0.0524455	0
0.0240613	0.0481522	0	0.0485361	0.0500247	0	0.005651	0.0524292	0
0.0240617	0.0481334	0	0.0485345	0.0500059	0	0.00565386	0.0524128	0
0.024062	0.0481145	0	0.0485328	0.0499871	0	0.00565671	0.0523964	0
0.0240624	0.0480956	0	0.0485311	0.0499682	0	0.00565956	0.0523801	0
0.0240627	0.0480768	0	0.0485295	0.0499494	0	0.0056624	0.0523637	0
0.0240631	0.0480579	0	0.0485278	0.0499306	0	0.00566525	0.0523474	0
0.0240635	0.0480391	0	0.0485261	0.0499118	0	0.00566809	0.052331	0
0.0240638	0.0480202	0	0.0485245	0.049893	0	0.00567093	0.0523146	0
0.0240642	0.0480014	0	0.0485228	0.0498742	0	0.00567377	0.0522983	0
0.0240645	0.0479825	0	0.0485211	0.0498554	0	0.00567661	0.0522819	0
0.0240649	0.0479636	0	0.0485195	0.0498365	0	0.00567944	0.0522655	0
0.0240652	0.0479448	0	0.0485178	0.0498177	0	0.00568228	0.0522492	0
0.0240656	0.0479259	0	0.0485161	0.0497989	0	0.00568511	0.0522328	0
0.0240659	0.0479071	0	0.0485145	0.0497801	0	0.00568794	0.0522164	0
0.0240663	0.0478882	0	0.0485128	0.0497613	0	0.00569076	0.0522001	0
0.0240667	0.0478693	0	0.0485111	0.0497425	0	0.00569359	0.0521837	0
0.024067	0.0478505	0	0.0485095	0.0497237	0	0.00569641	0.0521674	0
0.0240674	0.0478316	0	0.0485078	0.0497048	0	0.00569923	0.052151	0
0.0240677	0.0478128	0	0.0485061	0.049686	0	0.00570205	0.0521346	0
0.0240681	0.0477939	0	0.0485045	0.0496672	0	0.00570487	0.0521183	0
0.0240684	0.0477751	0	0.0485028	0.0496484	0	0.00570769	0.0521019	0
0.0240688	0.0477562	0	0.0485011	0.0496296	0	0.0057105	0.0520855	0
0.0240691	0.0477373	0	0.0484995	0.0496108	0	0.00571331	0.0520692	0
0.0240695	0.0477185	0	0.0484978	0.049592	0	0.00571612	0.0520528	0
0.0240698	0.0476996	0	0.0484961	0.0495731	0	0.00571893	0.0520364	0
0.0240702	0.0476808	0	0.0484945	0.0495543	0	0.00572174	0.05202	0
0.0240705	0.0476619	0	0.0484928	0.0495355	0	0.00572454	0.0520037	0
0.0240709	0.0476431	0	0.0484911	0.0495167	0	0.00572734	0.0519873	0
0.0240712	0.0476242	0	0.0484895	0.0494979	0	0.00573014	0.0519709	0
0.0240716	0.0476053	0	0.0484878	0.0494791	0	0.00573294	0.0519546	0
0.0240719	0.0475865	0	0.0484861	0.0494602	0	0.00573573	0.0519382	0
0.0240723	0.0475676	0	0.0484845	0.0494414	0	0.00573853	0.0519218	0
0.0240726	0.0475488	0	0.0484828	0.0494226	0	0.00574132	0.0519055	0
0.024073	0.0475299	0	0.0484811	0.0494038	0	0.00574411	0.0518891	0
0.0240733	0.047511	0	0.0484795	0.049385	0	0.0057469	0.0518727	0
0.0240737	0.0474922	0	0.0484778	0.0493662	0	0.00574968	0.0518563	0
0.024074	0.0474733	0	0.0484761	0.0493474	0	0.00575247	0.05184	0
0.0240744	0.0474545	0	0.0484744	0.0493285	0	0.00575525	0.0518236	0
0.0240747	0.0474356	0	0.0484728	0.0493097	0	0.00575803	0.0518072	0
0.0240751	0.0474168	0	0.0484711	0.0492909	0	0.00576081	0.0517908	0
0.0240754	0.0473979	0	0.0484694	0.0492721	0	0.00576358	0.0517745	0
0.0240758	0.047379	0	0.0484678	0.0492533	0	0.00576636	0.0517581	0
0.0240761	0.0473602	0	0.0484661	0.0492345	0	0.00576913	0.0517417	0
0.0240765	0.0473413	0	0.0484644	0.0492156	0	0.0057719	0.0517253	0
0.0240768	0.0473225	0	0.0484628	0.0491968	0	0.00577466	0.051709	0
0.0240772	0.0473036	0	0.0484611	0.049178	0	0.00577743	0.0516926	0
0.0240775	0.0472847	0	0.0484594	0.0491592	0	0.00578019	0.0516762	0
0.0240779	0.0472659	0	0.0484578	0.0491404	0	0.00578296	0.0516598	0
0.0240782	0.047247	0	0.0484561	0.0491216	0	0.00578572	0.0516435	0
0.0240786	0.0472282	0	0.0484544	0.0491027	0	0.00578847	0.0516271	0
0.0240789	0.0472093	0	0.0484528	0.0490839	0	0.00579123	0.0516107	0
0.0240792	0.0471905	0	0.0484511	0.0490651	0	0.00579398	0.0515943	0
0.0240796	0.0471716	0	0.0484494	0.0490463	0	0.00579673	0.0515779	0
0.0240799	0.0471527	0	0.0484477	0.0490275	0	0.00579948	0.0515616	0
0.0240803	0.0471339	0	0.0484461	0.0490087	0	0.00580223	0.0515452	0
0.0240806	0.047115	0	0.0484444	0.0489898	0	0.00580498	0.0515288	0
0.024081	0.0470962	0	0.0484427	0.048971	0	0.00580772	0.0515124	0
0.0240813	0.0470773	0	0.0484411	0.0489522	0	0.00581046	0.051496	0
0.0240817	0.0470584	0	0.0484394	0.0489334	0	0.0058132	0.0514797	0
0.024082	0.0470396	0	0.0484377	0.0489146	0	0.00581594	0.0514633	0
0.0240823	0.0470207	0	0.048436	0.0488957	0	0.00581867	0.0514469	0
0.0240827	0.0470019	0	0.0484344	0.0488769	0	0.00582141	0.0514305	0
0.024083	0.046983	0	0.0484327	0.0488581	0	0.00582414	0.0514141	0
0.0240834	0.0469642	0	0.048431	0.0488393	0	0.00582687	0.0513977	0
0.0240837	0.0469453	0	0.0484294	0.0488205	0	0.00582959	0.0513814	0
0.0240841	0.0469264	0	0.0484277	0.0488017	0	0.00583232	0.051365	0
0.0240844	0.0469076	0	0.048426	0.0487828	0	0.00583504	0.0513486	0
0.0240847	0.0468887	0	0.0484243	0.048764	0	0.00583776	0.0513322	0
0.0240851	0.0468699	0	0.0484227	0.0487452	0	0.00584048	0.0513158	0
0.0240854	0.046851	0	0.048421	0.0487264	0	0.0058432	0.0512994	0
0.0240858	0.0468321	0	0.0484193	0.0487076	0	0.00584591	0.0512831	0
0.0240861	0.0468133	0	0.0484176	0.0486888	0	0.00584862	0.0512667	0
0.0240865	0.0467944	0	0.048416	0.0486699	0	0.00585133	0.0512503	0
0.0240868	0.0467756	0	0.0484143	0.0486511	0	0.00585404	0.0512339	0
0.0240871	0.0467567	0	0.0484126	0.0486323	0	0.00585675	0.0512175	0
0.0240875	0.0467379	0	0.0484109	0.0486135	0	0.00585945	0.0512011	0
0.0240878	0.046719	0	0.0484093	0.0485947	0	0.00586215	0.0511847	0
0.0240882	0.0467001	0	0.0484076	0.0485758	0	0.00586485	0.0511683	0
0.0240885	0.0466813	0	0.0484059	0.048557	0	0.00586755	0.051152	0
0.0240888	0.0466624	0	0.0484042	0.0485382	0	0.00587025	0.0511356	0
0.0240892	0.0466436	0	0.0484025	0.0485194	0	0.00587294	0.0511192	0
0.0240895	0.0466247	0	0.0484009	0.0485006	0	0.00587563	0.0511028	0
0.0240899	0.0466058	0	0.0483992	0.0484818	0	0.00587832	0.0510864	0
0.0240902	0.046587	0	0.0483975	0.0484629	0	0.00588101	0.05107	0
0.0240906	0.0465681	0	0.0483958	0.0484441	0	0.0058837	0.0510536	0
0.0240909	0.0465493	0	0.0483941	0.0484253	0	0.00588638	0.0510372	0
0.0240912	0.0465304	0	0.0483925	0.0484065	0	0.00588906	0.0510208	0
0.0240916	0.0465115	0	0.0483908	0.0483877	0	0.00589174	0.0510044	0
0.0240919	0.0464927	0	0.0483891	0.0483688	0	0.00589442	0.050988	0
0.0240923	0.0464738	0	0.0483874	0.04835	0	0.00589709	0.0509717	0
0.0240926	0.046455	0	0.0483857	0.0483312	0	0.00589977	0.0509553	0
0.0240929	0.0464361	0	0.0483841	0.0483124	0	0.00590244	0.0509389	0
0.0240933	0.0464173	0	0.0483824	0.0482936	0	0.00590511	0.0509225	0
0.0240936	0.0463984	0	0.0483807	0.0482748	0	0.00590777	0.0509061	0
0.024094	0.0463795	0	0.048379	0.0482559	0	0.00591044	0.0508897	0
0.0240943	0.0463607	0	0.0483773	0.0482371	0	0.0059131	0.0508733	0
0.0240946	0.0463418	0	0.0483756	0.0482183	0	0.00591576	0.0508569	0
0.024095	0.046323	0	0.0483739	0.0481995	0	0.00591842	0.0508405	0
0.0240953	0.0463041	0	0.0483723	0.0481807	0	0.00592107	0.0508241	0
0.0240957	0.0462852	0	0.0483706	0.0481618	0	0.00592373	0.0508077	0
0.024096	0.0462664	0	0.0483689	0.048143	0	0.00592638	0.0507913	0
0.0240963	0.0462475	0	0.0483672	0.0481242	0	0.00592903	0.0507749	0
0.0240967	0.0462287	0	0.0483655	0.0481054	0	0.00593168	0.0507585	0
0.024097	0.0462098	0	0.0483638	0.0480866	0	0.00593432	0.0507421	0
0.0240974	0.0461909	0	0.0483621	0.0480678	0	0.00593696	0.0507257	0
0.0240977	0.0461721	0	0.0483604	0.0480489	0	0.00593961	0.0507093	0
0.024098	0.0461532	0	0.0483588	0.0480301	0	0.00594224	0.0506929	0
0.0240984	0.0461344	0	0.0483571	0.0480113	0	0.00594488	0.0506765	0
0.0240987	0.0461155	0	0.0483554	0.0479925	0	0.00594752	0.0506601	0
0.0240991	0.0460966	0	0.0483537	0.0479737	0	0.00595015	0.0506437	0
0.0240994	0.0460778	0	0.048352	0.0479548	0	0.00595278	0.0506273	0
0.0240998	0.0460589	0	0.0483503	0.047936	0	0.00595541	0.0506109	0
0.0241001	0.0460401	0	0.0483486	0.0479172	0	0.00595803	0.0505945	0
0.0241004	0.0460212	0	0.0483469	0.0478984	0	0.00596066	0.0505781	0
0.0241008	0.0460023	0	0.0483452	0.0478796	0	0.00596328	0.0505617	0
0.0241011	0.0459835	0	0.0483435	0.0478608	0	0.0059659	0.0505453	0
0.0241015	0.0459646	0	0.0483418	0.0478419	0	0.00596852	0.0505289	0
0.0241018	0.0459458	0	0.0483401	0.0478231	0	0.00597113	0.0505125	0
0.0241021	0.0459269	0	0.0483384	0.0478043	0	0.00597374	0.0504961	0
0.0241025	0.045908	0	0.0483367	0.0477855	0	0.00597636	0.0504797	0
0.0241028	0.0458892	0	0.0483351	0.0477667	0	0.00597896	0.0504633	0
0.0241032	0.0458703	0	0.0483334	0.0477478	0	0.00598157	0.0504469	0
0.0241035	0.0458515	0	0.0483317	0.047729	0	0.00598418	0.0504305	0
0.0241038	0.0458326	0	0.04833	0.0477102	0	0.00598678	0.0504141	0
0.0241042	0.0458138	0	0.0483283	0.0476914	0	0.00598938	0.0503976	0
0.0241045	0.0457949	0	0.0483266	0.0476726	0	0.00599198	0.0503812	0
0.0241049	0.045776	0	0.0483249	0.0476538	0	0.00599457	0.0503648	0
0.0241052	0.0457572	0	0.0483232	0.0476349	0	0.00599717	0.0503484	0
0.0241056	0.0457383	0	0.0483215	0.0476161	0	0.00599976	0.050332	0
0.0241059	0.0457195	0	0.0483198	0.0475973	0	0.00600235	0.0503156	0
0.0241062	0.0457006	0	0.0483181	0.0475785	0	0.00600493	0.0502992	0
0.0241066	0.0456817	0	0.0483164	0.0475597	0	0.00600752	0.0502828	0
0.0241069	0.0456629	0	0.0483147	0.0475408	0	0.0060101	0.0502664	0
0.0241073	0.045644	0	0.048313	0.047522	0	0.00601268	0.05025	0
0.0241076	0.0456252	0	0.0483113	0.0475032	0	0.00601526	0.0502336	0
0.024108	0.0456063	0	0.0483096	0.0474844	0	0.00601784	0.0502171	0
0.0241083	0.0455874	0	0.0483079	0.0474656	0	0.00602041	0.0502007	0
0.0241086	0.0455686	0	0.0483062	0.0474468	0	0.00602298	0.0501843	0
0.024109	0.0455497	0	0.0483045	0.0474279	0	0.00602555	0.0501679	0
0.0241093	0.0455309	0	0.0483028	0.0474091	0	0.00602812	0.0501515	0
0.0241097	0.045512	0	0.0483011	0.0473903	0	0.00603069	0.0501351	0
0.02411	0.0454931	0	0.0482994	0.0473715	0	0.00603325	0.0501187	0
0.0241104	0.0454743	0	0.0482977	0.0473527	0	0.00603581	0.0501023	0
0.0241107	0.0454554	0	0.048296	0.0473339	0	0.00603837	0.0500858	0
0.024111	0.0454366	0	0.0482943	0.047315	0	0.00604093	0.0500694	0
0.0241114	0.0454177	0	0.0482926	0.0472962	0	0.00604348	0.050053	0
0.0241117	0.0453988	0	0.0482909	0.0472774	0	0.00604603	0.0500366	0
0.0241121	0.04538	0	0.0482892	0.0472586	0	0.00604858	0.0500202	0
0.0241124	0.0453611	0	0.0482875	0.0472398	0	0.00605113	0.0500038	0
0.0241128	0.0453422	0	0.0482858	0.0472209	0	0.00605367	0.0499873	0
0.0241131	0.0453234	0	0.0482841	0.0472021	0	0.00605622	0.0499709	0
0.0241135	0.0453045	0	0.0482824	0.0471833	0	0.00605876	0.0499545	0
0.0241138	0.0452857	0	0.0482807	0.0471645	0	0.0060613	0.0499381	0
0.0241141	0.0452668	0	0.048279	0.0471457	0	0.00606383	0.0499217	0
0.0241145	0.0452479	0	0.0482773	0.0471269	0	0.00606637	0.0499052	0
0.0241148	0.0452291	0	0.0482756	0.047108	0	0.0060689	0.0498888	0
0.0241152	0.0452102	0	0.0482739	0.0470892	0	0.00607143	0.0498724	0
0.0241155	0.0451914	0	0.0482722	0.0470704	0	0.00607396	0.049856	0
0.0241159	0.0451725	0	0.0482705	0.0470516	0	0.00607648	0.0498396	0
0.0241162	0.0451536	0	0.0482688	0.0470328	0	0.00607901	0.0498231	0
0.0241166	0.0451348	0	0.0482671	0.0470139	0	0.00608153	0.0498067	0
0.0241169	0.0451159	0	0.0482653	0.0469951	0	0.00608405	0.0497903	0
0.0241173	0.0450971	0	0.0482636	0.0469763	0	0.00608656	0.0497739	0
0.0241176	0.0450782	0	0.0482619	0.0469575	0	0.00608908	0.0497575	0
0.024118	0.0450593	0	0.0482602	0.0469387	0	0.00609159	0.049741	0
0.0241183	0.0450405	0	0.0482585	0.0469199	0	0.0060941	0.0497246	0
0.0241187	0.0450216	0	0.0482568	0.046901	0	0.00609661	0.0497082	0
0.024119	0.0450028	0	0.0482551	0.0468822	0	0.00609911	0.0496918	0
0.0241194	0.0449839	0	0.0482534	0.0468634	0	0.00610161	0.0496753	0
0.0241197	0.044965	0	0.0482517	0.0468446	0	0.00610412	0.0496589	0
0.0241201	0.0449462	0	0.04825	0.0468258	0	0.00610661	0.0496425	0
0.0241204	0.0449273	0	0.0482483	0.0468069	0	0.00610911	0.0496261	0
0.0241208	0.0449085	0	0.0482466	0.0467881	0	0.0061116	0.0496096	0
0.0241211	0.0448896	0	0.0482449	0.0467693	0	0.0061141	0.0495932	0
0.0241215	0.0448707	0	0.0482432	0.0467505	0	0.00611658	0.0495768	0
0.0241218	0.0448519	0	0.0482415	0.0467317	0	0.00611907	0.0495604	0
0.0241222	0.044833	0	0.0482398	0.0467129	0	0.00612156	0.0495439	0
0.0241225	0.0448141	0	0.0482381	0.046694	0	0.00612404	0.0495275	0
0.0241229	0.0447953	0	0.0482364	0.0466752	0	0.00612652	0.0495111	0
0.0241232	0.0447764	0	0.0482347	0.0466564	0	0.006129	0.0494946	0
0.0241236	0.0447576	0	0.048233	0.0466376	0	0.00613147	0.0494782	0
0.0241239	0.0447387	0	0.0482313	0.0466188	0	0.00613395	0.0494618	0
0.0241243	0.0447198	0	0.0482296	0.0466	0	0.00613642	0.0494453	0
0.0241246	0.044701	0	0.0482279	0.0465811	0	0.00613889	0.0494289	0
0.024125	0.0446821	0	0.0482262	0.0465623	0	0.00614135	0.0494125	0
0.0241253	0.0446633	0	0.0482245	0.0465435	0	0.00614382	0.0493961	0
0.0241257	0.0446444	0	0.0482228	0.0465247	0	0.00614628	0.0493796	0
0.0241261	0.0446255	0	0.0482211	0.0465059	0	0.00614874	0.0493632	0
0.0241264	0.0446067	0	0.0482194	0.046487	0	0.0061512	0.0493468	0
0.0241268	0.0445878	0	0.0482177	0.0464682	0	0.00615365	0.0493303	0
0.0241271	0.044569	0	0.048216	0.0464494	0	0.00615611	0.0493139	0
0.0241275	0.0445501	0	0.0482143	0.0464306	0	0.00615856	0.0492975	0
0.0241278	0.0445312	0	0.0482126	0.0464118	0	0.00616101	0.049281	0
0.0241282	0.0445124	0	0.0482109	0.046393	0	0.00616345	0.0492646	0
0.0241286	0.0444935	0	0.0482092	0.0463741	0	0.0061659	0.0492481	0
0.0241289	0.0444746	0	0.0482075	0.0463553	0	0.00616834	0.0492317	0
0.0241293	0.0444558	0	0.0482059	0.0463365	0	0.00617078	0.0492153	0
0.0241296	0.0444369	0	0.0482042	0.0463177	0	0.00617321	0.0491988	0
0.02413	0.0444181	0	0.0482025	0.0462989	0	0.00617565	0.0491824	0
0.0241303	0.0443992	0	0.0482008	0.04628	0	0.00617808	0.049166	0
0.0241307	0.0443803	0	0.0481991	0.0462612	0	0.00618051	0.0491495	0
0.0241311	0.0443615	0	0.0481974	0.0462424	0	0.00618294	0.0491331	0
0.0241314	0.0443426	0	0.0481957	0.0462236	0	0.00618536	0.0491166	0
0.0241318	0.0443237	0	0.048194	0.0462048	0	0.00618779	0.0491002	0
0.0241322	0.0443049	0	0.0481923	0.046186	0	0.00619021	0.0490838	0
0.0241325	0.044286	0	0.0481906	0.0461671	0	0.00619262	0.0490673	0
0.0241329	0.0442672	0	0.0481889	0.0461483	0	0.00619504	0.0490509	0
0.0241332	0.0442483	0	0.0481872	0.0461295	0	0.00619745	0.0490344	0
0.0241336	0.0442294	0	0.0481855	0.0461107	0	0.00619987	0.049018	0
0.024134	0.0442106	0	0.0481838	0.0460919	0	0.00620228	0.0490016	0
0.0241343	0.0441917	0	0.0481821	0.0460731	0	0.00620468	0.0489851	0
0.0241347	0.0441729	0	0.0481805	0.0460542	0	0.00620709	0.0489687	0
0.0241351	0.044154	0	0.0481788	0.0460354	0	0.00620949	0.0489522	0
0.0241354	0.0441351	0	0.0481771	0.0460166	0	0.00621189	0.0489358	0
0.0241358	0.0441163	0	0.0481754	0.0459978	0	0.00621429	0.0489193	0
0.0241362	0.0440974	0	0.0481737	0.045979	0	0.00621668	0.0489029	0
0.0241365	0.0440785	0	0.048172	0.0459601	0	0.00621907	0.0488865	0
0.0241369	0.0440597	0	0.0481703	0.0459413	0	0.00622146	0.04887	0
0.0241373	0.0440408	0	0.0481686	0.0459225	0	0.00622385	0.0488536	0
0.0241376	0.044022	0	0.048167	0.0459037	0	0.00622624	0.0488371	0
0.024138	0.0440031	0	0.0481653	0.0458849	0	0.00622862	0.0488207	0
0.0241384	0.0439842	0	0.0481636	0.0458661	0	0.006231	0.0488042	0
0.0241387	0.0439654	0	0.0481619	0.0458472	0	0.00623338	0.0487878	0
0.0241391	0.0439465	0	0.0481602	0.0458284	0	0.00623576	0.0487713	0
0.0241395	0.0439276	0	0.0481585	0.0458096	0	0.00623813	0.0487549	0
0.0241398	0.0439088	0	0.0481568	0.0457908	0	0.0062405	0.0487384	0
0.0241402	0.0438899	0	0.0481552	0.045772	0	0.00624287	0.048722	0
0.0241406	0.0438711	0	0.0481535	0.0457532	0	0.00624524	0.0487055	0
0.024141	0.0438522	0	0.0481518	0.0457343	0	0.0062476	0.0486891	0
0.0241413	0.0438333	0	0.0481501	0.0457155	0	0.00624996	0.0486726	0
0.0241417	0.0438145	0	0.0481484	0.0456967	0	0.00625232	0.0486562	0
0.0241421	0.0437956	0	0.0481468	0.0456779	0	0.00625468	0.0486397	0
0.0241425	0.0437767	0	0.0481451	0.0456591	0	0.00625704	0.0486233	0
0.0241428	0.0437579	0	0.0481434	0.0456403	0	0.00625939	0.0486068	0
0.0241432	0.043739	0	0.0481417	0.0456214	0	0.00626174	0.0485904	0
0.0241436	0.0437201	0	0.04814	0.0456026	0	0.00626409	0.0485739	0
0.024144	0.0437013	0	0.0481384	0.0455838	0	0.00626643	0.0485575	0
0.0241443	0.0436824	0	0.0481367	0.045565	0	0.00626878	0.048541	0
0.0241447	0.0436636	0	0.048135	0.0455462	0	0.00627112	0.0485246	0
0.0241451	0.0436447	0	0.0481333	0.0455274	0	0.00627345	0.0485081	0
0.0241455	0.0436258	0	0.0481317	0.0455085	0	0.00627579	0.0484916	0
0.0241458	0.043607	0	0.04813	0.0454897	0	0.00627812	0.0484752	0
0.0241462	0.0435881	0	0.0481283	0.0454709	0	0.00628046	0.0484587	0
0.0241466	0.0435692	0	0.0481267	0.0454521	0	0.00628278	0.0484423	0
0.024147	0.0435504	0	0.048125	0.0454333	0	0.00628511	0.0484258	0
0.0241474	0.0435315	0	0.0481233	0.0454144	0	0.00628743	0.0484094	0
0.0241478	0.0435127	0	0.0481216	0.0453956	0	0.00628976	0.0483929	0
0.0241481	0.0434938	0	0.04812	0.0453768	0	0.00629208	0.0483764	0
0.0241485	0.0434749	0	0.0481183	0.045358	0	0.00629439	0.04836	0
0.0241489	0.0434561	0	0.0481166	0.0453392	0	0.00629671	0.0483435	0
0.0241493	0.0434372	0	0.048115	0.0453204	0	0.00629902	0.0483271	0
0.0241497	0.0434183	0	0.0481133	0.0453015	0	0.00630133	0.0483106	0
0.0241501	0.0433995	0	0.0481116	0.0452827	0	0.00630363	0.0482941	0
0.0241504	0.0433806	0	0.04811	0.0452639	0	0.00630594	0.0482777	0
0.0241508	0.0433617	0	0.0481083	0.0452451	0	0.00630824	0.0482612	0
0.0241512	0.0433429	0	0.0481067	0.0452263	0	0.00631054	0.0482448	0
0.0241516	0.043324	0	0.048105	0.0452075	0	0.00631284	0.0482283	0
0.024152	0.0433052	0	0.0481033	0.0451886	0	0.00631513	0.0482118	0
0.0241524	0.0432863	0	0.0481017	0.0451698	0	0.00631743	0.0481954	0
0.0241528	0.0432674	0	0.0481	0.045151	0	0.00631972	0.0481789	0
0.0241532	0.0432486	0	0.0480984	0.0451322	0	0.006322	0.0481624	0
0.0241536	0.0432297	0	0.0480967	0.0451134	0	0.00632429	0.048146	0
0.0241539	0.0432108	0	0.048095	0.0450946	0	0.00632657	0.0481295	0
0.0241543	0.043192	0	0.0480934	0.0450757	0	0.00632885	0.0481131	0
0.0241547	0.0431731	0	0.0480917	0.0450569	0	0.00633113	0.0480966	0
0.0241551	0.0431542	0	0.0480901	0.0450381	0	0.00633341	0.0480801	0
0.0241555	0.0431354	0	0.0480884	0.0450193	0	0.00633568	0.0480637	0
0.0241559	0.0431165	0	0.0480868	0.0450005	0	0.00633795	0.0480472	0
0.0241563	0.0430976	0	0.0480851	0.0449817	0	0.00634022	0.0480307	0
0.0241567	0.0430788	0	0.0480835	0.0449628	0	0.00634249	0.0480143	0
0.0241571	0.0430599	0	0.0480818	0.044944	0	0.00634475	0.0479978	0
0.0241575	0.0430411	0	0.0480802	0.0449252	0	0.00634701	0.0479813	0
0.0241579	0.0430222	0	0.0480785	0.0449064	0	0.00634927	0.0479648	0
0.0241583	0.0430033	0	0.0480769	0.0448876	0	0.00635152	0.0479484	0
0.0241587	0.0429845	0	0.0480753	0.0448688	0	0.00635378	0.0479319	0
0.0241591	0.0429656	0	0.0480736	0.0448499	0	0.00635603	0.0479154	0
0.0241595	0.0429467	0	0.048072	0.0448311	0	0.00635828	0.047899	0
0.0241599	0.0429279	0	0.0480703	0.0448123	0	0.00636052	0.0478825	0
0.0241603	0.042909	0	0.0480687	0.0447935	0	0.00636277	0.047866	0
0.0241607	0.0428901	0	0.048067	0.0447747	0	0.00636501	0.0478495	0
0.0241611	0.0428713	0	0.0480654	0.0447559	0	0.00636725	0.0478331	0
0.0241615	0.0428524	0	0.0480638	0.044737	0	0.00636948	0.0478166	0
0.0241619	0.0428335	0	0.0480621	0.0447182	0	0.00637172	0.0478001	0
0.0241623	0.0428147	0	0.0480605	0.0446994	0	0.00637395	0.0477836	0
0.0241627	0.0427958	0	0.0480589	0.0446806	0	0.00637618	0.0477672	0
0.0241631	0.0427769	0	0.0480572	0.0446618	0	0.00637841	0.0477507	0
0.0241635	0.0427581	0	0.0480556	0.044643	0	0.00638063	0.0477342	0
0.024164	0.0427392	0	0.048054	0.0446241	0	0.00638285	0.0477177	0
0.0241644	0.0427203	0	0.0480523	0.0446053	0	0.00638507	0.0477013	0
0.0241648	0.0427015	0	0.0480507	0.0445865	0	0.00638729	0.0476848	0
0.0241652	0.0426826	0	0.0480491	0.0445677	0	0.0063895	0.0476683	0
0.0241656	0.0426638	0	0.0480475	0.0445489	0	0.00639171	0.0476518	0
0.024166	0.0426449	0	0.0480458	0.0445301	0	0.00639392	0.0476354	0
0.0241664	0.042626	0	0.0480442	0.0445112	0	0.00639613	0.0476189	0
0.0241668	0.0426072	0	0.0480426	0.0444924	0	0.00639833	0.0476024	0
0.0241672	0.0425883	0	0.048041	0.0444736	0	0.00640053	0.0475859	0
0.0241677	0.0425694	0	0.0480393	0.0444548	0	0.00640273	0.0475694	0
0.0241681	0.0425506	0	0.0480377	0.044436	0	0.00640493	0.047553	0
0.0241685	0.0425317	0	0.0480361	0.0444172	0	0.00640713	0.0475365	0
0.0241689	0.0425128	0	0.0480345	0.0443983	0	0.00640932	0.04752	0
0.0241693	0.042494	0	0.0480329	0.0443795	0	0.00641151	0.0475035	0
0.0241698	0.0424751	0	0.0480313	0.0443607	0	0.00641369	0.047487	0
0.0241702	0.0424562	0	0.0480296	0.0443419	0	0.00641588	0.0474705	0
0.0241706	0.0424374	0	0.048028	0.0443231	0	0.00641806	0.0474541	0
0.024171	0.0424185	0	0.0480264	0.0443043	0	0.00642024	0.0474376	0
0.0241714	0.0423996	0	0.0480248	0.0442854	0	0.00642241	0.0474211	0
0.0241719	0.0423808	0	0.0480232	0.0442666	0	0.00642459	0.0474046	0
0.0241723	0.0423619	0	0.0480216	0.0442478	0	0.00642676	0.0473881	0
0.0241727	0.042343	0	0.04802	0.044229	0	0.00642893	0.0473716	0
0.0241731	0.0423242	0	0.0480184	0.0442102	0	0.0064311	0.0473552	0
0.0241736	0.0423053	0	0.0480168	0.0441914	0	0.00643326	0.0473387	0
0.024174	0.0422864	0	0.0480152	0.0441726	0	0.00643542	0.0473222	0
0.0241744	0.0422676	0	0.0480136	0.0441537	0	0.00643758	0.0473057	0
0.0241748	0.0422487	0	0.048012	0.0441349	0	0.00643974	0.0472892	0
0.0241753	0.0422298	0	0.0480104	0.0441161	0	0.00644189	0.0472727	0
0.0241757	0.042211	0	0.0480088	0.0440973	0	0.00644404	0.0472562	0
0.0241761	0.0421921	0	0.0480072	0.0440785	0	0.00644619	0.0472397	0
0.0241766	0.0421732	0	0.0480056	0.0440597	0	0.00644834	0.0472232	0
0.024177	0.0421544	0	0.048004	0.0440408	0	0.00645048	0.0472068	0
0.0241774	0.0421355	0	0.0480024	0.044022	0	0.00645262	0.0471903	0
0.0241779	0.0421166	0	0.0480008	0.0440032	0	0.00645476	0.0471738	0
0.0241783	0.0420978	0	0.0479992	0.0439844	0	0.0064569	0.0471573	0
0.0241787	0.0420789	0	0.0479977	0.0439656	0	0.00645903	0.0471408	0
0.0241792	0.04206	0	0.0479961	0.0439468	0	0.00646116	0.0471243	0
0.0241796	0.0420412	0	0.0479945	0.0439279	0	0.00646329	0.0471078	0
0.0241801	0.0420223	0	0.0479929	0.0439091	0	0.00646542	0.0470913	0
0.0241805	0.0420034	0	0.0479913	0.0438903	0	0.00646754	0.0470748	0
0.0241809	0.0419846	0	0.0479897	0.0438715	0	0.00646966	0.0470583	0
0.0241814	0.0419657	0	0.0479882	0.0438527	0	0.00647178	0.0470418	0
0.0241818	0.0419468	0	0.0479866	0.0438339	0	0.0064739	0.0470253	0
0.0241823	0.041928	0	0.047985	0.043815	0	0.00647601	0.0470088	0
0.0241827	0.0419091	0	0.0479834	0.0437962	0	0.00647812	0.0469923	0
0.0241832	0.0418902	0	0.0479819	0.0437774	0	0.00648023	0.0469758	0
0.0241836	0.0418714	0	0.0479803	0.0437586	0	0.00648234	0.0469593	0
0.0241841	0.0418525	0	0.0479787	0.0437398	0	0.00648444	0.0469428	0
0.0241845	0.0418336	0	0.0479772	0.043721	0	0.00648654	0.0469263	0
0.024185	0.0418148	0	0.0479756	0.0437022	0	0.00648864	0.0469099	0
0.0241854	0.0417959	0	0.047974	0.0436833	0	0.00649073	0.0468934	0
0.0241859	0.041777	0	0.0479725	0.0436645	0	0.00649282	0.0468769	0
0.0241863	0.0417582	0	0.0479709	0.0436457	0	0.00649492	0.0468604	0
0.0241868	0.0417393	0	0.0479693	0.0436269	0	0.006497	0.0468439	0
0.0241872	0.0417204	0	0.0479678	0.0436081	0	0.00649909	0.0468273	0
0.0241877	0.0417016	0	0.0479662	0.0435893	0	0.00650117	0.0468108	0
0.0241881	0.0416827	0	0.0479647	0.0435704	0	0.00650325	0.0467943	0
0.0241886	0.0416638	0	0.0479631	0.0435516	0	0.00650533	0.0467778	0
0.024189	0.041645	0	0.0479616	0.0435328	0	0.0065074	0.0467613	0
0.0241895	0.0416261	0	0.04796	0.043514	0	0.00650947	0.0467448	0
0.02419	0.0416072	0	0.0479585	0.0434952	0	0.00651154	0.0467283	0
0.0241904	0.0415884	0	0.0479569	0.0434764	0	0.00651361	0.0467118	0
0.0241909	0.0415695	0	0.0479554	0.0434576	0	0.00651568	0.0466953	0
0.0241913	0.0415506	0	0.0479538	0.0434387	0	0.00651774	0.0466788	0
0.0241918	0.0415317	0	0.0479523	0.0434199	0	0.0065198	0.0466623	0
0.0241923	0.0415129	0	0.0479508	0.0434011	0	0.00652185	0.0466458	0
0.0241927	0.041494	0	0.0479492	0.0433823	0	0.00652391	0.0466293	0
0.0241932	0.0414751	0	0.0479477	0.0433635	0	0.00652596	0.0466128	0
0.0241937	0.0414563	0	0.0479461	0.0433447	0	0.00652801	0.0465963	0
0.0241941	0.0414374	0	0.0479446	0.0433258	0	0.00653005	0.0465798	0
0.0241946	0.0414185	0	0.0479431	0.043307	0	0.0065321	0.0465633	0
0.0241951	0.0413997	0	0.0479416	0.0432882	0	0.00653414	0.0465468	0
0.0241956	0.0413808	0	0.04794	0.0432694	0	0.00653618	0.0465302	0
0.024196	0.0413619	0	0.0479385	0.0432506	0	0.00653821	0.0465137	0
0.0241965	0.0413431	0	0.047937	0.0432318	0	0.00654024	0.0464972	0
0.024197	0.0413242	0	0.0479355	0.043213	0	0.00654228	0.0464807	0
0.0241974	0.0413053	0	0.0479339	0.0431941	0	0.0065443	0.0464642	0
0.0241979	0.0412865	0	0.0479324	0.0431753	0	0.00654633	0.0464477	0
0.0241984	0.0412676	0	0.0479309	0.0431565	0	0.00654835	0.0464312	0
0.0241989	0.0412487	0	0.0479294	0.0431377	0	0.00655037	0.0464147	0
0.0241994	0.0412298	0	0.0479279	0.0431189	0	0.00655239	0.0463982	0
0.0241998	0.041211	0	0.0479263	0.0431001	0	0.0065544	0.0463816	0
0.0242003	0.0411921	0	0.0479248	0.0430813	0	0.00655642	0.0463651	0
0.0242008	0.0411732	0	0.0479233	0.0430624	0	0.00655842	0.0463486	0
0.0242013	0.0411544	0	0.0479218	0.0430436	0	0.00656043	0.0463321	0
0.0242018	0.0411355	0	0.0479203	0.0430248	0	0.00656244	0.0463156	0
0.0242023	0.0411166	0	0.0479188	0.043006	0	0.00656444	0.0462991	0
0.0242027	0.0410978	0	0.0479173	0.0429872	0	0.00656644	0.0462825	0
0.0242032	0.0410789	0	0.0479158	0.0429684	0	0.00656843	0.046266	0
0.0242037	0.04106	0	0.0479143	0.0429496	0	0.00657043	0.0462495	0
0.0242042	0.0410412	0	0.0479128	0.0429307	0	0.00657242	0.046233	0
0.0242047	0.0410223	0	0.0479113	0.0429119	0	0.00657441	0.0462165	0
0.0242052	0.0410034	0	0.0479098	0.0428931	0	0.00657639	0.0462	0
0.0242057	0.0409845	0	0.0479083	0.0428743	0	0.00657837	0.0461834	0
0.0242062	0.0409657	0	0.0479069	0.0428555	0	0.00658035	0.0461669	0
0.0242067	0.0409468	0	0.0479054	0.0428367	0	0.00658233	0.0461504	0
0.0242072	0.0409279	0	0.0479039	0.0428178	0	0.00658431	0.0461339	0
0.0242077	0.0409091	0	0.0479024	0.042799	0	0.00658628	0.0461174	0
0.0242082	0.0408902	0	0.0479009	0.0427802	0	0.00658825	0.0461008	0
0.0242087	0.0408713	0	0.0478994	0.0427614	0	0.00659022	0.0460843	0
0.0242092	0.0408525	0	0.047898	0.0427426	0	0.00659218	0.0460678	0
0.0242097	0.0408336	0	0.0478965	0.0427238	0	0.00659414	0.0460513	0
0.0242102	0.0408147	0	0.047895	0.042705	0	0.0065961	0.0460347	0
0.0242107	0.0407958	0	0.0478936	0.0426861	0	0.00659806	0.0460182	0
0.0242112	0.040777	0	0.0478921	0.0426673	0	0.00660001	0.0460017	0
0.0242117	0.0407581	0	0.0478906	0.0426485	0	0.00660196	0.0459852	0
0.0242122	0.0407392	0	0.0478892	0.0426297	0	0.00660391	0.0459686	0
0.0242127	0.0407204	0	0.0478877	0.0426109	0	0.00660586	0.0459521	0
0.0242132	0.0407015	0	0.0478862	0.0425921	0	0.0066078	0.0459356	0
0.0242137	0.0406826	0	0.0478848	0.0425733	0	0.00660974	0.0459191	0
0.0242143	0.0406637	0	0.0478833	0.0425544	0	0.00661168	0.0459025	0
0.0242148	0.0406449	0	0.0478819	0.0425356	0	0.00661361	0.045886	0
0.0242153	0.040626	0	0.0478804	0.0425168	0	0.00661555	0.0458695	0
0.0242158	0.0406071	0	0.047879	0.042498	0	0.00661748	0.0458529	0
0.0242163	0.0405883	0	0.0478775	0.0424792	0	0.0066194	0.0458364	0
0.0242168	0.0405694	0	0.0478761	0.0424604	0	0.00662133	0.0458199	0
0.0242174	0.0405505	0	0.0478746	0.0424416	0	0.00662325	0.0458034	0
0.0242179	0.0405317	0	0.0478732	0.0424228	0	0.00662517	0.0457868	0
0.0242184	0.0405128	0	0.0478717	0.0424039	0	0.00662708	0.0457703	0
0.0242189	0.0404939	0	0.0478703	0.0423851	0	0.006629	0.0457538	0
0.0242195	0.040475	0	0.0478689	0.0423663	0	0.00663091	0.0457372	0
0.02422	0.0404562	0	0.0478674	0.0423475	0	0.00663281	0.0457207	0
0.0242205	0.0404373	0	0.047866	0.0423287	0	0.00663472	0.0457042	0
0.024221	0.0404184	0	0.0478646	0.0423099	0	0.00663662	0.0456876	0
0.0242216	0.0403996	0	0.0478632	0.0422911	0	0.00663852	0.0456711	0
0.0242221	0.0403807	0	0.0478617	0.0422722	0	0.00664042	0.0456546	0
0.0242226	0.0403618	0	0.0478603	0.0422534	0	0.00664231	0.045638	0
0.0242232	0.0403429	0	0.0478589	0.0422346	0	0.00664421	0.0456215	0
0.0242237	0.0403241	0	0.0478575	0.0422158	0	0.00664609	0.0456049	0
0.0242242	0.0403052	0	0.0478561	0.042197	0	0.00664798	0.0455884	0
0.0242248	0.0402863	0	0.0478546	0.0421782	0	0.00664986	0.0455719	0
0.0242253	0.0402674	0	0.0478532	0.0421594	0	0.00665175	0.0455553	0
0.0242258	0.0402486	0	0.0478518	0.0421405	0	0.00665362	0.0455388	0
0.0242264	0.0402297	0	0.0478504	0.0421217	0	0.0066555	0.0455223	0
0.0242269	0.0402108	0	0.047849	0.0421029	0	0.00665737	0.0455057	0
0.0242275	0.040192	0	0.0478476	0.0420841	0	0.00665924	0.0454892	0
0.024228	0.0401731	0	0.0478462	0.0420653	0	0.00666111	0.0454726	0
0.0242286	0.0401542	0	0.0478448	0.0420465	0	0.00666297	0.0454561	0
0.0242291	0.0401353	0	0.0478434	0.0420277	0	0.00666484	0.0454395	0
0.0242297	0.0401165	0	0.047842	0.0420089	0	0.00666669	0.045423	0
0.0242302	0.0400976	0	0.0478406	0.04199	0	0.00666855	0.0454065	0
0.0242308	0.0400787	0	0.0478393	0.0419712	0	0.0066704	0.0453899	0
0.0242313	0.0400599	0	0.0478379	0.0419524	0	0.00667225	0.0453734	0
0.0242319	0.040041	0	0.0478365	0.0419336	0	0.0066741	0.0453568	0
0.0242324	0.0400221	0	0.0478351	0.0419148	0	0.00667595	0.0453403	0
0.024233	0.0400032	0	0.0478337	0.041896	0	0.00667779	0.0453237	0
0.0242335	0.0399844	0	0.0478324	0.0418772	0	0.00667963	0.0453072	0
0.0242341	0.0399655	0	0.047831	0.0418583	0	0.00668147	0.0452907	0
0.0242347	0.0399466	0	0.0478296	0.0418395	0	0.0066833	0.0452741	0
0.0242352	0.0399277	0	0.0478282	0.0418207	0	0.00668513	0.0452576	0
0.0242358	0.0399089	0	0.0478269	0.0418019	0	0.00668696	0.045241	0
0.0242363	0.03989	0	0.0478255	0.0417831	0	0.00668879	0.0452245	0
0.0242369	0.0398711	0	0.0478241	0.0417643	0	0.00669061	0.0452079	0
0.0242375	0.0398522	0	0.0478228	0.0417455	0	0.00669243	0.0451914	0
0.024238	0.0398334	0	0.0478214	0.0417267	0	0.00669425	0.0451748	0
0.0242386	0.0398145	0	0.0478201	0.0417078	0	0.00669606	0.0451583	0
0.0242392	0.0397956	0	0.0478187	0.041689	0	0.00669788	0.0451417	0
0.0242397	0.0397768	0	0.0478174	0.0416702	0	0.00669969	0.0451252	0
0.0242403	0.0397579	0	0.047816	0.0416514	0	0.00670149	0.0451086	0
0.0242409	0.039739	0	0.0478147	0.0416326	0	0.0067033	0.0450921	0
0.0242415	0.0397201	0	0.0478133	0.0416138	0	0.0067051	0.0450755	0
0.024242	0.0397013	0	0.047812	0.041595	0	0.0067069	0.045059	0
0.0242426	0.0396824	0	0.0478107	0.0415762	0	0.00670869	0.0450424	0
0.0242432	0.0396635	0	0.0478093	0.0415573	0	0.00671048	0.0450258	0
0.0242438	0.0396446	0	0.047808	0.0415385	0	0.00671227	0.0450093	0
0.0242444	0.0396258	0	0.0478067	0.0415197	0	0.00671406	0.0449927	0
0.0242449	0.0396069	0	0.0478053	0.0415009	0	0.00671584	0.0449762	0
0.0242455	0.039588	0	0.047804	0.0414821	0	0.00671763	0.0449596	0
0.0242461	0.0395691	0	0.0478027	0.0414633	0	0.0067194	0.0449431	0
0.0242467	0.0395503	0	0.0478014	0.0414445	0	0.00672118	0.0449265	0
0.0242473	0.0395314	0	0.0478001	0.0414257	0	0.00672295	0.04491	0
0.0242478	0.0395125	0	0.0477988	0.0414068	0	0.00672472	0.0448934	0
0.0242484	0.0394936	0	0.0477974	0.041388	0	0.00672649	0.0448768	0
0.024249	0.0394748	0	0.0477961	0.0413692	0	0.00672826	0.0448603	0
0.0242496	0.0394559	0	0.0477948	0.0413504	0	0.00673002	0.0448437	0
0.0242502	0.039437	0	0.0477935	0.0413316	0	0.00673178	0.0448272	0
0.0242508	0.0394181	0	0.0477922	0.0413128	0	0.00673353	0.0448106	0
0.0242514	0.0393993	0	0.0477909	0.041294	0	0.00673529	0.044794	0
0.024252	0.0393804	0	0.0477896	0.0412752	0	0.00673704	0.0447775	0
0.0242526	0.0393615	0	0.0477883	0.0412563	0	0.00673879	0.0447609	0
0.0242532	0.0393426	0	0.047787	0.0412375	0	0.00674053	0.0447443	0
0.0242537	0.0393238	0	0.0477858	0.0412187	0	0.00674227	0.0447278	0
0.0242543	0.0393049	0	0.0477845	0.0411999	0	0.00674401	0.0447112	0
0.0242549	0.039286	0	0.0477832	0.0411811	0	0.00674575	0.0446947	0
0.0242555	0.0392671	0	0.0477819	0.0411623	0	0.00674748	0.0446781	0
0.0242561	0.0392483	0	0.0477806	0.0411435	0	0.00674921	0.0446615	0
0.0242567	0.0392294	0	0.0477794	0.0411247	0	0.00675094	0.044645	0
0.0242573	0.0392105	0	0.0477781	0.0411058	0	0.00675267	0.0446284	0
0.0242579	0.0391916	0	0.0477768	0.041087	0	0.00675439	0.0446118	0
0.0242585	0.0391728	0	0.0477756	0.0410682	0	0.00675611	0.0445953	0
0.0242591	0.0391539	0	0.0477743	0.0410494	0	0.00675783	0.0445787	0
0.0242597	0.039135	0	0.047773	0.0410306	0	0.00675954	0.0445621	0
0.0242603	0.0391161	0	0.0477718	0.0410118	0	0.00676125	0.0445456	0
0.0242609	0.0390973	0	0.0477705	0.040993	0	0.00676296	0.044529	0
0.0242615	0.0390784	0	0.0477693	0.0409742	0	0.00676466	0.0445124	0
0.0242621	0.0390595	0	0.047768	0.0409554	0	0.00676637	0.0444958	0
0.0242627	0.0390406	0	0.0477668	0.0409365	0	0.00676807	0.0444793	0
0.0242633	0.0390218	0	0.0477655	0.0409177	0	0.00676976	0.0444627	0
0.0242639	0.0390029	0	0.0477643	0.0408989	0	0.00677146	0.0444461	0
0.0242645	0.038984	0	0.0477631	0.0408801	0	0.00677315	0.0444296	0
0.0242651	0.0389651	0	0.0477618	0.0408613	0	0.00677484	0.044413	0
0.0242657	0.0389463	0	0.0477606	0.0408425	0	0.00677652	0.0443964	0
0.0242663	0.0389274	0	0.0477594	0.0408237	0	0.00677821	0.0443798	0
0.024267	0.0389085	0	0.0477581	0.0408049	0	0.00677989	0.0443633	0
0.0242676	0.0388896	0	0.0477569	0.040786	0	0.00678156	0.0443467	0
0.0242682	0.0388708	0	0.0477557	0.0407672	0	0.00678324	0.0443301	0
0.0242688	0.0388519	0	0.0477545	0.0407484	0	0.00678491	0.0443135	0
0.0242694	0.038833	0	0.0477533	0.0407296	0	0.00678658	0.044297	0
0.02427	0.0388141	0	0.047752	0.0407108	0	0.00678824	0.0442804	0
0.0242706	0.0387953	0	0.0477508	0.040692	0	0.0067899	0.0442638	0
0.0242712	0.0387764	0	0.0477496	0.0406732	0	0.00679156	0.0442472	0
0.0242718	0.0387575	0	0.0477484	0.0406544	0	0.00679322	0.0442306	0
0.0242724	0.0387386	0	0.0477472	0.0406356	0	0.00679487	0.0442141	0
0.024273	0.0387198	0	0.047746	0.0406167	0	0.00679653	0.0441975	0
0.0242736	0.0387009	0	0.0477448	0.0405979	0	0.00679817	0.0441809	0
0.0242742	0.038682	0	0.0477436	0.0405791	0	0.00679982	0.0441643	0
0.0242748	0.0386631	0	0.0477425	0.0405603	0	0.00680146	0.0441477	0
0.0242755	0.0386443	0	0.0477413	0.0405415	0	0.0068031	0.0441312	0
0.0242761	0.0386254	0	0.0477401	0.0405227	0	0.00680474	0.0441146	0
0.0242767	0.0386065	0	0.0477389	0.0405039	0	0.00680637	0.044098	0
0.0242773	0.0385876	0	0.0477377	0.0404851	0	0.006808	0.0440814	0
0.0242779	0.0385688	0	0.0477366	0.0404663	0	0.00680963	0.0440648	0
0.0242785	0.0385499	0	0.0477354	0.0404475	0	0.00681125	0.0440482	0
0.0242791	0.038531	0	0.0477342	0.0404286	0	0.00681288	0.0440317	0
0.0242797	0.0385121	0	0.0477331	0.0404098	0	0.0068145	0.0440151	0
0.0242803	0.0384933	0	0.0477319	0.040391	0	0.00681611	0.0439985	0
0.0242809	0.0384744	0	0.0477307	0.0403722	0	0.00681773	0.0439819	0
0.0242815	0.0384555	0	0.0477296	0.0403534	0	0.00681934	0.0439653	0
0.0242822	0.0384366	0	0.0477284	0.0403346	0	0.00682094	0.0439487	0
0.0242828	0.0384177	0	0.0477273	0.0403158	0	0.00682255	0.0439321	0
0.0242834	0.0383989	0	0.0477261	0.040297	0	0.00682415	0.0439155	0
0.024284	0.03838	0	0.047725	0.0402782	0	0.00682575	0.043899	0
0.0242846	0.0383611	0	0.0477239	0.0402593	0	0.00682735	0.0438824	0
0.0242852	0.0383422	0	0.0477227	0.0402405	0	0.00682894	0.0438658	0
0.0242858	0.0383234	0	0.0477216	0.0402217	0	0.00683053	0.0438492	0
0.0242864	0.0383045	0	0.0477205	0.0402029	0	0.00683212	0.0438326	0
0.024287	0.0382856	0	0.0477193	0.0401841	0	0.0068337	0.043816	0
0.0242876	0.0382667	0	0.0477182	0.0401653	0	0.00683528	0.0437994	0
0.0242882	0.0382479	0	0.0477171	0.0401465	0	0.00683686	0.0437828	0
0.0242888	0.038229	0	0.047716	0.0401277	0	0.00683844	0.0437662	0
0.0242894	0.0382101	0	0.0477149	0.0401089	0	0.00684001	0.0437496	0
0.0242901	0.0381912	0	0.0477137	0.0400901	0	0.00684158	0.043733	0
0.0242907	0.0381724	0	0.0477126	0.0400712	0	0.00684314	0.0437164	0
0.0242913	0.0381535	0	0.0477115	0.0400524	0	0.00684471	0.0436998	0
0.0242919	0.0381346	0	0.0477104	0.0400336	0	0.00684627	0.0436833	0
0.0242925	0.0381157	0	0.0477093	0.0400148	0	0.00684783	0.0436667	0
0.0242931	0.0380969	0	0.0477082	0.039996	0	0.00684938	0.0436501	0
0.0242937	0.038078	0	0.0477072	0.0399772	0	0.00685093	0.0436335	0
0.0242943	0.0380591	0	0.0477061	0.0399584	0	0.00685248	0.0436169	0
0.0242949	0.0380402	0	0.047705	0.0399396	0	0.00685403	0.0436003	0
0.0242955	0.0380213	0	0.0477039	0.0399208	0	0.00685557	0.0435837	0
0.0242961	0.0380025	0	0.0477028	0.039902	0	0.00685711	0.0435671	0
0.0242967	0.0379836	0	0.0477017	0.0398831	0	0.00685865	0.0435505	0
0.0242973	0.0379647	0	0.0477007	0.0398643	0	0.00686018	0.0435339	0
0.0242979	0.0379458	0	0.0476996	0.0398455	0	0.00686172	0.0435173	0
0.0242985	0.037927	0	0.0476985	0.0398267	0	0.00686324	0.0435007	0
0.0242991	0.0379081	0	0.0476975	0.0398079	0	0.00686477	0.0434841	0
0.0242997	0.0378892	0	0.0476964	0.0397891	0	0.00686629	0.0434675	0
0.0243003	0.0378703	0	0.0476954	0.0397703	0	0.00686781	0.0434509	0
0.0243009	0.0378515	0	0.0476943	0.0397515	0	0.00686933	0.0434342	0
0.0243015	0.0378326	0	0.0476933	0.0397327	0	0.00687084	0.0434176	0
0.0243021	0.0378137	0	0.0476922	0.0397139	0	0.00687235	0.043401	0
0.0243027	0.0377948	0	0.0476912	0.0396951	0	0.00687386	0.0433844	0
0.0243033	0.037776	0	0.0476901	0.0396762	0	0.00687536	0.0433678	0
0.0243039	0.0377571	0	0.0476891	0.0396574	0	0.00687687	0.0433512	0
0.0243045	0.0377382	0	0.0476881	0.0396386	0	0.00687836	0.0433346	0
0.0243051	0.0377193	0	0.047687	0.0396198	0	0.00687986	0.043318	0
0.0243057	0.0377005	0	0.047686	0.039601	0	0.00688135	0.0433014	0
0.0243063	0.0376816	0	0.047685	0.0395822	0	0.00688284	0.0432848	0
0.0243069	0.0376627	0	0.047684	0.0395634	0	0.00688433	0.0432682	0
0.0243074	0.0376438	0	0.047683	0.0395446	0	0.00688581	0.0432516	0
0.024308	0.037625	0	0.047682	0.0395258	0	0.00688729	0.043235	0
[truncated: 2,001 more rows]
