# Supplementary material for: Synthetic X‑ray‑driven tracking and control of miniature medical devices
Source: Nat Mach Intell. 2026 Feb 23;8(2):276–91. doi: 10.1038/s42256-026-01190-3 (PMC12932100; doi:10.1038/s42256-026-01190-3)
Supplement: Supplementary file 15 — Statistical source data. [file 42256_2026_1190_MOESM15_ESM.xlsx]

## Sheet: Extended Data Fig. 1 f blur
velocity (mm/s)	normalized tenengrad
2.5	0.950049
5	0.908935
7.5	0.856629
10	0.823412
15	0.735615
20	0.683515
25	0.639247
30	0.612193
35	0.591781
40	0.569556
45	0.551513
50	0.534007

## Sheet: 50 kV, 30 μA
Unnamed: 0	contrast	noise (PV)
5hz	[0.10773388 0.13961231 0.11060763 0.13882579 0.10097532]	[34.0998 32.6172 34.0998 34.0998 29.652 ]
12hz	[0.02741413 0.02622951 0.0167454 0.02209632 0.03041659]	[17.7912 17.7912 17.7912 18.5325 19.2738]
20hz	[0.00622466 0.00648367 0.00548025 0.00709242 0.00910175]	[2.9652 1.4826 2.9652 2.2239 1.4826]
30hz	[0.00068789 0.00568325 0.00274338 0.00252524 0.00102588]	[0. 1.4826 0. 0. 0. ]

## Sheet: 50 kV, 60 μA
Unnamed: 0	contrast	noise (PV)
5hz	[0.08874847 0.11604751 0.11729054 0.12218915 0.11791585]	[22.239 17.7912 20.7564 22.239 22.239 ]
12hz	[0.11634028 0.14955069 0.08708542 0.11783474 0.14515671]	[41.5128 41.5128 38.5476 35.5824 37.065 ]
20hz	[0.10777282 0.08164455 0.08287565 0.10135052 0.0382495 ]	[44.478 41.5128 40.0302 46.7019 37.8063]
30hz	[0.04150248 0.04922558 0.04606453 0.03058252 0.04582763]	[20.0151 16.3086 17.7912 16.3086 17.7912]

## Sheet: 80 kV, 60 μA
Unnamed: 0	contrast	noise (PV)
5hz	[0.08635085 0.08801724 0.09362318 0.09546343 0.08956665]	[10.3782 11.1195 10.3782 10.3782 10.3782]
12hz	[0.09720146 0.09424461 0.09503979 0.09549926 0.09955612]	[16.3086 17.7912 17.7912 17.0499 20.7564]
20hz	[0.09976362 0.08441935 0.08374086 0.06638165 0.0852017 ]	[17.7912 20.7564 19.2738 22.239 19.2738]
30hz	[0.08886828 0.1197489 0.07400663 0.06858025 0.10478175]	[27.4281 29.652 29.652 25.2042 28.1694]

## Sheet: 50 kV, 100 μA
Unnamed: 0	contrast	noise (PV)
5hz	[0.12624195 0.12992011 0.10307731 0.12673416 0.13029565]	[17.7912 16.3086 17.7912 17.7912 16.3086]
12hz	[0.13180816 0.12592802 0.11937346 0.12889325 0.12317855]	[29.652 25.2042 25.2042 28.1694 30.3933]
20hz	[0.12401706 0.13662627 0.11853616 0.12879853 0.12525503]	[42.9954 41.5128 41.5128 36.3237 37.065 ]
30hz	[0.10383016 0.07267576 0.12284449 0.07370442 0.12733572]	[42.9954 42.9954 44.478 43.7367 44.478 ]

## Sheet: 80 kV, 100 μA
Unnamed: 0	contrast	noise (PV)
5hz	[0.08930844 0.09444862 0.09067157 0.09641327 0.09744252]	[7.413 7.413 8.8956 8.8956 8.8956]
12hz	[0.08757469 0.09846147 0.08710893 0.08369357 0.09473354]	[11.8608 14.826 11.8608 11.8608 13.3434]
20hz	[0.09595642 0.08965734 0.08505469 0.08667171 0.09464121]	[16.3086 16.3086 16.3086 16.3086 17.7912]
30hz	[0.09603567 0.09783617 0.07784779 0.06912826 0.08012492]	[20.7564 22.239 20.7564 22.239 23.7216]
