# Supplementary material for: Synthetic X‑ray‑driven tracking and control of miniature medical devices
Source: Nat Mach Intell. 2026 Feb 23;8(2):276–91. doi: 10.1038/s42256-026-01190-3 (PMC12932100; doi:10.1038/s42256-026-01190-3)
Supplement: Supplementary file 16 — Statistical source data. [file 42256_2026_1190_MOESM16_ESM.xlsx]

## Sheet: Fig2c
PC1_D1_s	PC2_D1_s	PC1_D3_s	PC2_D3_s	PC1_D2_s	PC2_D2_s
2.15745	-17.0377	-7.82246	-2.33857	-0.501956	12.5489
9.65629	-4.49121	-13.0579	1.77585	-2.65204	-0.860371
-17.2077	1.77625	-12.7699	3.14901	-0.988784	-4.80147
18.6084	-5.9613	10.4725	1.48117	4.40846	4.06484
-15.1564	0.213955	-14.1	1.51857	-9.31038	2.37337
-13.8783	0.880734	13.2147	4.84865	-15.6415	-1.58711
4.56012	-9.31136	3.73332	10.0266	0.189358	12.8007
-17.906	0.980158	7.25515	3.43296	11.0406	3.53397
4.84372	-17.2444	10.2847	15.8193	-4.96628	0.716208
2.56426	-12.4068	6.41453	3.69638	-4.68916	-9.35915
-3.40519	-4.78359	6.81863	6.04188	-15.1603	-1.60086
10.5326	-8.63678	-14.2281	1.11228	-9.76146	1.13178
-4.88939	-6.2157	11.1093	15.3449	-15.1603	-1.60086
-16.0149	-0.0462343	9.06478	3.72131	-2.10699	-5.23577
-7.95696	4.66746	-10.0496	-2.2584	-13.3664	2.87126
-16.2581	1.23066	-14.2095	0.743933	-12.4277	-0.910678
0.0852347	-4.37632	13.372	8.80336	3.62272	-2.91589
11.3083	-1.92978	4.75115	-6.21528	-9.48375	2.5664
6.69762	-0.540049	21.7006	-6.49163	2.66436	-1.01318
-15.8238	0.274027	6.63595	3.77204	8.99462	5.58212
3.72343	4.44334	4.00646	-3.90441	-11.5404	0.263859
-15.9272	0.656192	3.82569	3.5413	-10.52	-3.572
-6.07454	-4.62626	7.30196	-2.26364	2.36925	13.9273
9.71549	-8.26009	-6.04601	-2.72972	-14.6777	-2.42667
9.91443	-4.92051	8.60802	6.39686	-15.1603	-1.60086
4.11886	-2.01963	-1.86052	3.48914	-5.56179	0.844378
-20.1167	1.13075	4.0779	-2.36169	-16.5075	0.573754
-19.5408	2.40839	7.50329	17.6658	-13.8719	0.862505
-7.28321	-3.13237	-8.74057	-2.79146	-8.63985	-1.79568
10.2072	-9.78284	-9.50377	0.796059	-8.30869	4.01508
4.65006	-8.21707	6.5279	-2.35155	-21.1182	3.27619
9.72544	-15.1333	8.51677	18.6338	-10.9177	7.14453
5.22732	4.89723	-9.50805	-2.29929	4.93481	-4.16111
7.88176	-9.64244	-12.7843	-1.16446	14.6358	-11.5593
13.9133	-8.97648	-19.7484	2.05753	-15.5405	1.07931
12.874	-11.3418	-10.3719	1.04291	-1.70311	-5.36508
9.54553	-5.88711	9.58496	6.18706	-4.05482	-3.01981
22.3053	-3.519	-8.7758	-2.36508	-6.42153	-3.02711
2.01476	-1.74056	14.0053	19.2207	-0.196581	-5.02539
-0.634862	-0.258089	5.61532	5.78164	-9.986	-0.553742
12.0253	-7.12111	13.7884	6.0948	-15.2531	0.942926
15.9724	-4.38859	-14.4074	-0.00933701	-12.9534	-0.0489222
9.24865	-7.90124	11.59	19.4031	-13.4939	1.3827
10.202	-4.4341	-5.60929	-3.167	5.25704	-6.42312
5.86985	-5.88887	7.01472	6.38711	-18.3154	1.54816
15.3762	-4.72642	20.6303	10.7875	-15.9345	0.856011
-13.3131	1.05562	13.7421	17.3044	-1.26572	-2.92273
7.41812	-6.91648	13.7707	18.5293	-14.294	-0.716695
-15.3233	1.89666	14.9708	6.82668	14.5463	-8.21598
8.27833	2.59801	-12.4369	-0.145477	18.6986	7.18615
13.4951	-3.85706	-8.27156	1.34932	-13.7926	-2.615
11.2564	-11.2745	10.2706	17.9337	-9.70625	-4.93178
18.0288	-0.307887	-17.8874	0.498006	-2.90576	-5.02659
6.14519	-5.34417	-9.89823	-0.240138	-1.18115	-0.0342497
-13.9398	-0.246427	13.0826	14.8459	-15.1225	-1.10724
-16.2928	2.39472	9.26496	-4.56731	-9.48267	1.74425
-1.03977	-4.75925	-16.4812	2.57264	-9.50042	3.15231
2.59279	2.18454	15.3858	-2.65423	-3.6906	-3.47461
14.4979	-5.43	13.387	18.2095	-14.1026	0.20613
9.1544	-3.16626	-5.28173	-4.38484	4.14139	-3.44866
14.5063	-11.0965	8.45163	17.8809	-12.1575	-3.8946
4.31462	-1.59182	-17.4976	1.47284	-15.1603	-1.60086
9.47714	-13.1592	16.9544	0.519481	-20.363	3.13159
16.3785	-6.41903	7.60403	0.538052	12.8542	-5.67692
16.9267	-1.45175	2.35159	-6.25909	6.10229	2.74844
1.06812	-8.48275	14.0792	15.0417	-13.2855	3.02652
-23.548	2.70399	-20.2011	3.49078	-0.0837475	-8.06639
-19.3609	0.913174	-11.237	-0.678539	-3.66295	-3.95078
18.1561	-6.60621	10.6422	15.2651	2.73929	4.75787
21.4447	-1.7358	18.8384	5.85957	16.237	15.0026
-11.521	-1.9605	-16.2136	1.66606	-1.59811	-4.25883
20.9027	-4.70656	-22.2181	3.99542	-0.322311	-3.59154
0.948725	1.42462	8.34146	13.7529	-14.2049	-2.58921
-17.385	1.79945	7.29084	3.79243	-3.50703	-4.03517
16.9688	-6.512	9.12196	-1.27468	-12.8462	1.19872
-0.426679	-8.32996	3.01181	-3.35996	-10.3145	2.65752
-16.8288	1.68624	-19.4656	1.27879	3.56325	-7.40803
-11.4174	-4.86134	11.8332	8.84762	11.4458	-6.2003
9.12829	-3.74669	7.20341	13.8985	-17.1015	3.33439
-7.62216	-0.681737	13.1142	18.0966	15.838	-0.883222
9.44248	-2.84918	-18.2768	2.59671	-15.6431	1.37755
9.73793	-3.42399	-12.1314	0.404956	-2.29518	-4.62803
-14.074	-1.5819	-13.6674	-0.347144	-15.1847	2.2333
-7.15997	-3.52293	13.8802	17.6153	-17.1835	1.85764
9.39253	-5.92289	1.37691	-4.3826	-5.85915	-0.952365
20.7382	5.77807	11.4167	-1.79404	16.2784	-11.6709
15.9817	-1.32388	-17.0121	1.94352	-14.7101	0.650821
-1.16802	-9.08246	6.45305	7.49289	10.8279	-10.624
3.18209	-3.86574	13.2507	21.4819	-11.4114	5.86718
-11.1391	-2.00028	-22.5546	2.38034	-10.7785	1.64229
14.0448	2.91151	-21.0704	2.1498	-23.2144	2.79526
14.9784	-3.19607	13.5125	6.96978	16.4816	5.49573
23.5364	-14.3693	-12.0412	-0.798141	7.3978	-13.9387
6.78783	-2.68502	-20.5292	0.869793	-3.50747	-2.72501
8.35142	-3.32117	-12.2887	-0.00653669	-10.4603	-2.39778
-18.4886	-0.0391839	-18.7581	2.52488	-15.1603	-1.60086
-6.57866	-6.31708	14.461	9.76897	16.563	6.2752
-17.3107	1.46506	8.2161	-5.73338	-14.0455	-2.25623
4.92539	2.60273	12.3194	19.8994	-10.2412	-3.14211
13.788	-7.43548	-2.40461	-2.89135	-12.878	6.77154
-20.3284	1.50162	-16.0513	3.22921	-15.1956	0.646604
11.5759	-5.23687	14.8942	6.60698	-13.3636	2.91961
20.8924	-5.04476	14.7766	-2.53778	14.809	-8.76367
-18.509	2.27381	-8.96605	-1.05852	-13.3789	2.58071
7.04775	-4.14823	9.74848	-2.97448	11.7424	5.28561
8.82532	-4.66754	11.766	17.585	-15.1603	-1.60086
-11.6949	-3.21117	-10.2576	-3.06394	-4.94612	-0.110737
-13.7776	0.420151	-22.4894	2.78866	13.191	-8.44893
-17.2984	2.79051	12.087	3.60371	12.0865	-7.18243
18.5856	-10.7412	12.294	11.6235	-11.3069	6.12175
10.873	-10.6264	12.2946	13.9608	-12.7354	-4.30963
-0.914717	-2.93438	13.1093	2.31953	-6.22183	-2.84026
5.61476	-2.8256	14.5358	-0.739871	-0.345636	-4.12228
8.3572	-5.42512	12.6905	2.06861	-18.0481	-0.764411
16.1866	-1.6832	15.5095	7.67726	-18.6576	1.51027
8.67091	1.04264	-6.47074	-4.4305	-8.58563	-3.56069
13.867	-1.15409	-21.1534	4.14415	-5.09352	2.11039
16.1932	-5.61461	-12.662	-0.362965	15.9806	-11.5196
11.1179	-4.30313	12.0144	7.14744	-6.16782	8.14386
-21.4033	2.65957	13.972	20.3189	-13.8372	1.44486
5.56369	-11.0834	5.50331	-0.23223	0.262995	-10.8533
2.13912	-6.35833	-15.034	0.514478	-14.4278	2.22137
3.75888	1.08212	-13.918	1.71913	-7.9416	-0.694889
-16.6245	1.22412	3.32593	16.7539	-13.7476	2.41549
9.26815	-8.61266	15.8383	8.08092	-7.20866	-3.49644
20.4706	2.16501	-18.4415	3.38623	-13.3812	1.84346
23.8869	9.01859	9.90131	4.61554	2.95538	-9.6732
10.3233	-7.06133	13.947	6.22759	-10.2581	1.28231
-1.359	3.97028	12.4966	-1.90562	-5.46585	-3.16155
-2.45319	-0.886961	-18.0447	0.528609	-13.0398	2.22361
7.65383	-3.29034	-19.2846	2.42715	-2.41382	-0.499099
21.4002	-6.55351	15.0697	11.9886	-19.4913	1.58505
-17.8932	2.01847	10.9497	2.15574	-15.1603	-1.60086
2.48945	-11.2923	-3.3862	8.46465	-11.0491	3.33
15.0953	-3.58249	18.9763	-1.37886	-12.3685	-2.30138
9.8649	-10.1261	-18.7812	0.0705352	-21.0469	2.34836
-12.7048	2.42244	-10.6592	-0.569951	-2.62043	-5.08447
-1.90087	-3.64451	-9.85541	-1.06794	-18.2017	3.27345
-18.5658	0.732477	9.47804	-5.12408	-13.306	3.07672
2.89472	-1.84384	5.69089	1.00298	-1.9109	-9.95456
-15.0659	1.12214	-18.7573	2.84737	-13.6578	-0.514395
9.77611	-2.84717	-15.1338	0.860569	-20.1098	2.31917
9.47758	-4.84465	13.2898	6.92864	4.76743	6.23378
17.4254	-6.2595	-5.81191	2.7426	3.56325	-7.40803
10.9518	-12.9548	-9.54881	-1.25309	-8.71036	-2.21281
-2.67869	-7.00019	16.1473	21.1199	-2.31653	-4.3678
-5.41517	-6.58929	11.1309	1.76782	-3.11749	-3.50347
28.8453	2.02681	-13.0504	-0.0388428	-11.75	5.94593
10.8305	-10.3029	-14.8296	3.32866	-7.26977	5.79611
17.2615	-9.52929	1.45184	-1.36365	-1.89068	12.6241
5.41055	0.556631	-8.9543	-0.738607	-12.1424	7.78397
9.17813	-0.538293	5.25255	12.982	-7.26289	-1.54821
-15.8278	-2.11426	-10.1866	-2.4271	-5.96657	-2.12868
-6.61778	-4.04567	-16.4524	1.14611	-12.1347	-0.581869
7.59332	-3.37588	-1.09161	-4.34586	-7.78475	-2.90327
-14.0945	-1.4996	-12.595	0.381474	-18.0896	2.67133
15.0386	-7.19349	12.6905	2.59518	-15.5929	-3.18969
-0.629283	-8.02445	4.47291	9.71597	5.92291	-10.3898
-19.4673	1.29178	-10.6079	0.283698	14.3627	-15.6145
7.96652	-11.9509	-17.9877	2.98673	12.382	-10.9272
-19.3772	2.07011	6.8806	12.2229	-12.3922	-1.89383
13.1046	-4.8797	10.6072	6.46045	-18.8231	1.5782
22.7065	-4.20057	10.8939	13.343	-16.7683	2.38043
13.4361	0.496203	11.7889	3.59403	-15.4087	-0.661879
4.81381	-5.15023	-5.11464	-2.66067	-15.4874	2.79829
14.4823	-2.66725	-15.1599	-1.14414	-13.9851	-2.59729
6.79224	1.66999	-15.975	1.04978	1.77368	-2.13197
6.73785	3.66252	11.4329	0.757318	-15.8298	-1.29505
-12.2728	-0.826696	16.0637	11.1011	-21.2684	2.62999
11	-4.31464	-22.4683	3.28201	-11.1703	-1.51905
15.8494	-0.679965	14.955	0.741046	11.5474	-16.3023
-18.1724	2.14955	15.0559	12.4255	-10.2782	0.406643
19.817	-7.86434	-11.3585	0.952597	16.6278	-11.6786
20.485	-4.63253	6.95362	2.20809	-9.43566	-1.60703
15.4423	-2.61324	13.3875	-4.38067	24.5572	0.0552877
-15.1934	-1.6343	-2.74814	-2.84156	-16.7045	0.167687
-19.3125	3.03265	-18.7039	2.41484	4.1991	-8.95691
-19.3194	1.04285	13.8146	1.99428	-3.69323	-5.42314
12.4535	-1.3132	11.3374	16.2635	-8.33981	6.89408
-6.25611	-4.89334	14.7115	7.23265	-15.1603	-1.60086
-15.1217	0.0619825	-0.166428	-0.96922	-13.4852	1.00032
-12.724	-0.538073	2.25642	-4.5211	13.191	-8.44893
1.10477	-2.09245	-19.6368	2.7114	18.043	6.7663
16.5759	-9.45922	3.62161	-14.3868	3.28493	-0.228249
-8.84927	-8.15011	9.9017	-2.02297	-20.5607	0.517218
12.1304	0.872523	6.47554	10.554	-9.76886	1.42486
6.81051	-1.51724	-16.7723	1.16591	2.09753	-1.99781
18.5087	-2.89999	-9.30028	-0.0469952	10.4719	3.11861
-12.7407	0.114722	19.5915	1.87631	1.44965	13.5402
-0.52537	-3.07041	-17.6284	2.75384	-12.2723	2.2802
10.8083	0.842762	9.48047	3.57888	13.2177	-6.52662
2.79513	4.37958	-14.143	3.992	-15.1361	-1.62936
12.9615	-11.8352	16.5656	17.4848	-13.4571	0.472896
2.98738	9.94444	11.5602	10.7009	-4.65954	-3.92114
14.309	-5.40734	-11.3096	-1.23819	-12.4157	5.63477
3.41856	1.47631	8.60705	20.5669	-4.18789	-5.77726
-19.6028	1.72514	13.8182	15.4587	-13.2864	-2.56721
14.9249	-3.46203	-20.2958	4.07993	0.695022	-11.5787
-8.91796	-1.2969	7.78189	-2.63903	-19.6648	1.63963
-17.7741	-0.0929682	-9.58332	-1.91545	-5.71281	-0.809788
-17.8525	0.324787	13.6907	11.0328	-12.1681	0.203161
6.9436	-7.7774	-22.3877	3.12332	-13.7548	1.64448
6.88573	-2.75371	15.6224	19.9498	-3.01344	-3.55539
12.5605	-6.21123	-14.7176	-0.83562	-11.9295	0.797151
7.20943	-3.6099	-11.4953	-0.852666	-11.4945	0.695053
15.2129	21.0416	-0.503437	-4.95752	0.914766	6.40373
4.63706	-14.667	15.7427	19.7491	2.16714	-9.10247
-11.6687	-1.70473	13.3784	18.5612	-4.695	-5.07393
-23.0427	2.91537	8.59549	7.8912	-12.1336	2.37589
18.4038	0.273017	-14.5347	0.414153	-8.57048	-0.918828
-12.8815	-1.34435	4.35186	3.59376	-1.70502	2.14733
-18.0548	-0.112863	-12.8409	0.889975	-0.932891	-6.09618
-15.4828	-1.04163	-1.82866	-7.04877	14.3179	-8.94861
7.57983	-3.38677	3.99756	7.7088	17.9589	15.4021
2.28267	-15.9661	9.94118	7.14354	1.55364	-7.41962
-13.8187	0.450282	-11.3969	-0.977221	-20.0133	2.28818
3.41268	-6.99199	-5.68188	0.0178702	-0.260252	-5.51782
18.0792	-4.24128	6.87542	7.90346	3.48404	-12.3235
14.6731	2.34858	-13.258	1.38452	-5.59982	-4.02682
4.62423	-14.2502	-18.9439	3.96207	-7.19246	2.09693
14.0821	-8.40907	-16.0753	-0.839219	-4.294	-1.26001
27.7268	7.24617	-12.003	0.389939	-10.1745	2.30853
17.2547	-10.2439	9.30374	1.5325	-14.5752	0.227599
-10.7205	0.72125	-12.7906	-0.563145	-7.18989	1.13638
-12.5128	-3.6541	11.9449	16.2961	-4.89706	-7.61264
-15.0105	3.34128	14.8946	15.4771	-15.2175	5.21861
-7.60272	-3.39956	-12.0136	-0.0563524	-9.50594	2.1275
-13.9334	-1.53947	6.8835	-2.54161	-19.793	3.28281
-10.5325	-4.17876	17.2612	13.4304	-6.15231	-5.20779
10.4533	-8.6945	-8.00679	-3.05215	-7.72641	-1.52007
7.91031	-9.21481	13.1548	0.872003	12.9565	-12.5888
-15.9629	2.21643	17.3405	14.4877	-2.24807	-2.98735
20.9646	-7.58542	-14.4429	1.36094	-11.5753	-4.41158
22.1329	9.18818	17.294	-1.1041	-5.14387	-3.94539
-6.27503	-1.33841	12.4543	19.0929	-21.1141	3.06891
12.304	-2.02399	-12.6361	-0.613074	6.47984	-20.8678
17.8824	-9.19506	10.2732	13.3544	1.54989	-16.2197
-19.5973	2.71633	-10.0263	-1.84647	-5.50791	-0.0220732
-8.74197	-3.19495	8.19089	5.0173	12.0165	-7.10903
7.23859	-8.48391	-14.7661	-1.77154	-11.7712	0.364441
-0.443735	-8.39985	3.18191	3.2082	-6.06438	-1.20937
8.92053	-8.74248	-18.8457	4.85883	-10.1921	0.767256
-9.04378	-3.39042	10.1545	2.67227	-12.4308	-0.87665
13.6592	-8.73052	7.27706	13.2908	-8.40312	1.48153
9.29323	-7.70766	14.6033	19.2499	-14.3798	4.45692
21.1416	-6.96766	8.38023	3.44112	-3.94616	0.528558
7.51182	5.46246	-11.8515	-1.13958	-7.00988	-2.98027
-2.14145	-10.4961	-15.8279	0.217378	-10.1937	-1.53203
-13.8793	0.439033	-17.4057	1.45297	14.457	-4.12274
-1.30903	-2.20008	-5.60312	-3.12201	4.19323	-8.063
2.45998	7.5052	-11.9915	-0.0425391	-2.47284	-5.28186
-17.1349	1.46499	-18.2248	0.311574	-10.2591	1.82088
9.14022	2.1446	12.6741	2.93716	-12.2038	-0.134667
-15.245	0.0917884	-11.4902	-0.91373	-14.9843	-0.200114
5.20244	-12.5409	0.2769	-11.0076	-3.522	-7.0129
21.4717	-4.00881	-14.5654	-0.488048	-7.00201	-5.84093
17.5103	-9.09454	-16.3664	2.81134	-1.73681	-6.70481
8.93061	-9.73461	5.24686	13.1797	-14.283	0.443144
-14.8378	2.4358	14.7396	10.6305	2.57353	-10.0359
7.54963	4.81506	-13.323	0.617221	-21.3926	3.0258
5.96743	2.57228	-14.7154	3.47272	-14.5446	-0.983617
0.828818	-7.03129	-9.45655	-1.65622	-5.14547	-4.07965
6.90807	-15.1144	-23.0021	3.33078	-11.8212	2.57632
14.6699	2.37862	10.5779	9.10404	-14.482	1.73234
-18.333	0.97448	-16.284	1.78299	-14.2049	-2.58921
21.2041	5.40313	11.9034	-4.19473	-13.0701	-2.23985
21.3404	-8.67221	12.3529	8.77355	-9.71294	1.56702
8.6661	-10.3143	17.4515	-4.24978	5.63416	-8.2534
3.81779	-0.914246	10.853	-0.830823	-4.45352	-5.35965
-17.2191	3.08895	-22.9643	2.58002	-15.21	4.22301
-14.2269	3.65207	-12.6802	0.851633	-12.7652	-0.544631
17.8153	-9.78968	9.50588	13.7786	-12.7516	-1.37978
-15.4808	2.38162	-6.99887	-2.66133	0.936888	-7.59905
-13.7173	2.56129	10.0668	2.44708	-12.9532	-1.64702
-0.0485472	-3.49482	-11.7257	-1.2655	-17.6224	-0.216646
4.10859	-14.3542	13.3833	-0.356595	-3.37587	0.247495
8.86842	-16.0225	8.88171	0.115153	-11.093	7.99983
-16.4142	2.1644	13.2983	-3.69228	-10.3076	0.920867
14.5278	-14.1818	15.1442	13.65	-11.4115	-0.0727402
11.0473	2.20893	4.47483	-11.0286	-1.20666	-7.33734
-18.0754	1.09063	17.1672	-0.0256554	-15.1603	-1.60086
25.6093	6.16165	-18.4208	3.20394	-2.90826	-5.22067
3.85121	-4.72961	-15.3598	-0.0356399	4.72634	-4.72496
6.89485	-8.07548	-9.30317	-2.9601	6.3912	-9.78704
17.6391	-8.94651	-17.9898	2.4972	15.0925	-7.51626
-4.65105	-0.661125	-17.5069	3.20211	-9.45306	-4.31432
-7.91516	1.41237	-11.2893	-2.34887	-13.2708	0.195792
-19.626	0.950155	8.06654	-0.549597	4.68934	-6.31333
10.0588	-8.77612	-17.3877	2.85906	4.22973	-3.88056
3.32384	6.13531	-15.9717	2.34849	5.96677	3.78753
10.0513	-2.95723	-5.26256	-3.10352	3.01181	-3.35996
-21.0743	1.81816	-4.47842	-5.69507	-1.20175	-10.5805
-13.1672	0.754979	12.6288	-0.85006	13.2693	-6.49387
20.9097	-4.41348	9.61248	-5.0863	-15.8554	5.43309
-14.686	1.01125	7.81748	15.0009	8.94798	-7.02127
13.1729	1.78891	-17.7276	-0.666913	-1.54309	-4.14914
20.1867	-8.2947	4.4834	-4.77851	-14.5747	-1.56807
25.0757	7.09528	12.7886	19.6758	-5.56179	0.844378
15.8908	-4.68192	-11.7838	0.599598	-5.53519	-1.59623
0.23991	-5.74694	-15.4438	1.19962	5.00058	-8.83326
0.390678	-13.9003	5.34571	-6.97489	-19.4575	2.68641
7.56799	-9.8606	-19.5604	2.65671	6.08208	16.1857
-14.6371	-3.17273	8.57885	1.04825	-10.3451	-0.454697
9.00716	5.30749	11.5692	15.7553	-7.39109	0.270421
17.7179	-3.51839	-4.4949	-6.55674	4.22204	-7.51389
9.54895	4.00231	15.2009	11.206	-15.1603	-1.60086
-13.7044	0.351439	-11.3684	-1.75489	9.13134	5.43221
-10.0033	-4.42414	-10.5672	3.0182	-1.1473	12.8572
17.6988	-0.34993	-3.8327	-6.42859	-10.0843	1.11153
9.24413	-7.89269	5.44964	10.4439	-9.67265	-1.01807
-16.7112	2.92845	15.8612	6.38403	16.1227	-5.47395
-11.9625	0.0366852	-18.9361	0.621074	-9.84747	-1.3675
17.14	-2.71677	-17.8017	2.7588	1.78734	1.34684
6.73435	-8.08005	-18.8147	1.91108	-10.842	2.27223
0.512659	-11.3825	8.85056	2.5095	10.2698	-13.2715
-15.3905	2.99061	11.5601	14.5007	-3.1391	-2.75857
9.45205	-9.27456	-20.8866	2.64081	-14.9572	5.24527
5.02965	-12.8966	-14.763	-0.643861	-14.7303	1.49679
15.0227	-4.19012	-19.788	3.23842	-12.5024	-0.183056
3.91206	-10.3548	-16.3846	3.93415	3.06077	-3.02707
18.5898	-8.35044	0.249013	-0.617374	6.84992	14.3778
9.25746	-3.08216	-13.1407	0.883349	-15.7821	3.23096
3.29011	-8.77704	-8.06346	-1.52542	9.61781	-9.36323
-10.1818	-4.11867	8.43191	-1.279	-11.2024	-0.379388
4.20948	-6.75722	8.32932	20.1469	-3.66989	-5.31361
20.6042	-6.69388	10.8374	3.01739	17.4066	-2.81511
9.00026	-18.957	-15.6252	1.33366	-8.93547	-0.870887
-16.9626	-1.00711	3.11628	0.740387	-15.1603	-1.60086
-6.53912	-6.31334	-14.7375	3.05288	-10.3832	-0.424905
-8.11513	-4.23266	10.9946	-2.49653	9.40156	-4.45056
-19.7208	0.48116	-18.5949	0.96398	19.4131	4.53177
16.2187	7.09945	-17.3723	2.28762	-12.371	7.36773
22.6319	10.2841	-20.7313	1.30206	-5.05053	-2.33361
12.4867	1.20599	13.7172	7.54404	-13.4618	-1.84522
19.5333	-4.8767	16.3537	9.77159	-7.49588	-5.6591
5.11068	-1.74864	-18.929	1.34762	-8.28136	-0.962535
11.4867	0.51981	-16.3674	2.08533	-3.61931	-6.0971
-8.05368	-4.90208	-8.90655	-1.28383	-11.4487	1.95076
-13.3369	-0.72222	-3.84172	-3.07456	-6.26527	-4.65538
10.6735	-12.1342	-9.45438	-2.21461	-6.39491	-4.04309
4.52125	-11.7859	3.63579	5.29202	-9.62566	0.419019
18.1029	-10.4886	13.3804	12.5193	10.471	-7.03121
-13.443	0.957007	-17.9929	2.44975	-15.1603	-1.60086
-11.8926	-2.99393	5.78542	-3.08573	-3.78014	-3.57049
-6.33772	-0.344449	-11.3078	-0.163792	19.1318	1.24571
0.678183	-2.28784	-1.52191	-3.89307	-11.5869	-1.27599
16.6056	-5.87988	13.2881	13.1324	-7.992	-2.89613
14.69	-10.7333	-9.05381	-0.243508	-12.4022	3.48301
9.73215	1.70967	15.0605	-3.34915	-10.9231	-6.24336
17.5621	16.9063	-11.3841	0.403723	-8.67628	-3.36595
6.93883	-12.961	8.6218	-7.05678	-13.4005	2.02506
5.08	-9.94729	-8.73029	0.948008	-2.32199	-5.21087
9.59295	-5.89481	18.0654	-0.37378	-13.3624	1.75613
3.06465	-7.15808	15.2379	17.0916	-19.0023	2.25823
1.08183	-0.76967	11.9354	4.6907	5.08851	-11.5725
11.963	-5.09189	-20.5228	2.91013	-11.5351	2.27878
-0.995595	-7.77315	-6.81929	-0.88695	-5.27442	0.981807
15.6171	-11.8323	-15.785	0.973139	-13.0701	-2.23985
7.84481	-0.151674	14.3808	19.8479	-11.918	5.2126
11.9622	-12.6699	13.9384	7.53444	-6.73162	-7.89022
10.1817	-7.23217	-16.1371	0.805348	-13.9851	-2.59729
-17.0662	2.07467	15.284	-4.54705	14.4075	6.34184
-15.4935	2.03244	7.98898	7.92613	-5.95805	-3.67385
-20.3976	1.13993	-2.27247	-7.24239	13.7536	5.64887
12.0492	-1.68036	11.0781	12.1091	10.6087	-5.54842
-1.2906	-4.72513	-15.2048	0.789616	-7.93309	-1.26795
-13.106	1.0207	-13.3825	-0.511273	-3.35035	-4.6374
-6.42894	-6.21125	12.5973	12.1854	-7.9256	-2.9429
-10.6768	-2.5444	13.3256	18.9698	-12.0495	-3.11392
-16.2396	1.46674	9.25062	-2.74003	-11.1499	6.72368
10.6714	-8.6399	10.0239	-0.222609	4.30367	-13.2167
1.47788	-6.52627	-9.54008	1.49302	0.609364	-2.10371
10.6604	-3.76032	-20.0921	2.96615	13.7689	-1.67383
-10.0198	-2.30175	-14.5105	0.335906	-5.05954	0.878443
1.96276	-15.4873	-17.6649	2.20796	-12.8671	1.63521
-6.48718	-14.263	-17.9034	0.597335	-3.70586	0.295504
5.04671	-15.609	13.6365	19.6796	-14.5752	0.227599
-20.4892	1.74465	-12.7227	1.5442	-20.1465	2.67149
10.153	-5.88054	-6.01994	-0.208229	-5.91166	-4.06584
-17.5316	-0.629599	-13.9908	-0.185672	-14.5373	4.33688
-17.5323	1.12807	13.7229	6.72177	-15.1603	-1.60086
15.6866	5.89772	-12.2234	0.843199	9.83665	5.45506
6.95548	-0.948496	-8.07389	-4.68026	4.48278	-6.90707
13.9219	-4.1169	20.6311	1.3595	-11.2349	0.540072
3.16367	-3.09893	15.1533	8.0504	-10.8234	-0.237439
-18.1704	2.12938	14.3957	10.0675	-18.9165	1.67172
-14.081	1.98253	14.7732	20.3054	-1.9423	-7.93456
-18.4824	0.209119	11.7876	-5.37236	-14.2775	1.56036
-16.013	-0.619303	-15.7803	-1.71533	12.5429	-9.85667
15.286	-9.66007	13.0843	18.6648	-14.0156	-0.513251
-12.6824	-0.828995	-2.21696	4.67165	-17.2229	3.6118
5.94613	-1.06925	3.4576	8.545	-5.34342	0.888864
6.7269	-7.78581	-16.9882	0.460117	7.71759	-6.3823
-6.5833	-5.43997	10.559	3.75463	-8.3063	-0.824588
-10.0614	-3.47991	-6.56226	-1.72073	-15.2192	-1.67544
5.74176	-4.58371	16.6554	0.912994	-2.26921	-4.88461
-15.0942	1.62241	-0.632838	4.51285	-17.4138	-0.742634
-3.25048	-12.0397	-6.9294	-2.64461	-5.80793	4.57112
9.55946	-17.1467	12.9691	10.6456	4.69332	-16.7667
-15.0491	0.0442794	4.47552	16.7866	-11.0431	3.53204
20.5919	-1.84149	-5.46956	-5.553	-1.29117	-5.15762
13.8099	2.42132	-12.5712	0.17646	-3.6199	-3.18445
17.3303	-10.8519	12.3542	2.05086	-12.4315	-2.98505
-16.2532	1.35105	12.7267	8.74794	24.0264	-7.87657
19.345	4.16881	14.1332	12.5973	-12.176	-1.89288
0.858918	-10.3607	-1.16776	-2.07195	1.58888	-10.0212
15.2944	-2.42842	11.8316	14.9694	-11.8967	-2.74884
6.80233	-16.1967	-20.9507	4.67513	3.8149	-2.74037
-21.6097	2.45612	-21.4004	2.76288	-12.8987	-0.454787
-7.0389	-2.91653	-10.3155	2.84891	-1.12681	-5.49841
7.55114	-2.59283	-9.1612	-1.92746	-15.2135	1.26281
16.5823	-2.10417	-20.8843	1.7764	-1.94432	-5.71078
11.8562	-1.12351	6.41411	6.64363	-10.1371	-3.324
3.94673	-12.4259	14.8169	20.6091	-13.4136	2.17832
9.4658	-8.57032	-5.38265	-2.2379	-10.2855	4.11392
9.28494	-10.7701	14.098	11.3589	12.6091	-11.772
-15.4943	2.90573	-0.327742	-3.466	-11.2703	-5.0271
3.24895	-11.7367	13.1505	13.2586	-12.1414	3.93897
-18.6143	0.123944	9.69243	15.3103	-14.5263	-1.38626
-8.69234	-4.19598	-12.0937	-0.5417	-17.6595	3.44503
8.52274	1.67379	-7.32896	-4.88188	-14.5252	1.29022
6.57349	-10.1931	-20.1982	1.61431	-10.8046	0.239993
-12.4305	-1.7409	-15.5297	0.993901	20.0065	6.54463
-19.7767	1.60965	12.8777	13.6873	-10.2495	-3.09492
13.0381	-1.4346	6.18618	-1.12619	-6.98006	-1.27367
-15.303	0.828219	-10.8725	-0.817282	-14.7227	-4.3705
-16.9355	2.2058	-18.2205	1.28749	-6.19902	-5.19289
-15.591	-1.00002	-5.05328	-4.26533	-5.40624	3.96188
-15.0382	-2.00681	10.7306	12.8111	-3.19283	1.20418
-19.8923	0.493909	17.5828	-1.3844	-12.8142	1.39529
5.21358	2.70206	-9.08541	-1.75531	-14.417	-2.39099
16.4261	-5.983	13.6601	-0.0896393	1.17758	-8.19168
6.29247	-10.17	-15.2081	2.31967	-5.32493	-2.33756
-12.5547	-1.7551	17.466	4.09617	19.5198	6.52958
19.7354	-4.4393	-13.8564	-0.930048	-0.374973	-7.64323
5.76799	-6.40608	4.81888	0.175599	8.94149	-12.9035
3.95029	-7.73815	-9.99251	-0.973229	-5.90458	-2.93552
1.06479	-6.77112	-10.7045	-2.35058	-10.9345	1.27035
7.5559	-8.35845	-12.9072	-0.629239	11.6031	-3.85664
-14.6349	-1.51252	-9.81587	-2.10755	-6.64597	9.82096
9.33883	2.47863	-3.82143	-2.10521	16.643	6.09216
16.1233	-4.23898	-15.1211	0.0990664	18.6529	6.31412
14.5357	-0.969999	-8.01716	0.200277	-14.2014	-0.774868
6.52993	-13.8377	12.609	4.10489	-6.14399	-1.34903
-5.70874	-7.25189	-11.3609	0.271907	-1.19603	-11.9065
12.2315	-3.94379	6.57694	-2.79348	-15.1603	-1.60086
-13.41	-3.83996	-17.31	1.06178	-6.48066	0.358513
9.75434	-9.13959	9.85428	-6.76214	-6.47373	5.26408
23.0716	7.31845	-11.6104	2.40398	-8.34453	-0.0940638
14.9743	-3.75339	-0.105657	-2.87258	-10.8787	4.0908
8.95773	-5.64786	10.0839	21.1001	-16.472	0.0421141
-14.1161	-0.0845936	11.2468	12.5949	-17.116	-1.81387
11.3547	0.230772	12.7845	5.57831	4.20463	-9.33763
17.4432	-4.33925	8.43771	7.81183	5.06708	-6.51159
-16.7561	2.76502	-11.2719	0.327994	-7.53715	-4.50979
5.00596	-7.0793	6.86944	3.4981	-4.717	-8.54708
-13.3057	1.69994	8.81497	10.3366	-17.8712	1.55313
5.63608	-6.84889	8.10588	-1.21379	-10.4473	-3.77584
-11.3366	-2.09562	-7.05287	-4.20601	-0.330202	-6.52541
-2.53977	-0.930204	12.6433	15.9885	-7.81338	-0.821
2.61056	-11.6828	10.9936	5.95451	0.804461	15.0836
-17.1085	4.05597	15.6405	-3.00298	13.983	0.27925
-20.0897	1.65055	-14.4526	2.68634	-0.531182	-6.26947
6.63093	-2.50948	-10.093	-1.17956	-20.9194	1.90709
16.0922	5.14099	-16.5834	0.921055	-3.00401	-5.74968
10.0297	-13.4314	-17.1326	3.16007	-12.3685	-2.30138
14.7013	-6.27435	-2.75346	-1.32162	-12.0734	8.15604
18.8546	-9.4605	-17.2074	3.59429	4.36799	13.9983
13.0734	-12.5318	-4.46224	-3.32853	6.96318	-8.87953
-6.71874	-1.2457	20.529	-1.01311	-10.9364	1.29998
-7.90034	-5.07634	-16.2936	3.2894	-8.21161	-4.28599
-15.9351	2.61623	14.4136	10.887	-13.8844	4.7785
-12.0242	3.20469	-11.8803	-1.48631	13.2717	-12.0088
-19.351	1.41312	-16.9248	2.65825	-13.2208	2.80917
5.80483	5.40537	-7.16473	2.41945	5.4859	15.5162
-19.0412	1.56921	-13.4676	-0.225149	-11.0091	3.42751
2.4053	-0.452628	17.2573	15.2913	2.21852	9.01393
-21.2307	1.79455	-17.6434	2.84103	-10.6278	2.56334
10.7942	1.07426	5.8114	12.4649	-4.58572	-0.853805
6.85633	-2.76852	-22.2002	3.49736	-6.4826	-0.0662833
11.5466	-11.6464	8.641	0.922674	-14.784	0.841306
15.8122	-0.929795	15.8755	0.221006	-6.71982	-3.44438
-4.98239	-6.22754	12.7733	16.4114	2.36349	-7.49442
-21.1882	0.962938	-16.7165	3.0552	-9.29455	-0.364709
-15.5352	0.71595	-21.2229	2.12441	1.84352	-2.70702
9.59157	-7.04585	16.5236	-0.878509	-16.9557	2.37274
-2.63954	-9.64404	-18.5292	0.908131	-6.00838	-1.79404
-0.15831	-8.29969	-17.7648	-0.205527	-12.2907	6.6418
13.4863	8.07461	13.0992	19.2965	-6.05727	11.8339
8.25105	1.42344	14.8151	9.84817	-1.33712	-9.86101
0.718961	-2.56415	-4.86151	-5.51741	3.79944	-3.71382
-5.80729	-2.03979	16.8143	-1.19253	-11.8423	0.626807
11.2766	-7.64224	13.5238	-2.01537	-6.83223	-3.73573
-5.88509	-6.68742	-14.2301	-0.344762	-15.7389	-1.74922
16.7942	7.67423	14.3147	9.91289	-11.4063	-0.44247
8.90585	-1.76861	-16.9141	2.85054	-11.3896	3.59245
4.56512	6.26943	1.69369	-1.31308	-5.25769	-1.63632
17.4909	-7.0042	-14.1997	0.311151	6.46782	-10.4447
-4.56981	-3.81089	-5.56506	-5.10532	7.29417	-10.9323
14.0397	-3.10654	7.30917	-1.1636	-2.09495	-0.416715
-18.8377	0.258642	-15.4987	2.25409	-7.45102	-1.96767
-12.3654	-3.97497	20.2131	-5.07095	-11.2434	-1.77378
-12.9283	0.763745	-9.1124	-2.13818	-8.88902	0.232583
2.59394	-3.17885	16.9953	-0.272545	14.3085	-10.3913
6.20953	-5.39754	3.10672	4.83396	-7.78849	0.44712
15.973	-3.69051	12.0018	-8.049	-23.6496	3.60358
-3.19968	-8.82682	-8.85006	-0.326227	-10.6526	-2.68846
2.67372	-1.54101	-0.369618	-2.53487	-10.6108	1.6526
12.895	-4.20119	12.9571	0.908792	-13.6519	0.541411
9.99879	-8.68087	12.6776	10.5291	19.6675	0.0700348
-14.8083	-2.24876	6.5623	3.49313	15.3782	5.93188
6.39426	-6.22051	-16.8752	2.05836	-12.6269	1.86043
2.93628	-5.34112	-20.2435	3.3867	-11.713	-2.05475
6.82004	-9.24336	-15.9635	1.00775	-4.67791	-4.10597
13.1565	1.61743	-9.96458	-4.5658	9.98391	-16.7879
-1.63651	-6.56412	-12.4109	0.0341492	-18.3653	2.43196
-13.4331	1.29312	9.55227	13.2038	-7.17348	7.4477
3.08509	-11.2652	-21.7767	4.19956	-0.7948	-12.4247
-8.12615	-4.45603	-20.1561	2.79132	-14.0455	-2.25623
8.91545	-4.50105	-20.14	3.67955	-12.296	-0.706472
11.6368	-2.00092	13.1682	18.279	7.46982	-1.49421
-19.1037	1.31065	-19.0846	3.02824	-7.0325	9.41473
12.3408	-9.76415	13.4259	21.6206	1.30718	-5.54767
4.14386	-4.58205	8.72098	8.65775	3.83153	-4.62546
-16.6682	0.85229	-12.7619	0.637651	-11.437	1.22436
-15.5066	2.75839	-4.51135	0.56308	-9.22472	-1.15641
16.5128	-5.8071	11.3708	-4.99198	-20.9387	2.8545
-6.74321	-5.76534	22.6427	-1.56495	-10.3933	2.49992
-3.74471	0.447358	8.59135	-9.86145	-8.85267	-0.712664
-21.3532	2.19043	10.0888	13.5647	-7.29051	-2.33519
-9.01701	-2.15928	6.85261	19.9615	-3.7711	-3.34775
20.4287	-3.27075	6.3872	-11.5173	-20.5665	2.84593
-12.8777	2.30083	9.38424	2.62332	-4.79709	-6.47164
7.21423	-2.29159	10.4659	14.5384	-14.4483	3.36956
-0.746196	-11.0348	-17.9629	0.630275	-12.8072	-0.89093
6.50137	5.19705	-18.1106	1.20659	-15.1603	-1.60086
-10.8437	-4.92337	-14.6992	1.11594	-9.3922	0.0679663
7.82986	-8.81142	12.1105	17.9889	-11.9914	1.14352
10.1848	-11.6494	-13.5977	-2.18486	-3.16272	2.82935
15.8903	-3.11834	-13.1985	-0.110384	9.25975	11.4161
14.8428	-4.0276	10.1661	-2.22757	-8.50497	-3.24876
8.05368	-7.21874	2.45543	3.58405	-8.35636	-2.60959
9.19196	-0.443117	7.44666	-6.07246	-10.0158	2.45085
16.6332	-9.11401	-12.565	0.669993	5.98567	-10.1023
-5.91301	0.786737	-12.5488	0.241865	5.17431	-9.73576
-8.07363	-4.32224	-7.58577	-0.0491416	7.73603	-11.1701
10.8598	-0.416836	8.93738	5.63208	-17.9184	-0.729757
-21.2989	2.70306	9.76246	16.1251	-11.9119	-1.0651
-14.9727	0.362636	9.34874	-9.03195	-3.04895	-1.58771
23.1089	7.17547	17.0666	5.00232	1.92065	-4.1989
-17.5603	3.4688	-7.76756	-4.5683	-15.1603	-1.60086
9.49097	-10.3969	-11.5101	1.99783	11.9799	-17.8535
-12.0702	1.30734	11.6425	18.7232	-15.1603	-1.60086
1.85442	5.8298	-9.57632	-2.68772	20.4883	10.0689
-12.2482	-1.81025	8.74741	4.0502	-12.5789	-3.20728
10.6393	-5.21899	9.48	-4.59061	10.6733	-9.41018
10.233	-3.46134	14.1048	21.1098	6.77453	-2.74354
15.9096	6.35665	-15.1085	-0.932262	-15.6961	1.32241
3.93938	-5.77047	-17.3596	2.7857	0.871083	1.39978
-9.78971	-1.89664	12.6008	16.599	-5.03011	-2.74286
-13.807	1.35938	-2.88833	11.5553	6.59898	5.27247
-20.359	1.31459	-13.3462	-0.556243	-13.0756	4.3941
-17.4549	2.96956	14.6169	6.45131	11.4476	3.51168
4.05543	-5.05165	1.98159	-1.73683	-14.0846	-2.4611
-11.4407	-1.47552	-20.5911	2.63271	-15.1603	-1.60086
20.5016	6.64568	-17.3381	1.33412	0.185656	-4.60164
-11.9013	0.603975	10.6798	-2.28038	-10.6526	-2.68846
8.03621	-2.27669	-20.393	1.17238	-7.49094	4.33012
13.1684	-2.36797	7.72429	8.36228	-11.923	-1.2286
0.609141	-3.2879	5.15627	-1.5966	-12.2734	0.237061
-16.149	2.99397	-17.1452	2.71007	13.7643	-9.84609
-18.951	2.4519	6.99185	2.28382	-12.8719	5.93237
-17.1853	0.0942304	13.3721	14.6501	10.3531	-3.60356
7.12931	-2.54383	9.50998	2.9516	-14.9484	-0.0906622
6.38942	-13.7362	-7.95928	2.28877	-9.51117	2.85417
1.45705	2.76404	-10.6116	0.0887062	1.47579	-8.35183
-15.9735	1.85791	-20.8502	3.48638	-1.97734	-5.44923
-16.3811	1.04465	16.1216	1.0315	-2.44116	-4.27136
9.37183	-4.20155	-16.6193	1.20149	9.27487	-8.79577
4.3133	-0.901959	20.9162	-3.57	-7.78737	-4.11213
12.9707	-7.28353	-12.2892	0.537635	-7.253	-4.49913
-15.1788	1.73259	-16.0925	1.80694	9.17271	-4.93919
10.9892	-9.80032	-12.8604	0.122312	-10.6584	2.82965
12.1339	-11.328	-20.4616	0.633859	20.4302	-9.40952
23.4983	2.63162	-14.455	0.71501	-12.4351	-1.8369
16.3717	-8.26245	9.6018	9.45412	-3.19283	1.20418
-13.7776	0.420151	13.8392	20.1413	6.75023	-13.465
-15.0406	0.757709	15.4094	12.0035	10.8888	-10.0891
14.0718	-12.1642	-19.8546	2.00317	-20.6204	2.39726
6.26994	-14.7688	16.312	6.22917	-14.0542	-1.23553
12.451	-11.4928	-17.8385	2.42716	9.09398	-16.3753
-16.4222	3.27233	-17.6324	0.434808	16.0721	3.52192
-11.653	-1.56883	11.4682	18.4581	-7.31468	-6.61733
22.1197	-5.26537	4.11696	3.38635	-14.0455	-0.878137
-15.5799	1.08904	-6.7926	0.403163	-8.33326	-2.41971
24.9812	5.80511	-8.0829	-1.05047	-2.65326	-5.32813
9.55604	-7.96372	6.93877	4.16629	-14.0846	-2.4611
19.4034	-9.19684	17.0685	8.06525	5.71494	13.0688
-15	-0.00494754	17.0485	-4.82354	-7.83233	0.877795
18.5958	-14.1722	-15.4382	0.772581	-22.8617	3.21044
-13.6184	-1.77964	15.6394	0.469082	8.94149	-12.9035
-14.5627	3.50325	11.3531	14.7565	-2.02796	-6.17761
-15.9198	0.851727	-14.8096	0.386226	-12.7826	-2.76741
-16.6552	-1.5738	12.1283	-3.08722	-9.51989	0.934936
-9.19655	-3.01572	7.2571	9.16638	-15.1603	-1.60086
-17.6056	2.15512	-11.0441	1.75261	-13.1483	0.84689
3.2858	-14.3328	-12.2547	1.82053	-15.1603	-1.60086
-9.40016	3.17633	10.5662	-0.380653	-2.04978	2.07665
14.7287	-7.99474	-9.89707	-1.5328	-2.92366	-9.01453
-19.321	1.22983	13.1811	15.8783	-11.6673	0.712018
14.4657	-13.8398	14.0074	20.1796	3.7874	-14.0242
-20.0465	2.02593	15.7554	8.6364	18.9599	1.72053
0.146358	-10.8158	-16.6057	1.2764	3.72011	-11.3779
-15.6063	3.0844	6.84953	18.726	13.55	-5.848
-14.9117	3.31812	-5.20321	-1.35914	-8.39539	-0.53201
5.86985	-5.88887	14.893	-1.5281	15.2093	-9.85877
-10.2239	-2.92276	-11.6332	0.924359	-12.7924	-0.247237
2.35278	2.32396	-8.89266	-4.9829	-15.1603	-1.60086
-1.64114	-2.1776	-11.4607	1.08899	-3.00096	-6.13298
-4.81948	-6.58411	-13.1713	-0.0931238	-2.80259	-1.34669
3.37952	-5.10211	11.7001	15.0857	-5.41477	-2.28628
10.761	-9.11262	-19.8117	2.63055	8.16723	-6.72707
-15.028	2.05186	0.2572	4.84743	-4.66293	-6.24466
8.52466	-5.86668	-11.7829	-0.29155	10.7557	-9.02359
1.15168	-9.80977	16.7272	4.92762	17.7485	-1.90026
-15.6716	0.263901	13.9209	-9.34585	-10.6766	-3.36943
7.47364	-7.61875	-6.86235	-1.44114	10.0458	3.2095
-13.4027	1.46424	-16.1162	1.66316	3.79865	-1.20689
-20.6976	1.73844	13.257	15.2117	-16.5227	-2.68457
17.9816	-8.78429	-20.3041	3.74325	-7.68022	1.54505
8.11971	3.69372	-12.632	0.224183	-13.6213	-1.38952
23.535	-2.29382	8.80085	8.81328	-5.94477	0.385463
-4.64656	-7.00299	4.23969	-2.39714	-16.1065	0.64142
15.1854	6.32858	14.1095	14.8694	-7.16171	2.17188
8.81477	-10.1971	-17.7104	1.24095	-12.6947	-1.99404
-16.6597	1.106	-10.619	-1.06734	-3.78058	-3.07918
-14.9395	-1.31569	8.41813	-2.53888	-15.0414	-2.08159
3.36022	-4.40114	10.9077	9.90735	-15.1232	1.36594
-10.4553	-2.81648	-2.167	-3.65069	-8.00575	-1.81015
18.0117	5.18041	16.5572	13.4728	-10.4547	-0.00563809
6.22796	-2.66033	-1.05582	-3.62201	-10.3043	-0.734293
-8.59531	-4.5416	-16.839	1.62391	-11.49	3.56559
7.22335	0.344028	10.1279	12.3488	-11.64	-1.99566
9.98753	-8.51709	11.3706	13.6075	-10.4871	-0.149839
-20.1096	1.29862	-16.0321	0.0582118	-10.5075	-2.03756
11.8487	-0.145756	16.9441	4.05102	-10.2008	-0.686342
7.98387	-9.39842	8.91005	17.0341	-13.2454	1.30922
12.8725	5.89423	19.1371	8.10169	-6.11829	-4.06364
13.5763	-2.94854	-22.0462	2.8539	-0.00920316	-8.22784
-6.01123	-6.99528	12.584	16.7814	1.07588	-8.53352
21.3845	-7.21344	-8.82511	5.9198	-15.3118	0.947379
0.165437	-2.6335	4.55337	5.80127	7.96817	-18.7912
12.5986	-13.5302	9.26835	0.211787	0.0308154	1.25618
9.45864	-13.1429	-16.8037	1.98473	8.84695	-13.0805
-15.787	1.04389	12.9439	18.0828	9.19651	-5.28477
7.4815	0.153138	7.31671	3.87875	-12.2715	-2.86795
3.39009	-1.15481	8.62068	-7.23766	-10.991	5.47767
-9.53827	-2.754	-14.3411	-0.0504058	-4.06369	-5.08444
-17.7731	2.11237	-12.4766	-0.523684	7.1996	-5.57888
10.5015	0.016125	-11.6871	1.82116	-11.6673	0.712018
-3.74711	-3.1938	0.998791	-4.28469	-6.99927	-1.74717
3.11051	-3.12142	14.6065	21.0254	-9.12116	-1.16618
-15.2125	0.901038	15.0764	13.1715	-4.34416	0.392111
-6.73341	-0.893914	14.705	18.0795	-9.24873	-0.195115
-17.3835	4.06283	11.3459	-0.0678697	-12.0928	1.16136
-16.8688	3.44717	-19.5571	2.46579	-15.1603	-1.60086
9.55293	-3.41067	2.89381	-2.80653	10.4659	-7.87491
-19.3434	0.763598	14.7852	-2.08013	-13.8895	0.645201
-1.9034	-4.44609	3.93462	5.57159	-11.089	1.28328
-9.53613	0.347073	-14.8233	0.869038	-12.1568	-0.443022
5.53291	-16.0281	13.3132	-1.59709	5.75521	-10.9456
4.1346	-3.03303	-7.31726	-1.87212	-8.71438	0.171159
0.66353	-3.07019	13.7938	0.406502	-12.5476	-0.822307
-12.8239	-2.02679	5.90568	10.9389	-15.8298	-1.29505
25.3266	7.05163	14.4626	-1.54064	-15.1603	-1.60086
6.55055	-1.51574	15.1284	-10.5702	-12.278	-2.57968
12.5369	-8.67511	11.9656	12.9935	-8.1808	-3.14525
-13.3294	0.886483	-8.90752	-3.64295	14.1781	-15.1365
18.037	4.66072	12.9884	8.08895	-3.5872	0.963354
8.45838	-12.1558	7.28285	18.1073	17.4851	2.74942
9.25756	-3.18191	8.23034	-2.54015	-16.5774	0.690361
-10.2274	4.54032	-9.92958	-0.229552	15.3943	-9.88323
-14.2494	2.19689	-15.7991	0.356739	-7.56071	-2.15994
18.8934	13.7796	-18.1221	1.00344	-13.3866	0.174671
-16.9129	1.56839	-13.0932	-1.37489	-12.8893	-1.40234
-1.49843	-4.58019	12.8975	-3.06163	-1.53356	-3.11058
2.30057	10.0888	7.87714	14.428	8.44255	-1.82122
-21.2997	1.4204	4.32274	16.5351	-11.4666	7.11435
-16.388	2.32702	7.41635	12.8498	8.0722	5.32067
8.38421	-1.50231	14.3262	16.7203	-3.20996	-5.88705
5.49111	-9.56196	-18.5825	1.66968	-7.94794	-2.42417
16.1163	-3.54129	-18.3728	1.08585	-11.6377	3.01783
14.6328	0.731817	-14.3746	-0.363699	-13.2618	1.17931
-18.8411	0.575053	10.8552	16.0345	8.3446	-6.879
-4.43526	-4.43494	14.5621	19.1323	18.6762	-10.5573
2.2535	-7.50514	14.5789	20.631	-13.1967	-2.21754
-11.4069	-2.21865	-3.25456	4.18326	-15.1603	-1.60086
-6.41453	-6.54981	21.8574	0.492232	8.56071	-10.635
7.02775	-10.6813	-11.7494	-0.00316238	-8.24213	0.571072
-17.0754	-0.80353	2.0908	-1.5669	15.554	17.1006
13.0836	-4.1804	16.3126	10.5877	14.0684	-15.4317
13.5995	-10.2909	-13.8857	-0.168558	-15.0414	-2.08159
11.3241	-1.29709	10.2549	-1.13766	-11.2465	-0.24549
-12.5697	-1.73744	-0.685844	2.31896	-12.855	0.201333
9.1367	-10.5082	-20.5982	1.48511	-15.1603	-1.60086
6.52672	0.871898	-15.6364	-0.102652	10.8215	-7.96153
2.54826	-14.3658	10.4971	13.0788	-15.0182	-1.64842
-20.3302	2.10516	-11.6024	-0.324884	15.4104	-9.37755
-15.1807	-0.256095	-2.85143	-1.54727	11.3789	1.61752
7.97037	0.478685	13.9923	4.32488	6.29147	0.655086
3.42091	-0.977975	-20.801	2.20425	14.9098	-10.784
6.3081	-5.99403	5.3097	4.81774	-19.4549	1.78426
-16.5155	-0.81212	-6.01762	-1.05821	15.8294	-11.4854
-0.0638923	-0.806241	-17.0744	1.93652	-12.4683	-0.879223
1.54715	-2.01323	8.2008	1.55244	14.6853	-6.07833
11.5018	0.227084	17.1408	7.06929	-11.1396	-4.49864
10.6015	1.37958	-13.2896	-1.297	-6.99612	-0.143498
-4.31644	-7.64788	-3.13129	12.7452	8.74685	-5.86701
-16.4423	1.2646	-18.9159	1.85616	-11.6468	-0.199599
-17.2339	1.03016	-12.7521	0.383041	12.2383	-8.71054
5.40594	-9.77893	8.94999	-2.388	-9.34001	-0.503182
10.2464	1.52894	2.12454	0.792614	-1.16507	-5.30145
6.07805	-10.2859	13.9361	6.82786	-10.7644	1.31049
-13.1219	2.71349	-15.8266	-0.719006	1.81093	1.6906
-5.21566	-7.04976	-19.0014	3.10776	-7.30445	-0.335953
8.43285	2.01517	-20.7464	1.86774	-8.43612	3.56177
-13.651	-1.6831	-15.6244	0.513576	7.14127	-9.7069
0.782846	-2.99074	-10.9866	-1.64243	-11.2132	-0.746763
23.7877	6.36771	14.083	17.7783	-10.5211	-2.58294
-11.4064	-2.17228	-9.47425	-0.0666878	-6.67896	-3.56343
3.36673	-7.8521	-7.48446	7.81249	-9.65355	0.552772
9.47407	0.587794	7.28919	3.61091	-5.89748	0.931553
7.74318	-5.3563	-10.1299	1.42283	-1.96833	-5.80026
-18.0339	3.10535	5.2752	5.93016	6.00829	-11.4023
-15.2154	0.36024	13.7905	0.86977	8.20636	-8.13007
-1.18442	-10.3559	-9.69213	2.1009	-10.1363	-5.03042
-14.9048	2.85077	-15.0649	0.874277	-1.24203	-4.4749
7.50872	-9.66813	19.2173	-11.5506	-12.7596	0.60649
8.70165	-0.559208	1.04072	3.31364	0.967349	-9.29821
10.519	-4.12766	-8.39572	0.282658	-18.0763	0.207503
-16.4948	-1.097	-14.9009	1.49996	16.8362	6.07777
1.8187	-7.00309	-3.44795	-4.07181	8.16898	-8.02594
16.3535	-2.45298	-20.7117	3.49912	10.8909	4.24643
15.5137	-3.35359	-11.3245	0.303842	-11.9872	0.173703
-13.8793	0.439033	5.13754	7.95601	0.113766	-3.79777
14.3441	7.15294	3.28493	5.72219	-15.1519	0.644733
7.49669	-3.5367	16.2933	-6.69917	4.75878	-4.66286
12.5426	4.06141	3.01694	-1.83438	-5.18269	-10.9864
-13.7776	0.420151	16.0764	19.7171	13.0802	-3.7397
5.42954	-3.36559	-16.5062	-0.40001	-15.0182	-1.64842
9.42678	-6.14155	-11.7189	-3.14191	-22.4653	3.3773
-14.0472	3.05061	-17.769	2.03084	-0.648354	-8.937
-1.20589	-11.9643	15.0537	2.74848	-9.1646	-1.93274
-18.7949	2.03977	0.967038	-2.69918	14.2185	-8.4219
5.39318	3.9358	8.53848	-5.89196	8.85946	-9.84793
10.6414	0.380412	10.2671	10.5974	-14.6868	-1.66753
3.15771	9.74743	11.7058	10.9463	-15.9241	-0.446892
10.3026	-5.89609	11.1759	-5.52433	14.2185	-8.4219
23.8762	-4.8094	6.67328	-8.75546	-18.0729	-0.384002
6.62976	0.166676	-21.2356	3.39675	11.3126	-8.90089
-7.93256	-2.117	-16.4066	1.47231	-8.56447	0.0585416
-20.0145	1.86778	-7.91716	3.95618	6.23502	9.24558
22.78	-7.79345	-15.6222	2.39994	-9.48671	0.813841
-8.48052	-2.5864	-19.535	1.89445	-2.35932	-8.67681
-17.8813	1.70298	-8.48152	-1.19085	3.49236	-5.09202
16.4285	-9.48558	-20.2338	0.90151	9.08112	-7.78538
18.1583	-6.12437	17.8351	-6.25839	-12.5378	-2.36346
15.6599	-6.58914	7.74289	-8.36745	3.4911	4.62242
-15.5279	1.29477	-10.1881	-0.977855	-10.2895	0.868525
-5.89708	-4.6971	17.3649	-5.69668	14.8149	-10.6771
-14.2	2.17536	16.4892	-4.87586	-18.4135	1.71887
-10.5287	-2.18001	-18.9535	1.19102	-14.5275	-1.15177
3.65343	-13.3474	0.820187	-1.74857	-13.4529	1.8672
-20.0756	1.87127	6.82665	-2.13358	-8.87201	-3.83774
-19.4645	2.24435	-2.24039	6.59082	-7.74939	-6.22024
2.31016	-6.57094	6.82111	2.96504	-11.8732	-4.45191
5.92749	-4.11492	-13.549	-1.95402	15.285	-14.7559
-17.9135	3.77118	-12.9864	-1.50889	-12.4909	0.470103
-18.1019	-0.211567	1.71458	8.89458	-11.4829	-0.220466
9.12748	-6.33358	7.33607	-1.8428	5.75521	-10.9456
-15.9435	0.56518	-12.8414	2.87716	-7.85051	-5.33702
-14.2703	-0.893812	-13.3932	0.268377	-11.5602	-1.23364
-14.7886	2.94036	15.2146	19.9623	-5.46585	-3.16155
14.345	-4.49476	-6.82199	-1.28474	-9.44701	-7.72415
13.0786	-2.57575	-18.5923	2.90998	-15.1603	-1.60086
11.9573	0.355844	5.8273	18.9173	-0.0718223	-7.00168
16.7487	-7.58756	-18.6804	0.663724	2.66436	-1.01318
4.04202	-10.787	7.59246	6.88065	14.0583	-5.22509
22.9812	6.54209	14.8452	5.52514	-2.6765	-4.18606
-15.3477	2.95795	-15.7339	1.97302	-15.1603	-1.60086
14.6333	-1.1589	-16.6379	1.02236	-14.1882	1.32769
-7.28765	-7.41597	13.0399	16.5101	7.39155	-7.64507
-2.86472	-0.296329	-20.0254	1.15343	3.11326	-5.52681
-8.32832	1.53554	-19.2108	0.744135	-16.4889	1.55681
10.2272	-4.05021	-10.6238	0.237034	-9.61748	2.46178
-10.0457	-4.09799	3.57181	-4.23185	-12.6664	1.26444
11.605	-4.40955	-17.7012	1.83212	9.27312	-6.57808
-10.6387	-3.29202	-11.844	0.0306872	-11.5232	-2.98342
9.35434	-5.74613	-18.7572	1.7066	9.87502	-12.8659
14.2376	1.87945	7.03291	2.46222	-11.7939	-0.309495
-2.1108	-8.74822	-10.6478	-2.7863	-14.6453	1.82431
-19.8973	4.99326	-11.3343	-1.19518	-22.0568	3.2345
-5.32085	-5.31711	-9.61956	-1.3697	3.43006	-9.44125
-13.7274	3.38539	9.60579	0.661903	-11.5457	0.136773
-13.209	2.27248	9.44631	15.0981	3.48404	-12.3235
-13.6539	1.01685	-17.6889	0.098669	-4.32987	2.64914
11.8062	-6.76425	9.48868	3.97241	-11.3384	-6.02677
-15.0542	3.80035	-4.53841	-1.42079	-22.6184	2.31439
19.5298	-6.76195	-0.985721	-5.38202	-5.79568	-6.03963
-7.02106	6.34259	-18.9816	4.82137	-8.64809	2.47891
-15.3549	-1.69612	-10.9402	2.26718	-6.75232	-5.96321
14.4301	11.0519	4.44234	-4.41135	-15.1603	-1.60086
3.50217	-7.14788	17.6012	-4.97807	-21.0469	2.34836
-7.39286	-4.77035	-12.2079	2.03185	12.4083	-9.76376
20.2124	-6.62841	6.49595	2.74405	-9.46474	-3.22362
6.95283	4.06471	-4.42796	-4.88532	-11.9867	-0.787035
25.4309	6.88283	21.2599	2.76536	-13.5365	-1.97892
2.21711	-12.5049	17.7971	-3.33373	-12.8196	1.23593
12.3081	-10.5785	6.12392	3.7444	-21.5296	2.82628
20.864	-9.92	-21.0162	3.37711	-2.56882	-2.75947
22.0452	-1.02526	-17.2439	0.270334	-9.643	0.30947
15.2627	-12.4572	-5.3552	2.39593	-5.246	-1.21858
-22.8685	3.20456	-12.2938	0.523401	-15.1603	-1.60086
10.535	-11.588	14.8836	0.265022	14.7297	-12.1161
11.5597	-14.3283	17.4936	-2.71088	4.70788	13.7084
-15.1685	-1.60588	13.9666	10.1521	-13.5866	3.38895
14.0984	-4.29998	16.0664	-8.11339	18.5923	-10.0784
-13.3151	1.55173	3.94832	8.43178	-5.1208	-3.21116
28.231	-6.55421	12.3717	11.0497	-19.4125	3.57812
11.5024	-12.0911	12.4295	-0.30659	-11.067	2.95666
16.2413	-3.37785	-18.8663	2.94736	-14.1904	-0.514312
-2.01503	-5.17505	12.2998	14.6212	-8.32754	2.35862
9.79999	-14.6208	-6.16897	5.93172	-0.81204	-6.51399
10.1023	-7.14998	9.8272	5.03337	-7.208	-2.20526
19.94	-0.783068	6.71294	10.865	-13.1474	0.245679
14.697	-5.48868	-20.8886	3.39709	-14.5446	-0.983617
5.49932	-2.24485	9.48049	-3.80781	-8.73813	-0.673391
6.95928	-12.9451	-6.12003	-2.91405	-11.7328	0.283529
9.72633	-2.19834	-12.8572	-0.153374	-12.6243	0.720624
-17.0157	4.16996	-13.8186	-1.57215	-18.0815	2.00437
5.6655	3.09231	-13.9042	-0.125165	-9.73389	-0.343046
12.4929	-9.36972	12.9085	-3.00585	5.14965	-9.5874
17.6973	-9.58984	17.1201	14.2034	-12.3155	2.51376
-13.2667	-2.87395	13.6521	11.7089	0.352954	-5.65611
7.92444	-6.75075	-19.522	3.23169	9.47164	3.96575
7.80357	1.37427	2.18301	9.60258	-3.6203	6.94085
9.88892	-8.51607	18.2574	-2.77351	-14.7629	0.0763772
-8.11472	2.31622	2.48565	-2.23305	-22.5079	3.38778
11.8663	-9.2155	15.0605	2.32476	7.14127	-9.7069
2.59492	3.05003	-10.4085	0.00699915	-8.367	-1.14114
-15.4637	2.33196	-4.77026	8.3099	-14.5138	-0.527035
-1.81377	-2.81025	-11.9118	0.105776	9.71055	-15.1345
16.6332	5.6168	9.6531	0.390092	-22.8571	3.21389
-21.409	1.63443	-19.2863	0.629595	-20.1098	2.31917
-14.183	2.327	-13.0479	0.926425	-7.6582	-2.44717
-12.1603	-2.83919	13.8351	6.61971	-9.05901	-1.2807
11.3533	-5.71424	5.9384	1.60695	-13.8526	2.76532
13.841	-1.91463	2.05087	0.39507	-13.2397	-0.963396
6.55796	-4.12876	-17.7798	2.14952	-1.91296	1.79027
10.372	-6.05841	8.48759	1.21129	-18.238	0.764391
8.74821	-9.76642	16.4413	5.88295	-12.7687	-2.30722
-7.33722	-4.06421	-9.83038	1.07428	-2.38794	-7.1718
-18.9595	1.11415	7.77085	3.53169	3.04145	-5.90588
-15.5609	0.249457	-13.006	-0.995025	-1.65942	-4.99253
-13.8187	0.450282	13.6242	20.6142	9.56295	2.86433
-17.626	0.918886	12.9769	-1.41871	7.86544	3.71608
14.866	-4.33032	-13.9781	0.697525	-4.49361	-7.56242
-15.4839	2.91632	-17.8871	1.32633	-12.345	0.832817
3.74215	-2.23486	-19.2866	3.08471	-6.04773	-2.69669
13.3758	-4.5734	-13.6131	0.727743	-9.09061	1.49268
11.3672	-4.95391	2.32592	10.3212	0.13514	-6.26735
15.4778	-6.85843	12.7253	15.8534	-7.44294	4.07572
5.36476	-12.747	14.855	7.31961	0.414385	-7.41569
-3.7159	-0.326625	-17.5905	1.79156	-15.1603	-1.60086
-22.8108	3.19384	6.39198	11.8949	-4.80037	1.66875
-12.4131	0.879912	-0.565785	-4.59443	-15.1603	-1.60086
-14.0503	1.09209	-9.67285	0.85197	-6.10988	8.79637
-18.4145	1.84722	6.71713	18.0609	1.99872	-10.112
4.13094	-7.66905	-21.6105	3.0499	-0.942679	-0.0198974
-14.6549	-0.620011	-15.9762	0.918335	-13.1508	-1.52947
4.18235	-2.49741	16.74	12.3243	-10.4407	-3.18818
15.7399	5.31736	-18.8476	1.03096	-10.3788	-3.78824
-4.1808	-6.65696	-11.0042	0.98394	-2.20909	-0.17107
-9.87834	-3.41165	10.953	8.79834	-0.15996	-3.79579
11.0452	-6.07247	-17.9706	3.69396	-0.605202	-6.51608
-15.0995	0.755917	-17.0023	0.166022	4.09489	-6.99576
-8.01253	1.60642	-19.9685	3.09194	8.61154	-13.0775
6.81951	-6.3243	11.7223	20.3095	-11.4608	-0.784325
-16.2038	1.77533	16.0638	4.90069	-22.8614	3.10064
-7.77052	-1.30986	10.1946	11.9187	4.50727	-10.888
-3.81779	-7.53228	-16.9898	2.59301	0.519723	-9.53919
21.2923	-11.9482	-8.40612	-1.47422	0.0230815	0.170639
0.000366002	-3.60592	19.1001	2.0127	3.95045	2.58807
-13.4151	-2.53527	-8.20464	-7.25454	-13.8466	0.208655
2.48919	-2.39484	-10.32	1.74996	-14.7303	1.49679
2.06705	-12.2206	-6.05806	-1.12346	16.2012	8.14627
12.5971	-6.85516	20.6584	0.827106	-15.1603	-1.60086
-18.9866	1.1017	-11.8517	-1.7929	-11.923	-1.2286
-10.6351	-1.86606	-7.22744	-2.45546	-8.69627	0.872578
-10.4795	-2.26995	-11.6779	-2.43106	-9.43758	-0.915104
11.5183	-13.4898	-11.3849	0.210725	-7.01517	-1.80309
9.69792	-8.57135	-16.1059	0.429599	-8.93395	-2.84297
8.67342	-11.5873	7.13773	-4.7559	-12.1747	0.308912
-10.5851	-0.953807	-15.2258	0.3907	-8.24213	0.571072
-17.601	0.489309	-14.2864	2.37844	-15.8332	5.60574
-16.3031	0.499492	15.6446	2.76983	1.85735	-8.12236
-15.1852	3.20069	13.1785	5.53257	-5.65964	-5.0466
11.7939	0.283113	-11.7594	-1.66054	-0.521753	-6.91251
12.277	-3.32919	-15.0207	2.37111	-7.15213	2.92753
15.4309	3.38794	12.8589	-0.873829	7.65074	-10.3003
2.38992	-0.976717	-9.75432	0.0225156	12.645	-8.98031
14.4088	-7.24539	-14.7068	0.814249	-0.274026	-7.65668
-3.14313	-8.24038	-7.54734	-1.59646	-13.8609	-2.24143
-0.51611	-0.993294	-6.10044	-4.85905	10.0131	-3.81719
11.1402	-6.00138	-13.2036	-1.03139	14.4752	-11.5341
-16.8765	0.711364	15.6719	18.5425	-2.34502	-2.30081
18.7231	-8.83886	7.87545	-5.24094	-18.2331	1.97269
4.44645	-8.85692	20.5249	-3.90244	-12.6575	-0.82025
2.30957	-2.97779	15.9549	4.7915	-12.4785	-1.03102
-15.4779	2.84228	-14.4327	0.690331	-17.8641	2.16915
10.4638	-11.163	5.69422	-2.95258	-5.59982	-4.02682
5.33184	0.752241	11.1727	21.5432	-5.37621	-4.34765
-21.0605	2.04161	10.2369	4.65747	-11.3291	-1.39804
31.758	3.74955	-6.08583	-4.24681	-8.52991	-0.694645
15.7648	-12.1189	-15.5547	5.77489	-5.9886	-1.31531
8.4633	-6.99604	-2.83129	-6.99485	-14.7768	-2.41458
-5.50027	-6.20439	-8.40321	0.653629	-1.59325	-3.98433
11.8885	0.155735	12.4248	-8.14432	15.7786	5.85912
11.2792	-10.1362	11.1162	19.9292	-10.2963	-2.08254
-9.45231	-4.56743	-10.9219	0.312891	-0.477646	-5.22255
14.6311	-2.39907	11.62	17.981	-3.29268	-1.65475
13.2762	-2.86325	15.8793	1.56328	-15.5659	-0.950495
2.54772	-4.86958	2.52466	-3.26887	-15.6415	-1.58711
19.1675	-0.839887	15.3994	1.1519	-8.49454	1.38726
11.2176	-4.24114	4.32246	0.221845	-0.932891	-6.09618
7.43778	4.12226	5.91505	0.25218	-15.1603	-1.60086
-15.6318	2.61988	11.2056	18.6445	-15.6913	0.958837
7.34517	-1.50954	-8.67357	-1.23505	-11.6552	-0.058677
-10.6646	-4.40417	-5.32047	-2.42709	-11.5451	-1.21404
-15.502	2.61105	-4.87937	-4.74889	-15.1603	-1.60086
13.2159	-5.07071	-16.9989	3.34822	-7.40338	-2.72884
12.8775	-13.2638	-6.90074	-1.28203	-20.3633	2.77647
7.95391	-11.234	-3.30321	-4.52405	-11.9605	-3.96222
-13.5998	2.80531	5.83952	8.82513	-17.1314	0.411606
6.64088	-3.48837	-16.14	2.66921	14.754	-12.1122
13.2783	14.5688	8.3391	1.34833	-0.351197	-9.41521
7.30689	-3.56146	-13.4882	3.15298	-12.485	2.26212
4.8784	-1.59711	15.7216	5.50042	18.031	4.12444
3.18363	-10.2084	10.315	19.9202	1.20944	0.479571
10.3086	-4.14353	-13.126	-1.40385	-10.1756	0.613364
-14.0792	3.10375	-22.0438	2.47054	-9.34356	3.45431
5.08636	5.10106	-17.8292	3.03996	7.69901	-12.8566
27.046	6.9459	2.64427	-6.18773	4.50593	-15.9251
2.16011	-9.92952	-20.7674	2.63004	-9.79471	-3.57332
1.70952	-4.31704	-16.7788	2.17165	-11.1	2.58771
-15.7131	2.96938	-14.1695	1.66245	-7.23278	0.0907084
-13.0589	-0.233887	-12.2741	1.5888	-15.9845	0.129489
-10.4938	-0.416131	2.586	-3.11157	0.583484	-9.3551
-4.53519	-4.13813	14.5866	6.09659	13.9972	-10.6275
5.94832	-4.00319	-18.6293	0.53887	-10.0433	2.77683
13.0172	-10.2498	11.9949	20.4789	-16.1065	0.64142
-11.5729	1.10169	8.53167	16.4494	6.14031	-12.645
14.6526	1.61521	8.74684	0.679348	11.8837	-7.43081
-1.66873	-8.60349	-17.2637	1.41898	-12.2414	-0.820886
17.2661	-6.58339	13.1152	0.201707	-1.13852	-2.77773
-14.993	1.46543	10.3534	17.2622	-2.07984	-3.19996
5.50109	-1.95939	-22.5733	1.97228	-4.22737	-5.15844
-14.5632	0.237987	8.05498	12.9452	5.1217	-10.3854
-17.0144	0.522223	11.2104	16.9597	-19.5009	2.48063
-2.50665	-2.69094	-14.0988	3.15734	-1.36495	1.07824
11.6597	-9.4929	11.1912	20.7008	11.4944	-10.6483
-13.152	2.60587	-12.9847	0.243613	-7.74363	-4.45264
-12.2011	-1.64428	14.2469	4.75175	-13.0741	-1.5959
7.45639	-4.13942	-9.58308	-2.30978	-8.72574	-4.91089
21.69	-9.10987	3.42664	-1.1034	-14.1738	4.65555
14.7083	-9.7725	-11.9618	1.14943	-14.0455	-0.878137
14.3262	0.404779	-19.7885	2.32514	-7.44338	-1.55477
4.41592	-3.12822	-20.1442	1.95682	-8.51872	-3.19176
11.5236	2.05048	9.76911	-3.20094	-10.9737	0.61144
17.2217	-9.58054	-3.64662	2.92022	-10.6072	-0.254689
-12.4522	1.83176	10.4787	0.823765	-11.5796	5.50209
-11.8137	-0.352269	-14.0233	-1.8393	-2.85478	-2.6384
17.0995	-6.26252	14.496	17.796	-6.07596	-5.12569
11.9909	2.8888	8.55755	5.85563	-15.1834	1.01364
-5.24052	-4.20791	13.0025	16.7495	-10.1363	1.53843
-16.1841	2.60062	14.0996	1.59787	-10.1349	2.22235
-5.57144	-2.86453	14.0273	5.54339	-10.8667	7.52127
12.3121	-7.38569	14.6712	21.6525	-11.767	-2.61029
-0.553698	-11.5835	-7.0325	9.41473	-15.1603	-1.60086
6.96824	-3.98849	18.2921	5.67083	-20.2169	1.96113
-20.8202	1.92666	12.912	18.1727	-9.75002	4.09541
5.49783	-2.99381	-16.3373	1.65419	-1.58326	8.7034
16.6366	15.2442	13.5547	9.72454	-3.44287	-2.31424
3.27603	-7.01361	1.95134	11.7896	-11.6007	-2.21364
6.45429	-14.5652	-12.2069	0.281268	-19.0313	2.94747
-15.9042	-1.18752	7.26042	0.928833	12.6146	-12.0417
14.7545	2.57413	7.47305	12.9111	-15.9845	0.129489
9.56135	-4.91456	-19.6371	3.13462	-2.34176	1.84901
5.47303	1.22257	-1.44508	1.51342	-5.77127	-4.6386
-0.276295	-4.84346	-12.3168	-1.32502	-14.4631	2.94211
-17.2172	1.87906	-12.3392	0.233812	-15.1603	-1.60086
9.59398	-9.78999	-13.2573	-0.438208	-13.524	3.14407
10.0342	-13.2459	0.393081	7.09204	-15.4026	-1.50811
24.5578	-4.59745	-18.1857	0.545472	-17.362	-1.37638
-4.96535	0.792657	-15.2878	2.3237	-14.0964	2.02327
1.54128	-9.12189	-5.91408	-4.82359	-12.4901	5.8378
-16.1639	0.717626	-15.7377	2.45582	-14.8327	-1.50361
8.46635	-14.2861	-16.1506	0.529686	10.5904	3.5405
24.1898	-4.45406	15.1739	1.80419	-0.631247	1.24612
5.69146	-8.6311	2.09634	0.963095	-8.10985	0.435773
16.4466	10.9174	14.8083	18.6302	-8.44815	-4.84822
13.3955	-9.58743	-6.76717	-3.60791	-10.6739	0.309305
25.0178	7.34498	5.86035	16.5746	-16.5018	-0.193179
17.3671	-8.66521	-15.3069	-0.960548	-12.4324	1.3625
-9.82682	-4.51196	10.689	5.3888	-9.34993	-0.437681
0.376739	4.11005	7.74179	0.0485811	-12.7817	-0.669326
11.1764	-10.0793	6.36819	-9.37404	-13.3938	1.10832
-9.8195	-0.847494	7.15687	3.19905	-10.2029	-3.52238
-1.4623	-8.72058	12.7228	13.4397	-6.11953	-5.75923
-17.7125	-0.687298	-14.9295	0.0991351	-10.3912	5.00675
-20.3056	1.64161	-15.6479	2.78149	4.73536	-4.95854
-17.2324	0.965443	-16.5265	3.17557	-5.40169	-1.64901
13.9428	-12.3124	-11.7044	0.229827	8.94982	-6.37719
-16.1719	0.857315	-10.154	-1.44989	15.3914	-5.07336
5.87228	-11.4581	17.1249	20.2305	-15.1603	-1.60086
9.74159	-14.625	-10.4783	0.252684	-19.2652	1.88918
-15.5428	0.124224	-7.74006	-1.71409	-5.25474	-2.6358
-15.1417	-1.62582	-6.22171	-3.74933	12.8576	-13.0217
-8.72172	0.067579	-19.6616	1.32832	-8.65163	-2.05481
-14.1117	1.8796	-18.8351	1.47414	4.90112	-4.22683
-13.1579	-0.857131	-16.399	2.45557	-0.587997	11.3933
21.2692	-3.05007	-17.9283	2.31642	-15.6144	-3.2142
-19.6746	1.72595	-12.2279	-2.54682	-0.638232	-8.8048
2.75652	-2.97922	-3.76089	0.926303	-14.4713	2.91835
15.5015	-7.40291	14.6363	14.7467	-6.3303	-5.49823
1.37265	-15.163	-15.2177	-0.247033	-4.0111	-2.77803
-21.0229	2.92926	-15.1811	2.89066	-15.6468	-0.390358
-13.4648	-2.15003	-17.7326	2.70605	7.97945	-6.90702
-11.1982	1.04782	-20.8701	2.28608	-11.0992	-2.45274
6.91507	-3.40697	3.6137	0.105703	-0.674745	-5.26776
-16.5648	1.19967	9.14763	-0.686912	4.09489	-6.99576
6.60652	-6.93523	-8.51814	-0.0438351	-12.6665	1.65447
-10.7538	-3.87523	9.67229	6.92213	10.0769	-15.3618
16.2669	-7.83575	10.4229	-0.370716	-19.2652	1.88918
4.80004	-9.07054	7.29508	12.4161	-15.1603	-1.60086
-6.14115	-0.297484	-13.5354	0.292852	0.49686	-6.4224
-2.56457	-1.93348	-6.97939	-0.535229	-4.83864	0.288511
15.3284	-7.65491	-21.2712	1.74858	-15.0192	-1.5263
2.97878	-3.96847	8.34148	16.9763	-19.872	2.6559
-6.46374	-0.333843	-18.4397	1.25709	-16.7045	0.167687
-21.3266	2.58295	-15.6463	-0.594063	-15.1603	-1.60086
12.0242	-8.55904	16.0188	-1.69032	9.09452	2.72176
15.1097	-4.46785	-21.7677	3.86705	24.7607	3.42723
10.5664	-9.32556	-13.4959	-0.174332	-4.68081	-1.75849
-6.18546	-6.09937	12.8666	-8.20871	-2.3248	-5.4542
-18.4278	2.04497	13.3908	-3.05941	-12.2307	2.78718
9.74505	-7.96469	-14.8112	2.03045	-8.09443	-6.10061
-16.365	2.94913	-16.9198	-0.317987	-9.22777	-1.7837
10.6645	-3.08264	3.81489	9.17694	-9.89286	-1.32689
12.6203	5.84874	-8.00233	-3.73918	-2.83129	-6.99485
11.1251	-10.5647	-18.3726	2.94871	4.81283	3.15028
9.33729	-4.57602	-8.6026	-0.324848	-9.0549	-1.03871
17.4602	-6.38377	-17.5379	1.91816	-7.39109	0.270421
-5.34497	-4.76182	-15.1883	0.634951	-8.74504	-1.74459
7.51785	-2.96791	5.44181	-0.618713	11.6106	-6.16102
5.8029	-9.99091	-19.3076	2.11032	-15.3988	-0.699823
-11.7665	-2.59594	6.92731	8.59008	-15.7744	-1.35786
5.27309	-0.974979	-5.76234	-0.177658	-12.4026	-2.59448
-15.0239	0.774332	5.90229	-2.61949	-15.4524	-1.28781
-5.68832	-5.76353	-10.8832	-1.32951	0.491654	-6.42149
-20.9401	1.86075	16.01	-2.32911	-12.3317	-3.99591
-7.88118	-5.1902	-7.63624	-2.44521	-11.1044	2.05814
12.1847	-9.12721	-14.6068	4.04142	4.69534	-1.96191
3.36051	-5.88234	13.8393	16.8052	-9.74082	-1.05689
15.6615	-4.91307	-10.3167	-3.01573	17.9977	-5.23593
-16.0721	2.51913	16.7697	12.3082	-15.1603	-1.60086
26.717	6.38977	-6.91545	-3.75592	-5.38817	-7.11015
11.086	-2.80066	12.851	16.327	-3.21683	-3.38218
1.35956	5.49371	7.71087	0.76867	-6.60294	9.56799
-14.4228	3.62387	-1.24454	-0.034935	-4.5736	-4.29257
9.92429	-2.04375	19.0971	-5.6682	-12.8315	5.84278
22.5788	-5.48086	-0.715462	14.1643	10.9577	-6.56277
22.8821	-1.43438	-19.714	2.01844	-15.1603	-1.60086
14.7974	-5.38132	-18.9455	3.21447	-14.6693	-2.14567
7.72415	-3.89308	-17.0506	0.849783	-15.4534	1.81051
19.8547	5.38485	9.94892	-1.37712	20.1956	6.88507
-10.1117	-3.88599	-10.4785	-1.79436	-11.2797	-1.5155
-17.2043	1.82769	-16.7802	0.337201	-13.0839	-1.60746
6.13395	-1.11243	9.23201	-4.17814	-10.5819	-0.463604
-17.3311	0.477913	15.2723	7.99773	-22.3684	3.29094
-1.47565	-2.90838	2.61598	-0.800235	-3.89195	-0.673249
-1.93286	-3.82602	-0.703179	1.66483	-6.79802	0.215257
-16.2947	1.0147	-6.47373	5.26408	-9.58315	0.0292287
9.41999	-5.96644	15.1411	-0.325353	-1.85397	1.86106
13.7947	4.8648	10.6725	6.48954	-8.57954	-1.25515
14.5214	-5.82327	7.73694	6.55246	-15.5659	-0.950495
11.5565	-3.0407	2.03323	-5.10862	-10.5124	6.27711
-16.5323	4.00627	10.5185	-5.06715	-17.3367	1.37548
6.07487	-10.1658	18.1217	-0.805479	-11.6465	-2.48986
-4.49182	-6.6802	-20.6828	3.28107	19.2391	6.54754
12.7015	-17.9431	-18.2499	2.95944	-14.8545	5.28342
18.2772	-8.90474	13.2935	-2.02972	-13.7846	-0.393594
-13.9501	2.52858	15.9673	7.54423	-12.1568	-0.443022
-11.7655	-3.67976	11.0251	-2.54213	7.83868	-14.1852
-18.6026	3.15049	-19.6268	1.60862	12.4016	-7.61954
-12.8305	-2.53601	-9.05596	3.1158	-0.790956	11.8217
11.3484	-7.23646	11.8046	16.2954	-1.86244	-0.80796
12.8657	4.22211	-6.87648	-2.11378	-20.6684	2.90812
5.07613	4.70558	-19.8012	3.01467	-10.0177	-2.51308
17.7176	-6.40566	16.3169	-1.99628	-2.33133	5.41451
-16.1753	3.81636	-9.70077	-1.52654	-4.34057	-2.83427
19.0084	-10.0789	2.1371	-1.85656	17.096	-4.29462
13.2674	-7.2952	9.74407	9.07038	-4.87304	-3.46666
3.20854	6.1916	-12.7711	-0.387676	-12.3317	-3.99591
4.49767	-4.9158	10.8731	-1.46676	-17.6224	-0.216646
-2.22956	-12.6485	11.3811	-0.461375	-1.60246	-9.67329
16.8873	2.37331	8.96869	-6.04035	-20.6734	2.45515
-19.642	1.25585	11.6481	17.6737	-10.814	1.75316
15.3202	-0.182907	-11.7463	-0.816003	2.13902	-6.49881
17.8546	-6.24118	3.73554	3.55136	-11.8967	-2.74884
17.3556	-9.00107	-8.35369	-4.81971	-3.324	-3.16012
13.7899	2.18271	14.3148	9.66802	-4.66044	-2.32984
-20.9558	3.1012	13.0848	0.66446	15.1864	-15.2238
-13.7776	0.420151	-12.7774	0.295519	-18.3195	0.45639
-0.00474979	-13.3803	-22.3384	2.25217	-18.2772	3.0586
-14.8856	-1.90581	-18.6161	0.873634	9.90095	-7.2538
17.6646	-8.1521	-11.6832	-1.47685	-21.9496	3.32734
-16.8956	-0.0237799	11.5969	15.7297	9.96235	-15.4876
-15.0685	1.60114	-18.8891	1.7244	7.43806	-15.3456
9.52387	-7.3609	-13.6628	1.78728	18.2963	0.603706
-15.7876	2.17612	-10.454	0.371829	20.915	6.05485
6.17592	2.3252	-14.0156	1.07219	-13.9329	-1.05315
-10.2758	-1.0936	-15.441	3.18896	-16.4869	-0.394117
17.7935	-11.9137	-15.3281	1.9304	-10.5642	0.457645
2.20483	-11.5103	5.40543	-1.44547	-13.2828	-0.111627
22.4121	-2.394	-16.0409	0.704105	-12.0029	-1.95025
-13.636	0.0904178	14.03	-1.57472	-8.98794	3.40051
-18.245	1.55469	0.765829	1.68487	-10.8509	5.48132
1.20689	-3.6762	7.53544	13.1945	-0.932503	-3.43281
17.8453	-0.583067	-18.7006	2.67529	11.4045	-12.112
-1.46865	-13.7109	11.2392	4.04582	-15.2498	-1.48435
-1.22698	-1.92163	12.0384	-7.35604	-13.6578	-0.514395
-12.5519	1.42171	-12.8921	-1.96507	-11.8892	8.17255
7.19422	5.11382	12.4618	-4.70244	-6.67126	1.6186
-14.6383	-0.719066	6.27459	15.7525	-21.2684	2.62999
3.39049	-3.75258	12.2468	-10.7646	-17.6285	1.42151
5.71733	-8.90162	10.9409	-0.102197	-3.64208	-5.53196
18.5196	-8.75592	-11.8264	0.373677	6.51719	-0.972577
-9.9772	-1.44286	-9.35069	-2.20051	-15.2593	-1.21406
-10.4437	-2.28009	11.4962	13.4478	-10.3409	4.11862
-15.1898	-1.8877	-20.5496	3.45716	-0.373723	1.3883
-16.8536	1.22362	14.3212	22.2321	-0.728317	-3.73845
-6.88553	-5.35876	15.0525	16.9805	-9.24152	-0.14905
18.2339	-9.45179	-21.2381	3.40289	-13.8377	-0.943731
-19.2471	1.30093	-14.9495	0.174465	-11.3079	-3.87293
3.29203	-13.673	16.0714	6.48963	3.30501	-14.3832
10.0094	-7.87672	14.4326	8.24965	-15.2192	-1.67544
-10.4901	-3.20222	12.7627	16.1731	0.301184	2.79331
18.1919	-3.2314	10.2649	15.0983	3.39567	-6.42621
3.88783	-5.12107	9.33801	10.0683	-2.09131	-5.61394
9.41769	-8.4445	22.7056	-1.15356	-9.5311	-0.56535
12.2479	0.00600904	4.03964	-2.81752	0.912874	-7.04758
-4.39807	-10.5318	17.0384	15.0472	-0.390581	-11.9219
-16.4845	0.742629	9.25754	10.1906	-15.9062	2.3741
10.7393	-11.868	-16.9869	1.27458	6.12564	-7.27385
-0.232092	-3.68523	-11.1822	-3.67488	-7.45667	5.72197
9.88113	-4.79717	7.20312	16.4115	-0.831963	-4.83004
4.86412	-11.0605	10.2906	0.746076	5.89527	-6.30681
8.70041	-4.74586	7.61749	6.72179	0.392059	-5.8951
-17.9394	1.38469	9.69471	15.1031	-9.99844	-2.66929
13.1853	-7.47617	13.8543	14.5323	-11.4531	1.30259
19.0032	-4.32071	14.3197	12.0931	-9.63599	-0.349182
9.78723	-3.92969	14.1693	16.536	14.0484	-2.9511
-6.36685	-4.36664	17.7528	-7.23214	6.6424	-7.21534
-18.0208	0.810321	15.44	13.4895	9.94352	-10.8684
4.30608	-2.23566	11.7069	5.47216	-12.217	0.231347
14.7071	-5.30841	15.2767	19.0666	-14.3071	1.55967
15.652	16.5636	12.7951	17.0377	-15.3343	-1.18606
12.5126	-9.98176	12.459	-1.04111	-1.56064	5.53068
-14.3257	0.546102	-5.23809	-3.66944	5.70576	-9.43817
-10.1922	-1.89043	-0.982188	-2.81319	-13.6256	-3.30371
-0.54259	-5.21858	-10.294	-1.37676	7.35433	7.96044
-3.77243	1.13472	-6.6539	-2.2783	25.0462	3.38046
-20.1819	1.69078	11.079	17.7614	8.08988	-6.04686
7.66351	-3.58089	16.8761	-3.96764	-1.89109	-5.33283
-15.0755	3.22602	8.91871	-0.592876	15.1812	-1.53143
-19.749	1.41607	14.3791	0.98631	-10.1857	1.88197
0.406064	3.69136	11.5538	6.21376	-15.1603	-1.60086
-1.78097	-8.07574	-23.4126	2.47868	-16.5341	2.01223
10.7798	0.314361	-4.56183	-0.485833	0.129837	-5.00251
-14.3878	-0.817394	13.1345	-6.45222	-4.55558	-4.05355
-7.64728	1.47083	12.0093	-7.34859	-4.37444	-4.90394
-7.79416	-5.45786	7.35775	10.1181	-2.34892	-5.80043
-11.7562	-0.360408	-12.303	0.888445	-5.75498	8.18064
3.8461	-9.7369	-16.3491	1.26084	17.4138	-3.76792
2.13585	-1.93429	12.4677	15.2157	-9.643	0.30947
5.18567	-1.65111	17.3635	0.501468	-15.1603	-1.60086
-22.0829	3.01812	5.40216	15.9142	-7.02674	-1.07322
-1.40804	-7.64354	11.9693	5.06902	1.58888	-10.0212
-10.7751	1.26636	18.0317	1.60165	15.5549	4.3099
-5.35324	-2.30832	-10.5128	-3.45635	-0.957804	-5.00112
7.89881	-7.09182	-12.4424	-1.16611	-8.42261	-0.348163
0.488812	-11.2412	-8.62853	-5.40279	-11.9416	4.77063
8.25916	3.48371	6.48849	-4.63885	-11.6194	-0.066341
2.92943	-12.278	-20.1602	2.02926	-3.98595	0.911691
17.9959	-3.97537	-13.9404	-0.73453	-15.2766	0.547358
-6.92821	-3.3656	15.3445	2.73319	0.0404955	-7.88524
-10.4483	-2.45215	11.9785	19.7387	-4.02571	-5.39819
20.554	-7.34919	3.82539	11.6558	-9.41658	-0.0311934
15.6095	-13.7244	6.92581	2.10459	-13.9854	-2.82677
1.692	-7.15295	-7.88014	-0.470965	-15.1603	-1.60086
-20.6072	1.52797	13.4992	-0.642127	-7.61657	-1.98112
-17.6979	0.440421	-17.1241	1.28809	-13.2631	1.68349
4.08535	-6.91634	-18.1582	0.911781	12.7631	-5.25559
18.7721	-8.83015	-15.6935	1.86529	-2.09925	-4.11913
19.4154	-4.60839	11.8188	15.1951	-9.97017	0.404493
10.4493	-5.32434	9.83175	0.145724	10.4	-10.7535
24.7211	7.73437	-11.13	-1.58249	-19.8356	3.0232
4.41671	-2.22817	-1.7449	-5.95887	6.88494	2.1006
3.07398	-3.9301	12.3938	17.6519	-4.05889	-5.36174
-22.8744	3.22353	-13.442	1.79951	9.10295	1.50427
3.5357	-12.2821	-11.6832	2.67994	1.50118	-4.18668
10.1937	-4.6051	-12.9399	-0.0585015	-9.45587	6.9542
2.90968	4.49822	12.9094	17.8155	-5.61552	-3.39292
15.7787	-6.84708	-18.0766	2.45753	-4.1434	-8.79395
-3.88003	-10.0562	8.91195	15.7951	-2.02757	-3.37406
17.1249	-3.87201	-6.643	1.24979	-17.6886	1.57428
9.51833	-9.10132	15.8757	5.05276	-6.70551	-1.13692
6.10337	-13.4061	8.88981	16.1728	1.631	1.53857
-2.80279	-5.7788	-18.144	1.43508	-22.0498	3.27304
-11.9523	0.555041	-5.95026	0.487353	-0.0353248	-0.309069
-17.1914	-0.712362	-19.9776	2.55752	8.46811	-6.78621
12.2581	-10.1623	-17.4672	2.12929	-0.100019	0.733464
15.95	-3.8569	-16.1404	3.77718	-2.12086	-3.63646
9.72267	-10.9726	6.93214	3.52676	-1.14206	1.93458
-13.5888	-1.70437	-14.8724	2.37229	26.1275	7.39143
10.766	-9.86626	9.32543	10.2983	-11.1685	-2.24328
4.46868	-6.88229	-23.8382	3.60769	-10.6161	-2.97572
20.1262	5.61285	-11.7964	1.67757	4.68627	-7.55133
9.45204	1.5285	4.73353	0.0375691	-6.20997	-4.80884
4.916	-2.50126	13.3435	-4.20848	-6.37913	-6.5459
-14.9761	-0.221634	7.22592	-4.06038	-0.837273	1.47359
12.3062	-4.32954	13.4897	20.8306	-15.1603	-1.60086
5.30871	-7.46772	14.4061	7.06159	-3.89195	-0.673249
2.93867	-8.98315	6.66375	9.68227	12.4613	-7.84046
-21.142	1.97005	11.2601	-5.49137	-0.181975	2.80806
-17.3259	1.39825	-18.5081	3.13333	-11.8209	4.99862
22.3103	4.67275	-11.794	0.859419	2.09319	-5.01793
2.5969	-7.22513	12.436	21.7021	8.46811	-6.78621
-13.4579	-3.15575	16.7837	1.27369	12.8561	-5.99233
18.9588	-7.61184	17.9698	-4.72578	-7.72302	-4.77394
-6.21818	-7.54448	-15.5304	0.254773	8.07223	-8.21084
2.1105	-6.93398	-2.03612	9.51571	-17.362	-1.37638
9.84696	-2.74595	-9.09893	-1.07933	-7.77455	-0.275411
-11.5144	-1.90533	-14.0138	2.73974	6.83319	-4.76803
-18.81	5.05864	2.84164	-3.12855	-10.2331	6.44152
3.09894	-0.238157	-12.0753	-1.03799	17.1758	0.93037
18.8999	-8.18433	-5.87032	-3.3454	12.0383	-10.3688
-17.9728	0.913829	10.1839	9.60913	3.15259	-3.58036
5.84941	-3.93337	10.4004	2.01504	1.80479	2.2744
10.723	-6.12722	4.40084	15.1708	-4.24258	-4.35368
7.63387	2.35115	-13.0285	-0.305556	-1.17452	-4.78902
7.95052	-2.87337	13.78	16.3247	-10.9559	-2.37075
9.89464	-3.41004	-17.4581	1.14104	-6.34284	2.19461
-4.82789	-5.77684	-11.9043	-2.31976	10.6908	-9.3444
-16.239	1.14235	-18.0011	0.524548	-6.55868	-0.0765073
10.9754	-1.74989	13.2536	17.5057	24.9651	-2.34005
28.1955	-4.07547	11.0561	-3.18385	-15.8124	-1.35366
-17.899	0.843899	11.5664	-4.7707	-13.8466	0.208655
12.6924	-8.20513	-12.8607	-1.96479	-13.581	-3.4344
-17.3328	0.771673	-14.7413	2.08655	-17.164	1.1518
22.1563	-7.82704	-11.2271	1.18293	-11.9469	0.0900192
-5.14859	-4.71177	-6.49203	-0.695486	-15.1412	-1.66664
-18.9923	1.47547	-8.69409	-2.55609	-5.52581	-7.13392
3.9187	-7.07283	11.0966	1.9127	-1.72473	-4.763
2.84773	-7.89421	10.5145	1.96272	-8.07456	-0.417285
11.5736	-3.77722	10.7331	-2.59027	0.0770896	15.0692
11.2111	-5.9225	-16.1761	-0.386519	12.6984	-6.53165
11.7666	-7.25011	13.4267	-0.395424	10.7113	-8.96935
-10.4485	-3.48366	5.28979	9.038	-8.98086	0.556352
-15.9781	1.56224	8.2399	8.93684	3.10495	-9.18243
8.28982	-3.48687	15.7865	22.1454	6.26689	1.15178
14.371	-3.82995	3.81092	17.2714	9.13116	-21.58
8.12477	-2.19682	17.2843	19.2309	-15.1603	-1.60086
-9.19356	-2.76414	-6.45189	-1.08012	-15.8649	1.15926
2.05048	4.83678	17.1623	-4.78059	-1.58586	-0.275696
-14.2691	-2.44968	-9.14417	-1.87306	-13.0574	-2.35414
7.28109	-13.7987	-13.2717	-0.646497	-12.8196	1.23593
-3.32165	-4.99609	-8.14351	0.0252905	-5.48016	-5.38475
-10.3622	-1.10394	7.96817	-18.7912	-10.3906	5.63302
17.0599	1.807	15.3302	7.49471	-12.4026	-2.59448
-17.5126	0.87611	-10.5287	-3.23758	-4.18577	-5.6256
-9.94262	-2.40322	6.41604	11.7895	-15.1603	-1.60086
4.0692	-0.0397271	-5.0555	-4.38143	1.75676	-6.52949
-14.8938	0.942568	12.8208	9.44345	-14.7349	-1.52409
11.0296	-15.7305	-20.5669	3.29753	-6.46384	0.149323
-3.13976	0.240976	-11.8514	0.150284	-15.1603	-1.60086
6.09084	-11.9633	-18.4095	2.09359	-15.1412	-1.66664
21.4446	-9.63539	5.54524	13.2484	-2.97052	-6.40227
-7.3087	2.38484	-22.3457	3.4119	-15.1603	-1.60086
7.23665	-7.42397	-13.1542	1.72991	4.75437	4.8868
-3.56145	-1.59332	2.62655	-1.79648	-4.99298	-2.62238
5.72294	-0.978951	-7.68458	-0.137797	-13.8609	-2.24143
8.83567	-14.8807	-14.0859	-0.734859	-0.0959308	13.0579
13.1052	-8.68683	13.048	6.11707	-7.96884	4.17598
-18.6636	0.600067	12.1602	7.7571	-15.1603	-1.60086
8.87788	-6.49369	-3.3901	-2.74294	-12.9769	-1.49101
-20.9612	1.36107	-15.6174	0.51893	-2.62428	0.52516
1.86782	-5.59596	9.74991	-6.65782	-3.07326	-4.13687
20.3266	-6.50597	-4.22575	-3.72812	-5.65465	-4.07902
-9.18112	-4.47192	12.8167	18.303	-10.5642	0.457645
12.3683	-16.4959	12.7409	9.40683	-15.1603	-1.60086
-15.2137	-4.08014	10.0769	-5.50789	-16.4824	2.89842
11.5723	-6.84236	2.55211	-2.77542	-11.4712	-0.536904
15.4336	4.60714	-3.60592	-3.74234	-3.97748	-1.12695
13.6232	-6.26764	18.0166	3.7595	-8.71103	-0.235175
-14.763	-1.7138	-13.6831	-0.89416	-7.85175	-0.238203
1.42402	-2.49138	7.44143	9.71826	1.50816	7.62533
12.4375	-5.45374	17.6773	10.6854	-15.1603	-1.60086
8.09119	-3.19276	-20.9318	3.9437	-9.00846	-3.56858
10.691	-11.4067	12.1325	20.3123	-1.78604	13.5218
22.1145	-5.45311	14.1603	19.1362	2.04351	-12.4968
16.3228	-8.30748	-12.9488	-0.365946	14.2087	-3.20838
8.49741	-9.38901	-12.906	-1.62869	9.05845	-14.9551
13.8902	-3.48412	13.2414	16.7731	-16.3738	4.4948
-17.8764	1.62271	-22.8666	3.53068	-6.67891	-6.10659
25.3567	-2.23403	-13.6242	-0.645366	-7.78849	0.44712
-11.6963	4.1381	-21.7396	4.54184	3.14804	-8.46681
-16.3605	3.12945	-14.163	1.60671	-10.9434	-0.956501
18.3185	-4.6243	9.48469	6.14577	-21.0785	2.86438
-17.5055	1.27949	-11.8707	-0.614621	24.2755	-9.37473
-18.8411	2.2074	-16.1506	0.52466	-0.188334	-2.33541
4.91034	-13.5445	15.0626	-2.74746	14.2875	-14.3434
3.21763	-2.57994	-9.40051	-0.971308	-11.0763	0.518924
-13.7776	0.420151	6.92024	-5.92842	18.0334	16.8762
-16.7563	3.0172	8.47167	14.1772	-5.86558	-1.82497
11.3413	-9.39759	12.6355	19.9486	-0.894099	-10.255
-12.6579	0.896778	12.4548	-0.229562	-13.0096	-0.47475
21.76	-0.932757	-19.5898	3.85573	-15.1603	-1.60086
11.4877	-15.3867	-6.4284	-2.19068	-8.51444	0.0887321
21.8813	-7.46479	7.66473	8.65126	-12.0866	-1.22637
-14.8069	-1.14135	-23.0109	2.791	-6.44043	2.33211
-11.967	-0.192787	-15.1371	2.06351	-7.79229	0.359342
-12.7264	-2.43089	-13.8659	1.22699	-12.383	3.43627
-17.3052	2.77461	-1.99695	0.0281509	10.5118	-7.18711
20.0693	-4.92942	-14.5721	0.317417	-7.65008	-1.9731
-14.5254	-0.506235	-12.7012	-1.16025	-8.8685	-4.42142
8.42273	2.87166	-7.02093	-3.81037	12.372	5.79183
-11.2549	-2.60966	-7.01312	-2.42736	11.3731	-0.47637
-14.676	-0.596646	-19.7075	0.741631	-11.7503	-0.175389
-0.278874	-9.30387	-0.626995	-2.05293	-10.8763	-2.66439
7.93764	-6.84766	5.48227	3.61948	8.22973	-12.0481
16.0778	-4.46625	-2.08445	-8.23227	-15.6362	2.41272
-6.79099	-2.30412	-17.9244	0.879319	-15.465	2.66999
12.7172	-2.13302	19.1237	-2.64714	-12.248	6.44635
-20.4551	1.7527	-15.6589	0.0785907	-15.1603	-1.60086
11.0495	2.87139	12.1959	19.9273	-14.0383	3.84442
19.2977	-4.68022	7.51171	1.01915	-11.5963	4.99403
14.2506	-4.61132	5.92248	-4.64597	-9.87306	0.568813
17.3766	-4.08273	9.6808	-4.06524	-1.04586	-1.15662
-20.6093	1.64716	13.739	20.0519	-3.34621	-5.48305
21.0807	-2.14756	-10.6275	-1.21229	-20.0625	1.98215
0.22689	-16.112	0.456588	-0.62902	-2.15124	6.4601
-5.98176	-4.53243	-3.94075	-0.200182	0.471827	2.06558
14.8016	-11.1427	-18.3952	2.95138	-9.84296	-0.455644
-12.7894	1.32825	9.76269	4.30235	-6.89212	-0.302919
12.1044	-17.806	-12.9725	-1.27716	-3.45922	1.96115
12.9688	-22.2406	-6.15121	-3.06938	-10.2854	-2.47427
-11.3483	3.1251	13.385	21.6833	-0.979337	1.78362
16.3264	-13.6666	-18.8107	4.09759	8.26906	5.28625
12.9372	-10.1086	11.465	4.17646	-11.2381	0.386468
9.10725	-8.08808	-20.1768	3.22932	-18.3664	1.75605
4.24891	-12.4342	4.91907	4.17238	18.4415	-7.87539
-11.6042	-0.462384	-10.9006	0.77469	13.3368	-7.85477
4.27752	-8.65542	9.057	0.481635	-9.4916	-1.89467
-17.2469	0.744583	10.4966	10.3054	-11.3079	-3.87293
3.96156	-1.14919	15.5517	-8.34015	6.74199	-6.71175
3.15075	-9.15491	8.79015	17.7833	-12.7097	4.38607
18.4148	-8.4781	15.5139	-6.23456	-2.55903	-5.66226
-16.4697	1.0975	11.2138	3.8878	-6.51028	9.65096
7.13523	-12.7175	-19.3346	1.03521	9.83832	-4.55891
-8.38495	-5.64634	-11.8449	-1.33283	9.83053	-10.5522
4.52317	-3.69734	-11.9183	-1.93536	11.7971	-12.3814
-16.1908	3.93286	-9.76842	-3.13235	7.31805	-7.32963
-14.2666	-2.08046	7.27266	9.62364	-15.1603	-1.60086
2.26	-3.02443	12.542	5.45017	-15.4988	-1.19038
18.469	-8.46912	-19.9227	2.43004	-6.73162	-7.89022
21.2023	-7.85562	-16.4006	0.147313	-12.0037	1.87708
16.7671	5.94691	7.19832	6.54929	3.62161	-14.3868
5.42576	-4.20897	8.30303	-1.99758	2.0767	-7.96215
-0.713859	-1.29108	-14.6382	2.45523	10.6547	-8.28108
19.6771	-5.83377	17.0144	5.90721	-12.8981	-1.30851
9.73922	-9.99178	-16.9806	-1.44738	-3.70563	-3.64662
10.9895	-9.8457	-7.42637	-0.811733	8.54085	-7.32061
7.5435	-2.60691	11.8406	-15.511	-10.1542	1.25076
1.70817	-0.497706	-16.7192	2.49877	-15.1603	-1.60086
-2.57017	-4.69853	17.0674	-2.02808	-3.1378	6.07144
-15.6628	1.07359	5.95911	7.34121	15.802	-12.8253
-11.8019	-0.717713	16.4325	20.546	-10.9689	2.02587
-14.6421	-1.26503	-11.1839	-1.73007	-12.9066	0.267927
-12.4284	0.561172	-8.78609	-1.19182	5.068	-11.7462
-5.11233	-0.275176	-11.2826	-1.30906	-16.5246	2.65466
13.0588	2.28798	8.79033	2.65202	-9.57455	-2.79939
-6.38978	-2.2467	-7.3168	-2.17763	3.10495	-9.18243
-10.6008	-2.38501	11.6948	0.333068	-12.372	-1.29806
-11.5255	-1.23	-12.9461	0.780253	-11.8603	-0.466352
1.7377	-1.69245	21.187	4.96614	-9.79251	-0.119356
-6.58891	1.20554	-10.7169	-0.779715	6.55067	-4.44107
22.4817	7.06868	13.1712	-4.91833	-8.27156	1.34932
-4.54957	-5.74885	-20.9306	2.7433	7.5844	-4.83361
18.1385	-6.74208	18.0274	-0.235628	-12.64	-1.5073
-21.4051	1.76219	9.80738	9.32292	-9.06753	-3.69526
-0.501485	-14.3235	16.3944	2.1175	-1.51525	-0.774436
-16.4217	2.80155	8.70962	-3.80067	-7.09069	1.78795
-14.7854	3.50274	-11.6267	-2.08243	-11.0363	5.21673
-13.7995	-2.04755	6.93411	3.98082	9.27015	-0.156126
-0.243329	-11.4948	-6.44973	-0.918561	10.137	-3.93718
-14.8283	-2.29707	13.3171	17.5741	-10.5075	-2.03756
5.99095	-8.95824	8.48613	17.7801	-14.2458	3.35486
14.9505	-4.90171	10.3287	11.2883	-10.0541	2.31813
15.0321	1.54646	1.21944	10.8744	-5.4031	-2.09332
20.1347	-8.2276	5.81046	9.16615	-8.9075	-1.10285
17.0852	6.40429	-8.61238	-1.45213	7.17305	4.38573
-12.36	-2.28247	-1.73432	2.7669	-5.78919	-1.81342
4.34991	8.42352	11.1552	14.1924	-12.1275	-3.76649
10.2697	-5.08437	15.8973	15.9318	-10.9191	-0.290857
19.4473	-11.4361	-4.76821	-6.42154	-11.3642	-0.914402
-11.1586	-0.721419	-18.7554	1.91483	8.13469	-11.819
-3.93469	-10.3715	12.3998	18.1543	-10.682	0.540818
11.6588	-5.48029	16.0166	9.55004	-9.75272	-0.500923
12.0851	-8.59061	-18.7048	2.14236	-11.7847	1.87404
1.13426	-0.0304775	-8.35149	-3.70959	12.0545	-1.47034
13.0115	-8.41459	15.7824	21.8973	-12.8032	2.70354
7.33106	-0.0595799	-17.237	1.54641	-11.3149	-0.445315
13.2044	-2.21058	15.4623	-9.80884	-12.8515	-2.14252
0.322707	-12.8174	-20.5555	3.57689	-10.1217	2.10021
6.19509	-11.7136	12.0248	-1.26461	12.0195	-8.70411
-11.8395	-3.1759	3.12605	-1.36097	14.348	-14.2309
22.6259	-5.47191	10.4921	9.08384	10.6945	4.64247
2.84439	-10.2596	9.64982	15.2483	-7.8735	-2.08031
12.3412	-10.0462	-5.7759	-0.950156	-17.679	1.07799
3.68533	-8.90316	8.80741	17.322	-0.614087	7.83675
-13.3596	1.5319	1.95499	-5.47665	15.082	9.66634
0.730963	0.378832	11.5272	7.41903	13.544	-9.9628
11.8883	-10.8521	8.53917	1.59446	5.73268	-3.78234
5.77784	-8.17969	-20.4021	2.94213	8.01551	-9.5788
10.1804	-2.52476	-5.91721	-3.10851	-12.0282	0.230323
2.16407	-10.0167	12.346	6.305	8.81168	-4.64523
8.86603	-12.6839	8.6754	-0.316985	-10.3017	-0.832427
10.9767	0.568071	9.96949	17.397	1.03246	-3.94094
-22.878	3.22507	13.0858	8.06294	-14.6603	-0.269932
-13.1802	3.50518	16.1654	0.851001	-1.47519	-3.95703
10.6176	0.0164023	8.68579	-5.83715	-2.29808	-2.51899
15.1569	-12.97	-19.5316	3.73844	-13.2626	-2.09952
-5.6586	-7.06265	11.7414	8.31556	-0.133946	-10.4847
5.13845	-7.73477	8.41654	3.33319	-3.43172	-4.6389
13.606	-0.933127	23.2704	-1.11876	-12.3958	-2.56202
8.87522	0.055492	17.2022	-5.30991	-13.9241	-2.11943
6.96618	-4.92559	-20.9558	2.30066	-15.1603	-1.60086
-15.6705	2.29443	7.40372	1.10264	-15.1603	-1.60086
5.28736	6.63299	-20.4977	2.99758	-10.2764	-4.49619
-16.6197	1.17056	16.7491	13.3089	-13.9992	0.224041
-17.5481	3.87015	15.9494	-2.49524	-12.7438	3.04125
-10.9003	-2.50508	-10.0847	-1.22626	-3.42816	7.85916
24.0425	9.05352	-17.7878	-0.721104	-9.06753	-3.69526
5.99448	-1.85278	-15.619	2.5323	9.87452	-7.20589
2.16689	2.35079	10.7472	4.62003	-13.9502	-1.53495
2.87528	-6.32389	17.3235	-2.41012	-8.95801	0.0427802
6.99298	-1.2776	-6.01324	-5.86097	-11.4843	-1.37933
-1.92762	-9.91526	-12.968	5.12043	-10.8295	-0.130953
10.4242	-6.79322	4.69217	9.65999	-4.21015	1.49424
-20.3535	1.63494	13.4216	5.80635	-16.4309	0.566244
20.053	-9.02245	-21.4993	2.67861	21.2805	-8.72598
14.2109	-9.57488	18.3128	3.76252	-15.1603	-1.60086
-12.3363	-2.80163	-20.7618	2.99063	-8.29676	-3.27235
22.3587	7.29133	-12.7214	0.0754932	-9.79471	-3.57332
17.2091	-4.20245	-20.0521	2.65778	11.4944	-10.6483
-3.92686	2.66865	4.78649	1.6269	-11.3291	-1.39804
-14.8601	0.401976	9.1186	6.56474	-12.8969	0.5015
-10.5463	-3.04367	-15.6056	2.384	-3.72295	2.1934
7.08123	1.13105	15.0382	8.42948	-2.49402	9.70088
-16.9888	-0.437784	18.6706	-4.78847	1.53784	-6.24839
13.2638	-6.39805	-15.9397	-0.931586	-13.0344	-1.55223
9.60366	-8.61324	11.197	6.6925	10.2017	-7.19954
-18.6214	-0.149361	-19.349	0.880709	6.77335	-2.88487
-20.4759	0.62611	-8.77455	-3.11831	-4.80619	1.36496
9.01282	-1.34479	-4.31928	-1.85178	5.068	-11.7462
5.26178	-8.15059	-17.4882	1.47556	-12.2176	-0.964095
5.64018	-4.52892	-14.3496	2.47496	-13.2925	0.987484
-16.2805	2.9132	-20.4369	3.08789	-9.34734	-1.97866
-14.3191	-0.0980759	20.2018	-4.9427	-6.33186	-1.81506
-15.9431	0.564127	6.50155	3.65899	1.19129	-8.09492
14.4657	-13.8398	-21.0536	1.75777	14.7446	5.26516
-21.3829	2.23239	-16.8362	2.15035	9.43503	-9.17375
18.7254	-2.67987	-9.75612	-0.624233	-12.7012	0.367646
17.7888	-4.63574	-10.043	-2.38271	18.0985	-9.71757
-15.0886	-2.0135	-20.8287	3.61177	3.24348	-10.0651
5.95929	-0.352111	15.4825	17.5597	-1.70502	2.14733
15.8117	-7.35431	7.54957	1.1173	-4.88197	11.7964
11.6319	-7.42123	-4.19759	-5.38896	-15.1603	-1.60086
-0.261994	-3.58115	-18.3861	1.1243	-8.45649	-0.324626
-5.03908	-6.38028	4.82126	-2.22274	-7.30265	5.25633
-15.422	-1.43804	-16.1991	0.340262	9.96765	-17.5898
-21.3999	2.04527	1.74864	8.80285	9.05093	3.78741
9.16831	-4.38387	-13.3759	1.65061	10.2328	-8.75968
-19.3336	2.71252	-18.128	1.47692	-5.65323	-5.45727
13.6822	-2.84181	4.50593	-15.9251	-6.59225	-3.62599
13.8952	-14.9304	-15.8448	3.03902	18.7598	-3.20281
-8.07937	-4.93254	-13.4887	-0.430268	-12.6089	-0.820376
-15.7142	-0.809873	-8.52874	-3.82888	12.6423	-3.37716
15.3892	-8.36289	-11.2357	-0.0498765	8.42799	-6.30054
14.9649	-2.21373	-20.7274	2.31679	5.41513	-7.92857
-1.37179	-10.6031	-20.7028	3.25523	24.4541	-6.97947
3.65791	-6.9012	-12.4665	-1.66705	9.91361	-13.2949
-17.1903	0.216923	12.6195	-0.455929	-16.8149	1.56321
19.3008	-7.64184	15.3196	2.52416	-10.9399	4.36595
3.75788	-7.88866	-0.552432	13.8989	-3.72177	-4.45563
-10.6683	-0.447696	-1.87827	-3.66125	-2.65615	3.99949
-12.431	-1.91092	11.2724	4.47379	-18.0729	-0.384002
-6.92473	-8.03774	-11.4516	-0.645691	-12.6318	-0.790351
10.889	-6.06169	14.7411	16.5268	-11.308	-2.50127
8.59417	-6.6331	10.8992	14.3855	-3.72295	2.1934
5.5861	-2.64736	11.6702	20.0775	-3.57336	-2.89004
28.088	-2.10274	-18.4506	2.63213	17.1308	6.89878
-12.2579	2.49732	-4.30859	-2.52339	3.72782	-5.06562
17.5281	-8.63903	-15.1353	-0.102552	-12.7687	-2.30722
-10.7842	-1.17434	20.8938	-1.98233	-13.7926	-2.615
-0.140152	0.200012	10.8016	20.31	1.44931	6.78429
17.2875	-1.86247	-12.0922	-2.93997	-3.82143	-2.10521
2.59086	-4.38208	10.1226	13.6336	-0.541886	-6.91283
-12.6414	-0.791689	-14.7603	0.862605	-4.69968	1.12244
-17.6031	2.30034	-10.6212	0.990804	-9.90788	1.8127
23.7376	-1.3932	15.6211	-9.15481	5.71284	4.57831
7.50872	-9.66813	6.5538	2.19306	-14.9294	-1.68026
-13.8426	2.52512	-15.2076	-0.211899	5.09278	-14.9147
-10.2341	2.55096	15.7625	12.9823	-8.57616	-1.28003
-16.4831	1.64853	11.1745	6.82708	8.28832	-7.8898
5.51014	-0.926901	-7.76914	-5.37256	-3.6906	-3.47461
5.18675	2.09587	-12.6276	3.21574	10.4966	-8.26962
13.1008	-12.3048	-1.26452	13.3204	-13.5737	0.823844
9.50463	-8.07422	-17.6036	2.79828	-1.74331	3.35343
8.6378	-2.5302	14.0777	7.77233	-2.44518	-0.585818
21.7471	-3.60826	-6.95606	1.03514	-9.6497	4.27134
-13.0176	2.39388	14.8002	8.17198	-18.4789	4.48252
14.1691	10.9842	-18.9427	2.66408	-8.74758	-1.04101
-21.066	2.58794	10.0516	-0.863851	-3.09909	-4.49623
29.2282	-6.90459	-14.7314	-0.649394	-12.1057	-0.28951
21.5144	-3.42479	9.1739	1.326	-1.05995	-5.07111
12.6371	-2.43834	7.86308	14.3809	-2.15819	2.3283
9.12188	-10.8914	11.8611	-1.71977	-13.0685	2.73366
-20.029	1.72711	-13.1035	0.356906	-14.283	0.443144
-16.62	3.33141	-11.8137	-0.556888	-0.30691	-9.64919
-9.29578	-3.94196	-9.27917	0.392019	1.02574	-3.90223
-15.8639	3.42384	7.81157	16.7832	12.7643	-7.314
19.3833	-8.93489	-12.4083	-0.543529	-18.119	1.53762
16.8758	-4.31289	15.6458	14.2078	-11.8256	-0.497238
7.25553	-3.35774	1.28793	1.76343	-5.82251	-5.46912
-14.5578	3.47485	17.4146	-0.1203	-9.55878	0.722696
19.0916	-7.54171	19.3844	0.673312	1.05771	6.16231
-5.94704	-5.6009	-16.6737	2.792	2.36349	-7.49442
14.265	-2.44245	15.3268	-6.14664	11.4977	3.54533
-12.378	-5.23706	-16.4284	-0.0396053	10.081	5.72914
-19.1475	1.83764	-7.17716	0.185555	-10.1371	-3.324
-12.4712	0.777519	-16.9254	1.32939	-13.4468	-0.960046
-20.613	1.67481	-0.606893	-3.78021	3.06006	-0.0981039
8.74633	-2.74197	12.9643	4.15109	-10.5794	-3.23584
-15.6872	-3.01981	4.52509	-2.10343	-10.1803	0.212284
-11.0303	-2.39301	9.50685	5.46271	-19.5152	2.79636
16.7539	-5.91426	-21.0872	3.02468	-15.3818	1.36965
5.45036	-8.88722	-13.5484	1.78007	-7.84906	-1.21641
17.1289	-7.70026	15.8817	-4.90396	-15.5182	2.99053
-13.8557	-0.830289	-14.2357	-0.0528861	-16.5075	0.573754
-13.7186	2.42323	-18.8883	3.52081	3.41583	-3.26985
13.2146	1.43044	15.3104	-10.6608	-16.2958	0.331573
6.89324	-9.12076	13.823	17.7179	-9.86805	-6.80089
2.96693	-11.2976	-9.78988	-0.0380222	-0.341529	3.62377
1.43485	-15.0679	19.2957	-0.241668	-10.4317	6.30902
-17.4223	0.793506	-8.72406	-4.12575	-14.6777	-2.42667
-16.3829	3.05857	15.0638	-4.85155	-3.71265	-1.9333
-13.4097	1.79165	-9.45893	-1.03556	1.74055	-5.55538
-16.1271	3.49846	10.1658	6.27375	-15.1138	2.10984
11.722	5.98701	2.91198	12.8693	-4.15611	-5.35799
-18.5326	1.6574	10.925	5.08516	-6.98472	2.78056
4.02608	1.18966	12.7362	19.3657	-4.00536	-2.06234
9.20129	-10.101	-15.1927	1.22798	3.30501	-14.3832
17.2325	-6.5598	4.45128	2.10724	-1.57786	-5.43992
-12.2792	-3.39622	2.67629	-2.0377	-0.562779	10.6325
11.3753	-7.08884	11.2221	13.6934	-8.14654	0.435124
2.85616	-1.90543	14.1554	-4.15441	-11.88	-1.06397
18.6646	-8.56425	15.6138	8.56207	14.3127	-11.9469
22.3559	-2.56164	13.5573	14.3886	-15.6233	0.697082
-5.52962	-5.91341	9.14562	0.985323	-19.3709	2.03811
-20.4846	1.60779	17.7411	-0.157487	-3.87702	-6.10989
18.1123	-17.6526	-8.37168	-2.45868	-8.51774	-1.56652
-1.7203	0.452335	11.6121	16.5196	8.59083	-5.30499
-8.31164	1.52364	15.8635	0.442873	24.987	2.80091
-15.9782	2.64184	-14.2479	1.94014	-9.10796	-2.31103
-16.1783	1.87719	14.5888	7.68595	-6.66323	-3.75036
20.8536	0.711871	10.3057	19.153	-11.9935	1.42968
10.3662	-13.5219	8.68124	15.6401	-15.1603	-1.60086
11.1147	-5.56451	10.8009	6.99968	-4.87923	-4.88818
-17.0231	0.440059	-10.3812	-1.20541	-10.2495	-3.09492
9.29309	5.13429	6.33099	16.9993	-8.59552	0.533391
-14.9826	2.47961	-2.53063	4.13951	-15.6659	2.79126
9.04829	1.30886	-9.49011	-1.8758	11.7044	-2.00605
-22.8906	3.21471	-7.04519	-2.22403	-15.1603	-1.60086
6.47225	-8.64093	13.6798	7.85006	-14.8404	-2.73324
10.2036	-2.04069	7.81352	-1.59432	-2.43405	-6.8656
-9.37722	-2.53029	-17.8891	1.132	-11.86	-1.10741
14.5788	-5.02531	-8.97214	-1.14768	-14.8327	-1.50361
11.0572	-9.25028	-17.7882	2.84134	-15.7685	4.30054
-13.159	1.07517	18.7848	5.32828	-13.8703	7.62534
12.3997	5.45156	-20.3257	1.6303	-1.36189	-4.99354
22.3497	-8.50189	-17.3369	-0.486938	-15.1603	-1.60086
3.20901	-3.8464	7.23337	10.9447	-15.8601	1.61344
2.72996	-6.28419	-10.6801	-1.03714	-9.58002	-4.19795
-13.8187	0.450282	-5.07801	-6.43463	-15.1603	-1.60086
18.9266	6.95031	-12.5961	1.33595	-2.35394	-2.70708
10.1136	-7.46503	9.97359	9.10339	-1.06687	-11.1455
-13.9441	0.468521	-16.0412	1.46676	-7.40385	1.01715
22.9305	-2.98454	-8.29961	-3.49778	-11.9115	3.99499
-16.7258	-0.0507833	13.8992	-2.54273	7.4825	-5.82249
-15.1467	2.95856	-13.5023	0.310135	-15.8743	1.58342
-5.39946	-1.154	-3.78181	-1.68909	1.69501	-1.62922
-12.7193	-2.77839	18.7714	-2.99705	4.21942	-3.62404
12.446	-10.0791	-14.6452	-1.64027	-11.2876	3.69808
16.2453	-2.2479	10.0285	5.69417	-17.8285	-0.960412
-15.7003	2.60313	16.7283	-3.93784	15.8318	-7.91958
7.96228	10.5191	-8.06964	-1.92072	-3.57204	-6.65855
8.90938	-8.87573	-16.17	1.67193	-14.1904	-0.514312
17.3276	0.89616	13.444	5.12515	-11.5217	-0.0777002
11.4109	-9.67609	2.3671	2.76922	-22.7188	3.15874
-11.5105	4.10989	-17.3891	2.64296	-6.1343	0.138648
1.89898	-3.67525	15.8978	18.4898	-15.1603	-1.60086
17.0449	-1.38151	-8.37136	-0.0217161	-11.3568	3.39599
14.0874	-10.2462	2.54709	-0.631466	-12.4057	1.37899
18.0096	-4.42149	-15.6108	1.46597	-11.6818	2.3347
1.727	-18.2011	-8.175	-1.73912	6.53188	7.17155
6.67747	-4.40731	4.80597	0.254587	5.79164	-7.73523
3.96054	-11.7489	-0.444653	3.34541	-14.0018	-0.0116413
-18.8008	1.07042	-16.1671	0.60404	-4.59755	-4.08813
-9.46629	-0.772528	14.2864	7.90989	13.1924	3.8554
-2.72226	-5.83949	12.2395	16.6802	-15.2129	1.13027
-11.2065	-0.767245	2.68386	6.93649	-10.568	0.533039
17.0332	-9.24219	14.1566	21.6832
13.6901	-8.94987	-11.2132	-0.881825
10.2371	-3.81429	-4.18596	-7.27222
-13.4913	-0.757158	-16.7174	0.905866
1.77689	-3.96738	-19.5554	2.76418
17.6834	-4.4824	-19.6122	2.09303
-19.2246	-0.593851	-13.7289	0.980674
10.6122	5.68895	10.5598	12.1738
7.85378	1.87945	17.9792	10.7348
8.17687	-3.11843	12.5744	-3.57007
-14.6754	1.4914	1.12472	-8.93653
2.81538	-1.14533	0.77118	5.83276
11.4983	-1.5984	-21.6022	1.73701
-1.0506	-0.433587	-10.5005	-2.19551
-13.1324	-0.510851	-19.0806	1.89988
8.48672	-2.56107	17.4956	-3.81753
8.06698	-2.16377	-0.375514	2.65736
19.259	1.21035	-19.6985	0.850691
8.78781	-8.12155	9.27566	12.5165
8.92901	-2.00648	-4.80518	-0.169354
-22.8707	3.22367	-15.6349	0.917839
8.72609	-9.48022	-18.0218	0.808401
11.5095	-6.88549	11.0555	9.56607
13.89	5.68906	-13.6742	0.75857
0.451231	-11.6411	-19.2594	3.18053
-19.8633	4.53907	14.7691	14.3095
12.2496	-0.802884	16.0157	18.774
9.85245	-2.43248	11.7578	-0.368942
-1.17196	-14.4541	-6.83528	-5.087
19.8434	-2.88179	-11.1672	-1.00609
5.63034	-2.73007	-19.5431	2.5595
11.6444	0.573919	-12.6354	-0.01269
-5.01866	-5.94294	12.3323	13.7135
9.94086	-3.28653	8.96418	16.4521
11.4274	-3.08453	-15.0452	0.435872
6.97532	-8.1773	-11.9529	-0.405535
-5.21278	-6.41286	-13.7395	-0.452144
0.581985	-11.2902	-15.0546	-2.01959
-5.52052	-1.67545	-14.7339	2.14604
4.05328	-8.0105	9.77764	-3.12665
0.13136	-2.05676	15.6841	15.8036
-6.67834	-6.03092	4.44274	13.5982
-2.03928	-3.31549	-19.2243	3.07575
-0.739062	-2.43373	16.424	7.52305
-18.3444	0.524859	10.1652	-4.22166
-8.49703	-4.39896	-10.1789	0.766321
-9.20437	-4.46452	18.7035	5.44136
-22.0012	2.85062	-8.5465	1.26782
16.4546	-4.22719	15.3911	-2.27434
15.2398	-3.20695	7.75392	7.77307
13.0601	-6.26362	5.77525	1.18226
-16.1392	3.35284	-15.3267	2.78662
-10.0054	2.64898	8.09074	3.24617
-21.8971	2.39481	-19.2184	2.93558
3.01142	-5.52709	-13.5086	0.155952
-12.0963	1.4573	-17.7713	2.31405
-4.97238	0.848934	12.5036	16.7491
7.53748	-8.1506	16.0996	13.379
24.9927	-4.03403	17.5914	3.05417
8.75586	-6.22741	-18.1302	0.222679
-17.7178	1.95878	13.9615	6.26407
4.43947	-2.76394	-6.65113	5.46786
19.7187	-5.27021	11.5293	5.48694
13.1812	-11.2963	14.0943	10.6024
-15.0279	2.41485	-1.14484	-8.04249
-19.494	1.68647	-16.1765	1.28839
12.8431	-9.88846	16.1279	-0.542554
-15.0111	1.47598	0.806987	1.47415
28.0745	-0.402919	-8.07759	0.850476
-18.9246	1.67155	-14.341	0.772551
-6.46118	1.03292	-15.7168	2.05842
10.3794	-6.72401	-14.07	-0.456384
-19.9863	1.82022	19.3232	5.25546
21.3358	-8.40576	-15.0207	-1.39006
6.93839	-1.34839	18.0079	-0.731142
-10.0037	-2.36594	11.7268	20.1378
2.40624	-1.6035	-4.31921	-1.66246
1.89573	-9.842	-6.16582	-3.42835
-17.1902	-0.449011	8.78537	12.3306
6.34867	-4.36364	-15.292	0.444387
-3.21915	-8.63843	15.119	3.50436
11.9902	-5.67235	11.651	18.0257
-20.7069	1.53758	14.1459	-1.95856
15.7044	-10.3219	12.8314	14.6311
7.33677	0.556121	15.2003	12.0652
13.6951	-7.36831	4.25581	-3.75658
4.04099	-11.6727	-19.8622	1.82263
-16.7563	1.06011	-7.58503	2.83207
-4.76419	-1.92832	0.404984	2.99849
-14.4654	2.18355	10.6537	-1.55979
16.3856	-9.24382	10.3194	-2.04746
11.5521	1.5447	-16.5642	-0.61053
4.46026	-13.4099	-2.6495	-4.30656
13.1222	-0.885097	-5.11268	-3.98274
20.3123	-7.85751	3.81719	-2.40418
14.8642	-6.72952	-13.203	-1.22162
-16.2509	3.41351	-20.2788	3.30474
-21.655	1.8828	-9.45116	-1.02195
-12.3397	1.81098	-10.9526	0.0749889
16.3642	-6.38481	10.3623	13.7878
12.7058	-8.71794	10.1769	-6.34204
21.042	-8.21512	-14.3956	1.11997
4.92869	-11.3964	-17.7186	2.91777
9.60335	-9.90264	3.73374	-0.416453
2.15964	-6.2982	-21.6029	2.0294
-10.2615	-4.24361	15.7751	-13.9244
-20.1686	1.99721	15.0084	12.8237
-15.7565	1.7172	7.5263	-4.46289
-14.0813	2.98098	-16.5233	2.80517
-9.81971	2.11253	-6.98207	-3.33414
17.1667	-0.895914	14.413	13.6837
20.5461	-3.61801	-21.1322	3.14453
15.0302	-7.57689	-1.57764	3.69608
12.5914	-1.57069	-15.3592	2.17441
-15.8879	1.0289	0.301817	-3.16413
10.0735	-6.37117	0.713172	-3.01901
4.84372	-5.99355	-14.9065	-1.22792
5.97727	-8.31317	6.82583	14.03
-5.94889	-1.40755	10.0579	10.7447
24.5078	-4.23647	5.86364	1.61364
-0.659237	-3.38432	17.753	5.89583
10.77	-6.89722	13.365	15.9707
10.9764	-7.62777	10.4367	19.3491
-2.39059	-13.1282	20.7088	4.93684
-20.8241	2.02448	16.4895	-4.37438
7.37816	0.688082	11.0875	-5.33115
-10.8372	-1.37949	11.2012	14.4221
19.786	-4.47137	14.3247	17.233
-20.5864	1.78798	-21.6424	1.9149
0.480412	-14.5985	-14.332	0.340016
11.1101	-9.3643	11.8957	7.48516
-10.5906	-4.58897	-12.6531	-1.28001
17.448	-7.5823	17.361	4.16663
13.5754	-8.41265	13.6226	13.7349
-13.7044	0.351439	12.8833	3.09956
-19.9082	0.925995	12.6936	13.569
8.75386	-10.8826	-15.4407	1.25625
0.909958	-2.33128	-17.1727	1.57108
-13.5468	0.557917	10.459	13.9193
8.79498	1.60774	9.54434	-3.51965
6.44043	-7.25614	10.991	-6.56323
13.9682	4.57277	-19.0618	1.60981
2.49884	-6.97619	15.8805	11.3789
20.7231	4.41979	11.5963	-2.38132
8.78462	-9.23053	10.1232	4.49347
10.5697	-14.9076	9.3315	-3.06744
6.10637	-7.84625	3.2983	-2.88982
9.83214	-1.75662	-18.8107	3.012
-1.65622	1.84202	14.2248	11.6472
-7.96815	-7.17979	14.9242	19.0506
-8.71669	1.50116	15.2655	16.9769
19.9219	-9.20296	12.9003	9.64795
15.2091	-2.1414	9.90952	5.9662
8.81921	-15.4359	-12.9266	-0.944808
9.31967	-11.7498	-12.4177	3.38689
9.84089	-2.95975	10.6115	-3.38691
-16.2659	0.698571	-12.2673	-1.07493
-14.8667	-0.162093	-8.34925	-2.74169
13.2248	1.6169	5.15673	2.24826
6.12328	4.59501	11.0997	9.60267
19.0104	-10.8762	-18.1941	3.8307
-5.15563	-0.266587	-18.2704	0.52524
-4.65955	-9.64304	0.035096	-5.17085
18.656	-7.4083	14.1958	1.17868
-14.2775	0.810385	11.8393	17.8182
-12.3569	-1.91632	-0.906848	9.50026
10.6154	-1.48103	-5.85631	-2.22546
-16.7864	2.96676	12.1213	17.2474
-8.51048	-5.04225	-7.51555	-3.52195
6.63499	-13.5951	-18.3297	2.6396
-19.3599	2.64037	-18.869	1.53265
7.46037	-3.1424	-17.3896	0.466348
15.7813	-8.41469	-16.4104	2.29277
-19.6246	2.28698	-11.3257	0.415372
-1.41986	-7.00658	15.89	9.24496
12.394	4.43645	-10.9692	-2.56875
-17.784	0.903245	-13.7736	-0.648113
-18.7123	2.31455	-20.7536	2.25748
11.3682	-1.26337	11.9844	-4.06108
-15.8871	-0.664465	-15.7921	-0.204973
9.50121	-2.93559	10.5362	19.1846
3.7081	-12.0121	-3.81766	-2.99269
1.31841	-11.7649	-20.0508	2.15472
-8.04857	-1.90213	-7.11093	-1.31297
-8.42039	-6.26836	-10.7001	-0.519573
21.8679	-5.31187	-16.2046	0.343416
-15.9313	3.34701	-17.5495	0.260461
10.4299	-0.612592	16.9299	10.5084
14.4509	-7.00442	-7.51444	-2.28721
-15.5948	1.05154	14.5845	21.3727
-7.64831	-2.02123	-18.5858	0.525633
-14.7663	2.7921	-18.9678	2.58976
11.6153	1.7044	16.8704	9.64611
-1.17249	-3.63376	-16.3126	0.367724
10.0059	-3.74355	-10.1342	-0.103775
-2.48227	-5.7472	18.9995	-1.45399
-19.8347	1.5795	18.0858	2.4345
-19.2373	2.9485	9.65783	11.4483
-0.790469	-0.474165	16.8981	13.4541
10.8941	-0.147176	-5.81847	-1.89574
10.9537	-8.2698	13.3516	18.3821
-19.1085	1.67815	-0.0754811	16.0158
-22.8588	3.20632	-18.2154	4.19457
9.2239	4.95728	-8.96972	1.76563
-9.77539	-3.09555	-15.3269	2.36458
-16.1629	-0.0768876	9.313	12.1972
5.88259	-1.2952	-18.7553	2.94241
-20.0144	2.12579	-11.327	-0.153256
5.16653	-8.82074	-20.5184	3.4181
3.97608	-12.2214	17.5084	10.0696
5.28735	-8.94089	-4.81668	-3.48085
-20.8611	2.25992	10.9688	14.0636
14.8561	1.79805	12.649	-1.69858
12.578	-0.508846	15.1079	12.5849
-17.9658	3.46529	13.5627	7.12569
-1.13965	-0.0178725	-13.9854	-0.158819
-1.7969	-1.19766	-9.93211	0.579183
16.8762	-11.0674	9.73341	14.5059
-8.14275	-0.481712	-11.7066	-0.0160973
-15.1569	-3.81738	-15.8636	3.01033
14.9812	-7.42377	-5.53911	2.0572
5.92091	-8.39207	11.9151	-3.82318
-5.01102	-7.62178	8.49234	5.71993
10.0664	2.54823	2.679	16.2318
7.26754	-4.34369	12.3751	6.57795
21.548	-2.57187	5.59234	8.63874
7.00472	-1.16152	-17.4028	0.344703
-13.743	-2.09341	-10.0212	-1.13227
-17.5665	2.18779	21.9679	2.10884
-16.5311	-0.215656	-8.87645	-0.278226
5.94378	-9.43842	18.7869	0.158614
17.1127	-8.83728	14.2171	4.4798
9.91863	2.38889	-7.79502	-2.93533
13.3036	-0.950098	-4.72284	-6.49048
9.3528	-10.792	-14.944	1.06605
2.96852	-11.752	-16.7423	-0.617081
4.46581	-2.5594	-16.1138	-0.130363
9.55931	-2.87469	-5.12561	-1.98976
12.3845	-1.08021	16.2917	10.9207
2.26716	-12.1932	13.7896	19.3521
-17.2305	3.09481	-15.474	1.28235
23.4718	-6.82831	8.61813	18.3169
-20.384	1.48872	-13.4186	1.93337
5.49901	-2.56089	-13.8316	0.946673
18.399	-0.683219	-13.1648	0.387464
7.87931	-11.0522	12.0089	1.6906
1.60073	-5.4722	-19.2855	3.23946
2.07952	-4.18888	5.59653	5.24989
1.09534	-2.62377	3.51853	-2.67917
2.80098	-11.2723	-16.275	0.155733
4.8323	3.14167	10.1876	-3.32812
12.2117	-6.623	12.3757	19.1526
6.00573	-3.34157	8.91916	5.84954
10.7092	-6.31007	-13.7492	1.12175
16.6557	-2.39025	-8.33836	-1.81797
2.64075	-7.77822	-9.50327	-1.63462
-12.1249	0.690035	-15.2012	2.08133
-15.3434	3.21411	14.0883	19.043
-22.878	3.22507	9.866	10.6791
9.09326	-4.79877	10.4334	-10.0153
7.84299	-13.725	3.62608	7.93327
-2.82288	-2.71591	-7.91842	-5.3457
4.68516	2.71674	9.87945	13.7966
-12.1543	-1.00984	-4.79509	1.81604
3.86856	-8.72281	-4.49801	4.55259
4.8213	-12.2115	-20.868	3.48184
-12.445	2.04107	13.8107	0.567667
7.36668	-6.97273	-14.866	4.90594
-9.26829	-3.87402	10.5435	-3.37429
11.2182	-6.84384	2.29414	2.56646
15.4398	17.3026	9.95926	11.5721
-18.0402	1.12165	-21.6431	3.66234
13.4301	-12.3904	13.8136	19.6639
1.40672	-3.38865	-19.1086	1.16664
7.69435	-3.73996	-10.3549	-1.61127
7.26955	-3.78637	14.8914	20.3902
18.1925	-2.06178	7.55031	-3.72889
8.36086	-4.36926	11.1929	10.1935
8.66623	-13.1043	-8.75161	1.01999
20.596	-4.39545	-17.858	2.88186
13.273	-2.72736	-5.30669	-1.09701
6.12543	-12.8429	8.22741	0.821062
12.0505	-9.23546	11.2297	17.0719
10.3355	-6.83186	2.57353	-10.0359
-15.7776	3.36144	10.016	-0.882205
18.6654	-3.78818	-20.3886	1.08618
10.9698	-2.00241	8.64086	12.5827
-17.5916	1.40708	12.6253	7.55278
-16.4816	-0.00932362	8.99485	-4.21756
11.2823	-7.13668	-17.7422	3.42065
11.8727	2.68331	9.44828	4.02372
-6.7984	-8.31956	15.4685	-1.97553
6.80069	-9.51318	11.9445	16.3511
3.97688	-4.03168	9.36804	4.02363
-3.61581	-2.79284	-16.0162	-0.279758
14.4376	-0.30832	-17.6921	4.71013
5.69792	-9.73622	12.8455	18.196
4.70352	-2.89896	11.3105	13.099
0.811993	5.1292	-18.7851	2.29368
-13.9441	0.468521	-7.63742	-2.10377
6.07306	-7.52285	13.8801	15.997
8.62101	-8.39478	-9.53926	-1.59871
15.6229	-7.17182	-13.1666	-0.255221
-0.196377	-7.89256	-7.18015	-3.25276
-18.2334	0.769746	15.6063	7.65179
2.65711	-7.00862	-19.6009	3.39842
-18.327	1.58364	7.3939	-6.45486
-9.68023	-0.049222	-1.82576	-0.144239
13.5663	-4.18008	-16.3673	1.15076
-8.05138	-2.78507	-19.7603	0.905898
-15.7052	2.12517	-11.7566	0.660368
12.136	-14.584	4.46073	4.78758
-13.6454	-2.40901	-19.2103	3.00471
2.99689	-13.4657	16.1669	11.1378
-15.3126	2.53078	-1.37786	-3.04684
-15.8378	3.67765	8.66089	14.9534
11.9812	-0.920414	-14.4411	0.293877
-9.72148	-0.758868	-0.462107	12.9947
-19.7715	1.98876	-14.7303	0.41915
1.66661	0.46519	-17.4238	2.8195
-19.8293	1.54955	12.8599	21.5409
-11.4876	-1.0262	13.6303	-10.9237
-20.6485	2.11236	-19.1829	3.32326
12.6099	3.17994	-19.8526	3.34468
15.2711	5.52249	-21.3533	2.12643
-16.921	2.53198	-22.055	3.02063
-13.4074	0.105135	8.29659	-5.12263
8.29276	-3.79149	-16.8657	0.720606
9.95596	-5.13878	-17.1663	0.82252
-20.0588	3.07349	9.62336	4.14688
15.256	-3.28312	-9.13759	-0.139392
16.2679	-9.82628	-11.3773	2.46406
15.6619	-1.45902	1.62322	-2.41747
-21.3221	0.945543	-21.8583	3.18168
21.8144	-7.10024	6.97996	7.02606
14.09	-16.6359	-9.50176	-2.19987
-20.0401	1.0354	14.0225	-1.40564
9.7515	-5.68432	-4.21143	4.43698
20.4521	5.6644	-16.4873	0.138753
7.37284	-3.7413	8.0299	15.6289
-3.95512	-2.68671	-12.347	1.57129
14.7233	-2.6588	-12.8918	0.583573
17.6181	-2.18732	-11.2765	0.619454
-17.3234	3.29645	4.59726	11.5374
-18.8947	3.39145	-9.54544	-0.209502
-16.6863	1.04506	6.09977	-2.60405
28.4214	-4.33855	5.43351	-3.36957
-1.67836	-2.15993	10.8743	10.5377
14.0309	8.7044	10.986	0.47701
12.8767	-5.52917	9.71236	14.9663
-7.7296	-1.32236	14.2861	-0.594156
-19.5814	0.908238	-22.7804	3.40637
5.48319	5.2489	-2.53036	-7.32456
23.4092	-7.08075	-14.192	0.754553
11.2266	-6.53836	15.9631	2.72768
[truncated: 8,001 more rows]

## Sheet: Fig2e
PC1_D1_s	PC2_D1_s	PC1_D3_s	PC2_D3_s	PC1_D2_s	PC2_D2_s
-2.34628	-11.0915	-8.39428	-7.95585	5.95563	6.22013
-6.90136	-3.57713	-8.93307	-5.05994	-4.4062	1.26599
-0.342729	-7.16453	-5.21139	-0.0138955	0.422716	-0.61507
1.79022	-3.20266	-9.89286	4.25734	9.21427	-2.4642
4.77692	-1.38813	2.41258	-3.61711	-6.63097	-6.45418
1.95003	1.85788	-3.30335	-1.37507	-2.9124	9.48915
1.55235	-2.83318	-7.08157	9.1317	-1.13228	3.0978
-0.300622	-2.69394	-7.1661	6.37212	5.12053	4.59973
4.6115	-0.348461	-5.74887	0.752086	5.12053	4.59973
6.56155	-3.68955	-6.11112	3.95711	-2.60191	-4.72254
4.94077	-3.15168	-2.1728	8.96974	0.985099	-6.07473
1.46184	0.107989	5.88095	-3.05108	-6.49533	-4.72395
1.10393	-4.39306	-0.51346	-4.24174	-3.87849	2.03479
4.37081	-2.96544	2.11669	-5.73084	-0.564533	-4.39798
8.15199	-0.605378	-8.25217	7.35963	-6.4041	-3.89544
0.0581344	-3.24467	-0.644544	8.37355	-10.4539	1.052
0.0872119	-5.86348	9.03022	-2.85476	-4.14266	-1.19182
-2.39157	-5.27467	4.509	6.94646	-2.47409	10.0351
1.14442	-6.47432	-7.11281	1.27024	-11.3168	-6.3018
-2.29936	-5.02143	-10.738	5.23213	-0.0217465	6.93355
2.77067	5.14206	8.17794	1.21967	-1.07049	1.37224
10.075	-8.38772	-0.236257	12.4151	-11.2471	-4.54996
1.56827	-7.02947	-3.53354	9.49818	-2.65321	2.38294
3.92698	-3.37005	-4.77835	7.01178	-10.3255	-0.703092
3.94144	5.69465	-9.37898	-4.91691	1.89378	10.3163
6.02795	-2.69167	-12.3809	6.29354	-2.83878	-4.20244
1.93141	-7.31713	16.277	5.99591	-3.85115	1.87411
-5.15411	-0.630918	-4.64636	-1.2412	-1.24776	4.35542
0.297979	-7.18321	-7.46309	-5.2287	-0.0810808	10.3421
4.02701	9.48593	14.8679	1.99986	-9.87479	1.01086
0.953106	0.653942	10.5189	-6.61399	-3.09527	-2.45633
5.60618	6.88778	-8.19117	-1.89769	-2.17226	-0.498078
6.09053	6.52111	-5.37056	6.69598	-0.123395	9.76424
3.84943	-6.83144	-6.54245	-3.03601	-6.01295	-0.973011
4.48798	7.37133	19.9401	-1.7071	2.49359	12.2175
-0.990418	0.153793	-3.05995	10.1968	0.591066	-1.15247
2.60367	-7.07622	-8.86127	6.41636	5.12053	4.59973
6.36344	2.53706	18.094	-1.52483	-5.0041	1.37874
2.16179	9.96042	-6.63016	2.80488	1.74548	1.43299
3.55707	-7.66102	-4.06356	3.78974	-1.61432	1.56664
0.1286	2.99583	-1.38315	-1.44332	5.40618	6.52105
0.0418582	-4.97165	-5.13389	5.18565	3.52917	4.35233
0.462613	-2.34971	-0.33871	12.7545	0.401324	13.3254
8.88661	-2.12019	-0.923895	12.2583	1.02659	6.92489
-3.41339	-0.67184	-2.52684	-0.709579	-3.5403	1.971
-1.18359	1.49747	-11.8172	2.74054	2.6836	1.43191
9.65867	-1.12875	1.68841	1.13508	1.87683	12.76
5.77983	-4.01404	5.61538	-0.771408	5.3522	5.9892
-6.29538	-7.18867	-5.39812	5.15071	-1.46425	2.00623
-0.160357	-5.97881	-4.30159	-1.38352	6.52273	-5.01856
6.81826	5.1826	-3.00123	-3.36604	-1.83221	-0.378384
-6.39355	-8.00555	-2.46844	-2.84854	5.12053	4.59973
7.39838	-4.02394	-7.04945	7.26853	-3.70088	-0.454542
5.22201	5.10449	-1.67645	-4.42153	0.624911	12.7747
2.87978	-9.48856	-8.46665	4.97542	7.57699	2.60866
-6.99985	-6.28181	-7.48608	-3.95493	-6.62719	-3.48669
5.84275	-3.79478	12.8646	0.95984	-2.01087	1.64871
1.34311	6.40342	8.87205	-5.6964	-3.603	-4.05386
3.0425	-5.34273	11.2311	4.54519	0.991686	0.31433
2.51149	-1.05588	15.0376	0.579693	-5.47226	-6.07132
0.467181	-3.23635	-10.8011	4.75741	-0.197997	12.3522
-1.09844	2.96743	1.24914	10.9633	3.14857	4.35795
0.139234	-0.0792568	-8.92909	2.40182	-2.83601	1.60962
4.45876	6.70359	-1.85956	8.75456	5.41677	5.92154
7.46152	-3.12103	-2.58204	-0.753759	0.898151	2.4343
4.3532	-1.86402	-2.77722	7.58881	-2.41025	7.64034
-1.17678	-10.2995	-3.9758	4.05656	-2.79036	10.4177
1.23227	3.5173	3.65013	-6.70064	4.04898	9.62565
8.07992	4.02723	13.8558	-2.16827	-0.91422	3.97829
5.12053	4.59973	1.62882	-4.99365	-0.0327893	10.9037
6.23269	1.35528	-2.27211	9.11135	0.742848	13.3451
4.27247	-1.00148	-3.8376	8.90635	-1.38482	-4.26818
-6.17751	-3.77635	-2.59804	0.854569	6.72463	1.05202
1.50184	-0.156543	-10.2095	-8.58133	-9.41535	-7.75963
3.25801	-3.88149	-5.94828	-6.15981	3.84569	8.55158
2.78035	0.676499	-0.60991	11.0203	-0.934978	0.926219
7.54873	-3.92179	8.08116	-4.23988	-0.194864	-4.93785
3.28022	-0.580413	-0.693714	0.423228	5.20334	5.6636
6.43508	-4.36421	-2.38835	-4.14948	-4.9169	-0.736479
7.61182	-1.74014	18.8268	1.62886	1.88255	12.5418
3.41911	-3.41535	-3.78134	9.22016	3.74584	5.61151
1.23606	-4.85433	-13.1165	7.36528	6.87209	-0.901326
0.855611	-7.90113	-5.27846	5.56488	0.459726	-2.93361
3.83083	1.4039	-2.62121	9.05487	1.20378	-0.0408262
3.13367	-5.53522	-10.0012	-1.98111	5.69428	-4.46267
6.23597	-4.94986	-10.3732	-2.36364	-2.21645	-3.15258
3.64904	-5.20577	-2.13146	8.93709	-8.37106	-0.150052
1.0165	-11.3905	-3.58636	1.56849	2.85594	12.2276
6.2743	-0.0211737	-5.08012	2.62445	4.48228	9.01285
2.63692	4.92601	9.13694	-1.14084	5.35764	-6.58233
-6.30914	-1.74264	9.07106	-7.74193	-6.88413	2.66252
-0.356564	-5.14849	-6.77311	-3.41939	-8.54704	-5.16214
4.60647	4.73852	-1.46967	-6.67949	-0.363929	4.36423
2.97749	-11.8835	12.0299	3.18527	-7.9586	-0.914723
4.47784	-0.265945	-0.414235	12.1326	-1.48469	3.98362
4.75067	0.051646	-5.47048	-4.1243	4.96867	5.00788
0.463523	-4.65994	-9.82839	0.966372	-4.21034	1.68735
6.47162	-2.52671	-5.69505	-4.77039	-7.87996	-3.84703
1.07442	1.82744	-0.806272	-1.52981	-2.9363	-0.815401
3.80678	0.368365	-8.54233	-5.9609	6.11497	-5.61164
2.64744	-6.02609	-3.54956	-1.04554	5.29609	7.90863
5.88771	4.32098	-6.00523	-6.6299	1.20378	-0.0408262
6.10649	2.61658	5.58702	-3.67577	5.63149	0.96577
3.32774	9.15414	-5.72791	-2.73668	-0.303181	7.79406
1.79938	-1.10015	-0.13646	12.3825	3.76331	4.63491
7.1964	-1.68479	0.0645908	3.77802	-0.644953	-8.27304
3.2505	-3.87038	0.0597067	1.62032	0.347354	12.7489
3.6993	2.70015	-12.6141	3.22523	-1.58484	0.952354
-0.00250742	-4.9976	-4.69537	-1.7648	-2.13038	-3.93611
2.20402	-2.83784	-4.60334	-3.60404	2.4578	7.09923
4.48884	2.75173	-9.74062	-5.86531	3.88887	2.81871
0.900845	-0.999164	-9.25456	2.29677	1.24067	13.0081
5.66389	-6.5144	-9.22417	-1.71141	-6.21719	-3.43075
0.188243	4.14136	-5.4034	-0.27379	-3.66051	0.84278
4.1589	3.03577	-4.18364	4.93823	-5.58414	-4.3786
5.48116	0.350182	0.0498139	11.9053	0.698113	13.0995
-1.15179	-3.16219	-1.34438	10.3016	-4.30405	1.31683
1.12931	-0.894868	-5.26066	5.63004	-0.252291	6.83564
0.766451	5.7676	-7.01478	1.34913	3.75715	-3.60145
-2.4225	-11.3635	-4.4965	-1.78145	-0.0591609	12.4174
4.49178	5.20203	-1.83599	8.91433	-8.13745	-3.19646
5.4036	-0.104607	20.5257	1.88072	2.68462	12.4107
4.22931	-6.3724	-8.63787	5.8779	-6.17624	-3.68837
1.26399	-3.80344	-8.0471	-6.16689	-4.18975	-0.997187
2.01396	-7.99525	-0.70384	13.8845	-7.81405	2.91545
2.31093	-6.44483	-8.98055	2.84766	10.2865	0.731321
-1.99889	0.807172	-8.59759	-0.350368	-3.41758	-0.290712
-0.849842	-3.94988	-10.1115	0.148798	-5.78953	-4.14038
7.08374	-2.23286	-4.2581	8.73765	5.12053	4.59973
8.00116	-2.61164	-10.9312	-4.46358	0.576843	12.5614
0.537449	-2.19564	10.2991	-0.299811	-6.57221	-5.37457
-1.89386	0.109578	-4.92229	-6.12863	-0.348968	-0.950324
-0.19359	-5.25199	-1.93352	10.6222	0.27074	6.16774
3.40949	10.2156	-2.10843	9.39568	5.12053	4.59973
-2.72679	-1.61591	-1.64209	8.41444	0.0552046	0.12952
6.72329	6.47228	16.522	2.75475	-2.70367	0.00728552
3.86721	-3.85934	-5.72393	-1.83258	-2.94981	-0.119562
2.7099	10.9874	-8.92177	-8.08674	5.12053	4.59973
2.35601	10.9937	-6.8631	-5.20271	0.96949	1.87009
1.53315	-4.87252	3.1224	-3.0863	0.193521	0.572081
6.40519	-8.10076	-6.79505	-4.9082	-5.60244	-5.16612
0.571952	2.58864	-13.0558	5.11713	0.090855	1.20433
1.3829	5.41124	-5.15672	-4.96446	4.95832	8.52791
0.271001	-5.05942	-9.51595	-7.01393	5.28466	6.19232
1.7387	7.77532	-4.21611	8.38682	2.71302	12.5754
9.14213	5.10347	13.5302	-2.15105	-3.02379	-5.32861
6.83134	6.67526	-8.27501	-0.874614	-5.27901	2.44463
2.563	-6.6876	-3.12582	-2.43969	-5.55615	-0.427346
3.11953	-5.50859	-3.63558	-0.00134639	-0.790274	2.91335
-2.62623	-2.03616	-6.33298	8.46634	5.12053	4.59973
1.30691	-2.87846	-6.59558	-3.03067	1.40274	12.1211
-5.74249	-7.10303	-2.76685	0.791675	1.88684	9.43261
0.183952	-1.1682	-2.38988	10.4434	0.567139	0.821202
1.40282	-7.67914	14.2429	-4.10425	-1.2923	-2.28521
6.75848	7.18055	-0.179431	13.7757	-0.0327849	-5.64694
-0.22781	-4.71165	-5.87766	2.33955	5.20334	5.6636
3.17501	-1.02741	-1.83456	-5.28697	-0.0557963	11.6868
9.26879	-0.112678	-10.323	-7.08858	-1.52041	5.60478
5.97164	-0.702006	-7.65589	-4.67732	-0.367059	9.3367
0.760768	-10.9674	-6.154	1.32003	-3.36454	7.81756
2.04803	-4.19589	18.2207	2.05424	-1.21609	8.70527
0.325175	4.80667	-7.45454	8.10441	0.141422	12.4617
5.96981	-1.00136	-3.71643	-2.15265	-4.59188	2.47696
1.72924	6.60343	-4.71852	4.13103	-9.31797	-0.709216
5.69854	-0.117044	7.91444	-8.54129	-8.19646	-7.36518
1.88466	-5.63216	13.5788	0.265955	5.15771	4.61953
2.8211	1.45657	-6.52432	-0.513669	10.0107	2.36289
3.19997	-0.450861	-7.90151	1.05649	5.27456	6.28731
-0.0295189	-5.89018	-10.7721	-3.07997	2.81137	-6.75637
5.76366	-4.62501	-5.91737	6.20469	7.59491	-3.79905
-0.527217	-0.0433728	14.8873	4.78098	-2.68153	2.37833
2.97189	-0.886597	9.12836	6.49479	0.239449	12.8613
0.41118	-2.07632	-2.5198	9.88131	4.67569	5.11514
1.48573	-0.434584	-10.4095	3.57156	-4.72131	0.947098
-1.38218	-7.90104	-6.44624	2.10224	3.9527	-5.52918
3.01105	-3.35635	-6.9859	-7.35575	0.48834	9.31879
-1.18653	-4.22694	-5.18468	5.11937	3.99811	9.28619
2.73361	-6.50744	6.03766	7.12278	-1.07658	-7.43693
3.13953	-4.48151	-3.65603	2.08075	-2.82459	2.70445
0.100203	1.45856	-9.69613	0.991124	3.46048	10.0894
3.77719	4.92953	5.90254	-5.29617	4.73086	6.51982
3.08718	-4.45845	14.9849	2.01167	4.64249	-4.64747
-2.88143	-5.8401	15.8483	-3.38937	-0.111436	5.92753
-5.96867	-3.14375	-6.82257	9.11075	-4.09283	2.93678
3.2405	-0.543325	-9.69402	1.70606	-1.03169	-5.59714
-0.13233	-7.36046	-4.96413	-2.57523	0.882127	12.4113
1.43457	-3.02629	3.4428	5.60663	5.93686	-5.53743
4.75269	-6.45083	16.7185	1.84828	-1.68503	1.89238
3.44039	-6.76652	-6.89869	2.79591	-1.40886	-1.95269
-5.8361	-6.68145	-2.64702	7.50684	-1.23946	1.96009
5.05425	1.05987	-2.97623	-1.99771	-6.07101	-3.54724
6.84949	-5.83424	-5.5253	-5.965	-3.90678	0.727861
-0.0126927	-6.51191	-7.8268	4.35672	4.93318	4.55913
7.22996	-2.43254	-4.28826	5.83406	4.90353	-0.455057
0.546729	-3.99108	-6.75039	-5.14426	5.93686	-5.53743
7.22197	-0.973615	-10.4112	3.87743	-3.70651	1.18241
1.81752	-2.34779	-2.76379	7.52115	-2.7707	5.13328
4.44597	-1.02037	-5.60364	6.29179	7.62552	3.70296
-0.380218	-4.47242	-9.89479	6.62543	6.35859	4.97684
2.41533	2.55145	15.5226	2.51511	2.56316	-6.48076
1.59066	3.95613	-4.74474	5.54621	-7.66083	-0.133311
0.921842	-8.15203	-5.30683	-1.7504	-5.08876	0.365184
8.09683	-2.55906	-2.44173	-2.27635	-2.37662	0.815583
3.88424	7.3183	-5.41144	3.35211	-2.4244	0.69095
-4.47821	-6.56625	-3.57527	-10.8419	0.569321	13.0735
-2.964	-2.58038	2.32282	0.976096	9.82133	3.905
1.21117	-2.46961	17.0966	1.85974	-1.44829	-1.39338
3.88897	-0.737915	-2.7952	1.01096	4.09561	-1.20777
4.89965	2.38314	-3.50346	-0.248575	-1.2845	1.12572
2.48533	11.1472	-6.0261	-5.5479	0.123353	12.8557
3.80697	-3.02746	-5.46135	-5.29657	1.70922	13.0954
2.94885	-6.03712	7.72005	-1.75614	3.35327	9.76601
3.5908	-1.48741	13.7817	3.80424	-2.74564	-2.96266
1.12878	1.8604	-8.22832	1.67293	1.74919	-2.69981
4.48926	-1.31156	-5.75698	-2.00119	-0.426105	5.64163
1.55095	-8.11001	-6.28725	6.32893	5.12053	4.59973
2.27815	11.0173	17.9335	2.41481	7.58191	0.857665
-0.317942	0.0542156	-0.202677	10.7118	-1.08292	0.47457
-4.78731	-7.56272	-8.02169	5.38736	5.12053	4.59973
4.67349	6.62136	1.9958	0.2079	-0.150724	1.08473
-0.62086	-1.19341	-5.6112	-3.29188	-5.9077	-4.23783
-0.922006	-7.69556	7.67402	-7.69623	-8.07069	0.821386
2.97574	-3.71725	-6.12185	-0.946651	-0.358659	0.13657
5.51843	2.16116	-9.38557	3.96292	-0.843644	1.77961
2.05782	7.67014	-3.22196	-0.743512	-4.62667	1.11962
-1.96431	-5.21583	-10.5015	-4.62618	-0.117629	8.23248
-1.03039	2.83078	-3.33598	-9.57345	2.96896	-3.73471
2.69341	-7.66713	-4.6012	-5.12638	-8.19119	-10.4251
6.95615	-4.56135	-9.5488	1.90244	-0.269948	5.04742
4.45995	-4.97854	-4.14772	5.79234	-0.26754	6.9487
3.27838	-3.73695	2.68474	3.65507	5.12053	4.59973
3.58133	-7.64928	-9.13464	-1.83109	-0.0488909	5.88166
3.80267	3.88476	19.4558	-1.28894	-3.17531	-5.63649
1.49588	2.49698	-5.10736	-7.23265	-9.22112	3.83162
3.85577	-1.55014	-4.81989	0.0375568	-6.08616	-5.73152
2.70263	8.87906	-0.5521	11.2225	3.35327	9.76601
3.1894	-1.77247	-1.8844	8.31204	1.4747	13.2227
7.44287	-1.11691	-6.973	3.07291	-1.28558	11.7768
-2.65278	-6.80103	9.4245	-10.1576	5.12053	4.59973
-2.13775	-3.09063	-3.9315	-1.37295	-8.32724	-2.60067
4.61223	-0.72943	-13.5755	-2.75762	-1.01954	1.56708
4.2423	-2.93412	16.8637	2.3904	-7.25851	-6.91048
6.67896	2.98594	-0.258888	12.5459	-1.41722	-4.13576
-4.23387	-7.55296	0.0625831	11.9774	-1.88856	0.270951
3.98635	-9.54644	-0.773697	0.0198382	-0.737265	8.09215
5.04512	-3.26094	9.24203	0.363838	0.836622	4.29738
3.18376	-4.69325	-4.83481	-4.18114	-2.41858	1.691
1.09193	-2.25848	-8.60399	5.5808	-0.639769	7.04314
-0.00183642	0.391152	-9.46751	-0.0714065	1.91417	-5.39868
4.03302	9.25308	-8.16957	-6.14106	-5.04489	-0.395832
-0.834177	-3.56294	-6.22949	-2.73369	-5.88443	-4.52404
2.67801	-2.19782	-8.13563	4.59849	-4.82078	-2.33023
6.25978	-7.02786	-9.92181	7.2741	-2.02573	9.52376
3.8803	6.30294	-10.4465	1.09169	-0.738576	11.3357
0.0515229	-5.46683	8.57638	7.69201	-5.15394	2.84411
0.639435	-8.61817	10.2871	6.40751	5.67519	-4.10031
-1.2297	-5.47631	-1.89736	1.22426	-4.70898	0.970806
6.22089	-7.85762	-7.93398	-2.61102	-2.9889	4.31306
-1.8632	-1.86363	6.73835	5.51731	0.724139	-1.01522
3.92772	4.71008	-1.07659	-1.50259	-3.27043	4.36353
3.62951	-1.29688	-4.31518	-6.14087	6.33634	4.31148
1.85234	7.17776	7.67562	-1.06873	-1.00606	7.95658
3.59321	-8.11398	1.2008	1.83943	-3.76632	1.5366
5.55548	-3.87822	0.291629	12.0888	2.03299	9.33754
1.97349	-7.30204	-8.47571	9.64182	-8.05935	-8.75093
0.000265886	-5.72241	-2.04327	-1.69271	5.50796	6.9449
-0.382302	2.65495	-2.74468	6.90126	6.54684	-4.2691
3.62046	4.93069	-3.08079	8.95329	3.09533	10.7693
2.3219	-6.11903	19.9303	-3.46253	10.2834	0.813923
8.22192	-8.37661	9.92954	-9.26618	-0.214667	-3.49845
0.137801	-5.52837	-2.55575	4.17724	0.670982	13.3494
5.60614	4.43786	-0.475043	14.1103	4.62657	-4.52799
5.61326	-3.74333	-5.99438	6.06025	4.96506	8.49985
2.72123	-5.43845	-6.49948	4.53066	-1.20331	-2.20748
0.0469899	0.674285	-0.171453	13.5027	0.612099	13.2351
5.88886	4.66443	-4.91568	-2.52539	6.83237	-2.53876
-1.28891	-8.97212	-8.70748	-5.21094	3.13674	9.13776
4.8512	3.52342	-9.25091	-4.41835	-3.28483	3.38389
7.24619	-2.3865	-6.91993	0.274139	5.12226	7.94092
5.9202	7.58295	7.01997	5.65548	-7.62833	-1.42104
-0.910403	-1.11614	-2.31876	0.475102	-0.400979	-3.25866
2.28977	-7.61104	3.98638	-2.39182	-0.391911	0.690191
3.68777	9.14704	-3.7308	-6.50725	-3.18613	0.933964
5.41687	-5.02147	-3.42699	8.35274	-7.80157	4.02578
0.143501	-5.01085	12.4603	2.15232	-1.30115	0.0606467
2.42137	-4.27718	-4.53411	2.15425	-2.99721	-5.47881
-3.72942	-2.38413	-11.2433	-5.84931	4.98394	-1.05421
2.8957	9.9857	7.43234	3.78817	0.517323	11.3924
0.947085	-1.99982	0.215603	12.9714	-2.74564	-2.96266
2.98529	-1.30585	-8.19567	-3.27832	-1.24287	2.83148
4.16374	-4.35066	7.10129	-4.30611	-7.82248	0.604096
-0.764018	-4.61177	10.9663	-2.45712	-1.18508	10.5877
-2.62196	-4.29676	-5.53753	0.233442	5.17156	4.30608
6.38354	-1.01451	6.60448	-1.44549	-3.00343	-4.07805
-0.365373	0.332348	-8.80361	3.1861	3.65203	6.22515
0.248153	0.450317	-0.261076	12.3083	-1.7968	3.17503
7.56588	5.50118	-2.42796	9.9989	-6.65106	1.86547
4.65396	4.38124	-7.5338	4.68178	4.56181	9.61905
3.51237	-2.63236	0.0905385	11.7267	-1.5685	-4.89419
3.16574	-4.27579	-8.25686	-3.89733	-6.64476	0.719179
1.71059	-5.57504	12.0936	5.28459	-6.51071	0.216931
-5.5891	-2.46478	-4.70573	6.66516	0.347384	12.792
5.49195	3.63687	-5.2134	4.20511	5.32497	4.87875
4.23378	-1.33424	-3.08271	6.49855	-0.755503	0.875806
4.30114	3.18835	13.5002	6.42364	-5.21708	7.83881
1.25437	-2.85002	-2.26644	-2.08118	7.59817	-0.940387
0.388206	-6.2116	-6.65066	-5.6689	2.33916	-6.62949
-0.187648	-2.15796	-7.90489	-5.5305	4.56667	8.62846
1.35746	-2.67764	-10.8266	-9.4712	-2.02091	8.9667
-4.94855	-5.90935	7.12628	-0.759466	0.702122	13.2889
4.39885	-2.09568	-11.7201	4.52278	-6.12124	-2.29791
3.514	-1.18294	-4.84899	6.56508	-2.83857	9.72988
3.87901	-5.51364	-3.29887	-4.3682	2.56266	9.8524
-5.70491	-6.54361	-6.89446	-4.93188	-10.3956	-4.19819
4.54787	-5.70283	14.0832	4.60111	0.0875741	10.1505
2.52337	-5.20831	-5.53972	-3.48437	-3.15915	1.64656
7.23035	-2.47448	-8.55387	-4.57196	-2.68858	2.7331
-6.83261	-1.66391	9.47691	-2.09612	6.72463	1.05202
3.51071	-3.44572	-5.3179	4.24848	-10.711	-0.99168
1.29819	-3.562	-3.20886	8.38484	-0.446581	14.1228
3.56567	-0.847905	2.92515	5.17467	1.27248	0.756059
-0.695392	-3.82119	-1.94136	-11.3441	4.31978	6.07834
-1.96772	-3.29555	-11.537	0.775488	-2.19692	7.32999
3.01026	10.1715	6.24302	-3.99906	4.18485	1.58674
-4.35462	1.71137	-3.79529	-2.51383	9.04538	-4.96842
3.34103	9.98914	-2.3378	-5.83365	-7.69097	-0.568844
-0.272436	-5.93778	-1.85585	10.0971	0.216781	10.8628
-0.229764	-6.40364	-3.02232	2.06334	-2.27451	10.4396
2.60632	-0.803422	15.4979	-2.98646	5.74955	-0.812814
0.178215	-9.30556	-3.06377	2.26006	2.67584	-2.24778
0.573806	3.31589	2.99869	-8.04746	0.729763	-2.48817
3.44691	-4.09901	-10.0345	1.97466	-10.9612	-3.69707
2.71534	4.95527	-1.29543	1.42033	-2.88656	-5.02163
-3.88179	-6.11841	-4.78261	8.09163	-0.253614	6.41671
-5.39211	-8.3504	-11.2518	2.19991	3.66757	12.0677
3.0949	-6.26589	-0.298699	12.46	5.12053	4.59973
2.42779	6.85636	-8.32613	4.16772	7.58191	0.857665
-3.81301	-8.98429	-6.53322	5.6321	6.89268	-3.16755
-5.93198	-7.66892	-7.83637	7.55689	0.39325	7.23481
-1.22404	-8.31812	-4.33177	-5.30992	0.508275	13.0951
-4.99793	-1.92784	-6.17934	-3.50807	6.35982	0.121792
3.05169	-5.70648	-0.106119	12.6585	2.46471	-4.02344
4.77157	-0.308337	-7.92996	-2.16799	4.26938	9.32503
0.471264	-4.25834	-2.70004	9.81426	-1.60876	1.2802
4.02993	6.03287	17.6437	2.84154	-2.37461	6.50501
-0.630007	-3.21996	-10.3471	-4.01409	-0.765785	7.88132
1.69766	2.21638	-3.70396	-4.23706	1.27327	6.04356
2.91802	10.9052	11.22	-6.20538	2.67584	-2.24778
6.28426	-2.3369	-4.82418	-1.91603	-4.28971	1.09121
-0.848134	-2.51789	-6.54416	-3.82952	-2.5332	7.49387
2.89112	-0.872106	-6.54415	3.08382	-5.42436	-5.25306
5.70753	3.02485	-4.16531	3.30346	-2.47315	-4.41621
-1.2195	1.85813	12.5147	-3.28539	0.212358	8.09661
0.818719	-3.29636	-6.79686	9.83803	-4.2578	1.90001
3.69492	9.19174	0.144294	-4.66218	4.82616	7.6247
1.5076	-6.20384	-10.1909	0.90407	1.25479	9.71724
-1.32297	-5.55756	-4.87907	-5.028	7.48001	-5.50321
2.1564	-0.267375	-1.62416	11.1533	0.07164	0.318789
-0.12172	-0.324202	-6.22892	3.60284	1.72154	-1.87622
-1.15179	-3.16219	-6.04238	-7.08764	-10.9294	-0.497037
0.728441	-0.185239	-6.49564	-6.05735	7.59817	-0.940387
0.0146681	-6.26019	-0.812678	3.2946	4.40266	8.83094
3.53925	6.05238	-10.309	-6.35451	4.80663	5.68011
-0.294511	-5.11375	-5.31885	-1.98781	5.12053	4.59973
7.34045	-6.05677	-6.37924	-6.3734	-5.14921	-1.21408
2.85568	9.00557	-2.47068	-3.45259	-0.896771	0.57202
8.65354	-0.727121	15.5772	-1.07139	3.51475	5.14422
5.48232	0.651137	-10.8572	-3.5924	-11.3122	-5.13082
-5.27883	-7.40521	-4.17062	-3.44571	4.80813	8.01537
-0.163869	4.64041	-3.3859	7.36719	-3.07366	4.54403
0.335094	-0.2812	-3.62718	8.84945	0.218447	-3.49899
2.48081	-3.16264	-1.87854	10.7438	-4.47007	-2.8716
-2.72863	-5.72806	-0.517975	-0.814716	-0.29387	7.64317
2.36076	4.66677	-11.6714	-4.03414	-1.10172	-3.11533
-1.83287	-10.7608	-5.16721	-4.77009	-5.00958	1.06209
2.76881	-2.49734	-4.30241	7.51238	-3.696	-2.99605
-1.66205	-4.33255	-6.39868	5.30737	5.3522	5.9892
6.50205	2.21697	-8.87217	0.50226	10.1544	2.44207
7.13501	-3.46689	-8.12301	-1.54253	-1.56393	1.6021
2.08037	-4.85246	-6.87481	6.22123	-5.94064	-0.883835
-0.376361	4.82092	-1.24281	8.16684	5.23394	3.54288
-0.364623	-4.67465	-1.69984	9.24757	-2.69159	0.541052
-2.34962	-0.29778	-5.67701	-3.4534	5.12053	4.59973
1.19569	7.9656	-9.62871	4.68992	-1.83938	2.46563
-1.81757	-10.8198	-2.19159	-3.1974	-1.78555	-1.1761
4.5435	4.25217	-4.91011	1.92984	-3.57779	0.82169
5.20546	-3.52243	-8.971	2.81501	0.25269	12.6232
-2.63037	-4.23543	0.565878	-4.33447	-0.72201	3.91794
2.9988	-3.97771	14.9214	-4.50902	5.74955	-0.812814
1.99355	11.3576	2.27797	3.22206	-7.02028	-3.03058
7.79102	5.71298	-9.80589	4.48979	-1.71627	1.23962
1.9434	-0.872	-4.13349	-1.30059	-2.97057	-6.62357
-0.814396	-10.8263	9.25799	0.862856	4.92014	8.3959
7.00457	6.03116	-0.0356132	12.8416	-2.61001	10.6432
1.86269	-6.47237	9.20996	-8.01431	-0.0490551	1.91658
-0.446913	-1.40798	-10.4903	3.03187	1.93812	12.88
-0.404199	2.36829	-6.1763	4.83471	0.120165	0.323143
1.74902	-1.46414	-5.8976	-4.38751	-1.50084	0.878102
2.99682	9.45009	17.7822	-1.83759	2.91749	11.6933
1.25773	-7.83506	-4.52118	5.673	2.91539	11.4112
3.42775	-7.52778	9.40403	5.96996	-5.24868	2.84603
-1.39349	-1.38852	16.7359	1.6956	2.79675	0.69099
3.16487	-10.8385	13.4782	-4.8726	-1.35023	9.16213
-1.56011	-10.562	0.190872	13.521	-2.57696	0.223579
5.00522	-1.39393	10.386	-1.6157	3.42025	10.9119
2.65274	0.194909	-4.70104	-2.18415	-3.15742	-1.96692
-1.05167	-3.61645	-6.73464	-2.51627	-5.3769	2.6869
1.30418	-6.53688	-4.23658	6.94071	5.12053	4.59973
1.78677	-7.52463	-2.8346	-4.26772	-1.83221	-0.378384
3.6461	-5.20971	-1.76916	7.38296	3.50756	10.3485
7.05907	2.23175	-2.31407	-3.52129	-4.16967	1.43409
2.43293	-0.785325	-6.7785	2.19057	-2.02788	4.05223
1.25164	-3.48791	13.6785	-1.97698	-0.452094	12.4561
-2.00747	-3.16981	-5.85818	2.57244	-2.67313	2.49777
3.45063	7.28459	-7.35152	-0.85017	-6.77992	-5.9433
4.85925	-5.30747	7.27579	8.34867	-1.48469	3.98362
3.72514	-3.30118	0.408504	8.8606	-1.20747	3.12158
-2.27432	-1.60864	-7.23436	5.43792	-6.33903	5.05849
-3.59375	-1.85431	-6.70455	0.732964	5.38418	-4.9231
-2.58703	-10.2862	-6.52712	8.85804	0.0865486	13.2242
4.78802	1.13286	-5.48314	-5.02912	5.12053	4.59973
-0.145832	-12.1036	-4.92736	6.76611	-2.77832	1.44037
1.37765	5.08189	-2.30327	-0.172162	4.7378	8.18614
2.67709	10.6733	-7.70286	-2.67163	-3.68571	-2.82148
-1.67726	2.09612	-8.57212	4.30882	0.406557	-6.53486
-5.43647	-6.90811	-1.24698	3.60455	4.05891	7.65577
-1.33164	-7.25109	-9.20214	-5.23389	-1.03568	-4.31838
6.36281	-1.84003	-6.26617	-3.19484	-9.05974	-5.26454
-4.60287	-6.57507	-1.7279	9.09717	-5.1603	-2.47133
1.83556	-9.26368	-8.20836	1.08626	-4.60459	1.1898
-4.25773	-2.42597	-3.08474	-4.04334	-4.19629	2.79527
2.49328	-8.91326	-6.86394	6.12409	-1.53457	0.853386
3.28075	-7.78758	-10.1784	-3.08668	5.12053	4.59973
-0.350735	-7.13204	-2.04202	-3.75499	2.69295	8.93103
5.82579	-5.12444	-0.0729682	11.8347	7.53346	-0.431774
-0.28043	-4.62484	-2.83677	0.346786	8.09156	-1.16171
-8.77028	-1.45643	0.509466	-6.20161	-0.678483	0.988245
5.22321	8.53572	-7.33048	2.81923	1.13413	11.9297
1.90509	-8.21363	-5.03856	5.09164	-1.13824	7.30338
5.61852	-2.08693	-4.40264	-4.45868	3.03397	2.86962
6.5367	1.94498	12.0326	1.68887	-3.32396	1.89473
1.59391	-5.88152	-5.57845	-4.86878	-1.5398	3.49023
1.8326	-4.18136	-0.967992	6.85672	-1.9289	1.40531
0.882244	-0.767653	2.01444	0.0904026	-1.41363	-0.33712
5.12053	4.59973	1.01331	1.91142	0.692651	1.5046
4.20733	4.64551	-6.51883	-4.05002	-5.2128	-4.0781
3.41577	-2.36156	-0.777592	5.88255	-4.4492	-3.13904
-2.16157	1.97074	-0.243441	12.3247	-7.21998	2.24276
0.0875519	-3.84039	15.3042	1.53242	0.811093	13.313
-3.65057	-5.41105	-5.7423	-5.28346	-0.0921277	10.5046
3.30063	7.13769	-6.64328	-5.7	-1.5985	1.74756
-0.682717	-11.4136	6.42907	-0.322274	6.23527	-4.48916
4.62977	5.0909	-7.52197	5.46848	-0.409162	-1.53508
5.36881	-0.508994	-0.616183	10.8217	-3.0097	0.76926
3.12086	3.27173	-4.00254	-3.92903	5.24149	6.4486
2.17598	-5.7761	-10.5971	-2.72022	0.418838	10.5479
3.15509	-6.09796	-2.82103	9.21253	-11.549	-6.26224
1.46136	-2.99752	-4.55256	-3.37284	5.12053	4.59973
4.19512	3.91672	-4.76866	-3.79406	-2.86677	4.97424
4.76172	1.29369	-7.15156	-0.712682	-2.7448	2.07526
3.77437	9.67582	-0.870055	14.1551	-1.49586	2.23026
4.10936	3.66984	-9.33465	4.44172	-0.640872	5.29233
4.64625	0.398752	-0.371079	12.2621	-1.5969	6.97124
1.93233	-1.60232	19.5493	-1.96899	1.68565	11.8245
0.911752	-8.67988	15.5876	4.15284	0.724139	-1.01522
6.8378	3.1769	-9.27072	-1.23843	5.12053	4.59973
4.91203	-0.192106	-4.59895	-2.39738	-2.78115	1.46125
0.864289	8.78573	-6.87975	-5.14242	0.678654	13.0519
5.36936	-6.24755	-5.64408	-1.35005	-5.60311	8.08854
4.08335	8.84644	-7.00715	-8.54202	6.92346	-5.03178
2.89325	-0.95713	-3.76446	8.7631	-7.06636	-5.27456
0.619101	-5.13976	-9.60584	-4.84554	-9.07227	5.45797
5.25656	7.4931	-3.9818	-0.383874	-8.86852	3.4862
0.89127	-3.78169	-13.2854	7.95163	-0.259869	13.7399
1.93821	-6.7178	-6.97961	1.33011	-2.98931	2.95122
2.83595	0.125093	-6.66191	-6.50946	-2.71703	8.85654
5.78199	-4.29113	-9.73632	-4.68398	7.97135	0.206256
6.20821	-9.81689	9.02668	-3.04308	-0.825759	1.76798
4.02439	-6.58699	-7.22388	-3.6999	3.57893	10.1519
0.540235	-0.109813	-3.01805	-2.23986	7.48285	-1.5557
1.47908	-1.92253	-7.3782	-6.4459	5.40112	-2.87281
5.73396	-1.54838	-8.62782	-6.91629	-2.13032	0.789036
0.276299	-1.61272	-2.77379	-5.35472	1.49248	-5.03562
1.08372	1.53302	-4.16274	-5.4503	1.01802	-2.74633
1.04561	4.68875	-8.94199	-7.4325	-6.30907	2.24907
2.72239	-8.85921	11.8225	-4.793	-3.71046	8.51774
2.19859	-4.11364	1.32488	-2.27676	0.185185	3.00278
1.44485	1.78999	-3.66059	-2.56192	-6.54068	2.69003
5.41683	-1.68268	-0.791132	11.4189	-0.264456	13.3474
2.59648	-4.39627	-3.93466	6.43768	-1.03018	-6.67528
1.77039	0.187847	-5.19272	-0.947916	-1.13634	1.69697
-1.62189	-7.08995	-5.64793	-2.65622	-5.44204	0.639773
2.14795	6.06098	12.635	6.99782	3.59529	-4.09887
-4.44139	-5.08414	-7.08616	-2.60872	-2.28442	2.18936
4.52213	0.835201	-4.09179	9.38356	-6.13609	1.5768
2.47983	8.75974	-4.64203	-3.74689	-3.14332	-0.170709
4.20018	-5.93622	-6.7629	-1.90846	5.44245	2.77813
3.8121	0.138021	-2.85503	-1.57748	-0.839617	8.18021
2.82576	1.46444	15.1588	2.08506	-2.49868	-1.53048
-1.19976	-3.2266	-2.66025	4.86366	-3.87353	2.5234
1.3309	-0.712262	-10.6726	4.06289	6.43099	-2.65995
2.38582	-1.29339	1.21563	-3.57054	5.7511	1.21925
-0.0667709	-2.76118	-8.99021	-7.13979	-4.50347	-3.03165
3.16895	-7.42531	10.8597	1.17425	0.282963	-5.96104
5.73023	5.53937	-6.62566	-8.80672	-0.767858	6.99721
-0.361569	-1.33117	-0.901054	10.5981	-5.53169	4.14636
0.0925256	2.8555	12.6545	-3.99186	5.30875	5.87151
-1.47277	-0.924432	14.0645	-4.13848	-0.0490551	1.91658
-1.26169	-1.65395	0.499599	-1.19448	-1.24776	4.35542
-6.33203	-7.30237	-4.65017	1.68636	0.723554	0.148175
-4.42868	-4.97579	-5.7651	0.699588	3.08476	9.08657
2.83874	-1.97491	16.3411	4.75775	-6.22199	1.37959
5.32434	4.98403	-4.7097	5.72802	0.579352	10.982
0.526924	-0.248979	-2.96866	10.6904	5.12053	4.59973
2.6816	4.0636	-0.612604	11.1993	-4.13145	1.98958
2.122	-3.07229	-1.32791	10.4838	-7.7464	6.31978
4.23657	-6.61591	2.93525	-4.16752	-4.40572	2.3096
-3.13871	-3.09439	13.0842	-3.80804	-9.86141	-0.811181
1.5256	-6.69693	-9.33528	-2.46998	-10.359	0.386403
7.87736	-2.57971	-2.40711	-2.78316	-5.93417	-1.15774
0.712973	-6.57719	-6.23992	-4.9576	-6.47948	2.34525
6.6365	2.12788	8.66774	-2.26585	2.83939	12.3489
0.317686	-7.24061	-3.70888	8.42328	-10.711	-0.99168
-2.92926	-4.82648	-7.35452	-1.87387	-0.0557963	11.6868
0.708281	8.45325	-6.98984	-2.40885	-1.23674	4.74179
8.16555	-10.7075	4.55896	-3.54155	5.12053	4.59973
1.86644	6.57198	-4.70508	-2.97077	5.12053	4.59973
4.26389	6.63675	18.4909	1.93335	1.24581	11.7769
6.30948	1.3798	-10.6997	-4.74753	-0.777687	8.2692
1.50255	-9.69561	-3.59418	6.02401	-6.2777	-0.345014
1.16782	-5.75719	-10.393	-7.96838	-1.02231	0.409614
-2.8398	-1.87149	-8.60696	2.04944	2.12894	12.8752
2.93673	-5.05449	-0.348801	13.7396	1.1527	12.0897
-1.09169	0.841662	-2.2792	-3.49233	-0.957934	1.62887
1.19167	-4.8377	-3.7474	1.18727	4.83591	-2.44326
3.58983	0.25812	-0.721106	12.8259	-1.01577	-2.01911
4.97929	-7.56442	-1.84248	-1.12158	-0.298361	12.9197
5.17894	-0.184214	-7.8246	3.30728	-7.86574	-8.29041
-0.334091	-4.1758	-9.2247	10.0161	5.12888	8.04479
3.31453	-1.98417	-10.3866	-2.35513	-11.7629	-0.236412
2.4501	-5.94239	-1.39011	1.5798	-4.10629	0.0287236
1.86591	-4.36064	-10.2017	-5.55548	5.11203	5.53134
2.96357	-2.95264	-2.18277	-0.35725	-1.61069	2.32738
3.45976	-7.65294	-8.03752	1.62762	-11.2582	-3.12735
6.18788	-6.87466	-8.61328	2.94452	-1.36631	-3.0783
1.79754	-6.907	-6.69182	7.0852	3.45497	-6.20708
1.81873	0.580159	15.2889	0.0495123	-1.04063	0.946522
4.04399	6.67167	-1.10353	10.1211	5.12053	4.59973
7.45278	-4.2098	-4.8228	7.62058	-5.2678	-0.128742
1.01302	-3.33998	-0.394259	1.11567	9.71819	2.87466
1.83286	5.91787	-1.86106	7.47892	3.5125	9.05989
-0.402913	-4.37364	1.76448	2.15616	-0.348968	-0.950324
6.29559	-4.28993	-7.01103	-5.2635	-10.0002	-0.716403
1.30573	-9.1341	-9.19286	-4.73657	9.36558	4.75844
3.01223	-3.41807	-10.8217	5.43733	-3.02501	-3.04602
5.14744	-6.5323	-4.76495	7.60558	-5.14182	-3.18073
0.0266557	3.39188	-6.52665	-5.21047	2.61492	10.9465
3.30861	-1.87721	-0.171916	12.6965	-1.04716	2.24506
2.03858	-6.85792	-7.50823	-0.936308	-8.02669	2.19881
6.67237	-5.02952	-7.18266	-7.06347	2.84742	-5.13332
2.92245	8.94378	-2.91773	3.38387	-7.61193	0.23763
0.914896	3.291	-10.0463	4.16353	3.13095	10.4381
1.06578	0.0929995	-6.07156	1.37754	-3.60836	-1.71166
-0.557491	1.46126	17.2263	3.81181	-4.29857	5.3123
-0.180474	-0.51278	-1.51922	8.24437	-0.348957	0.571741
-1.885	-2.13569	-7.96034	-4.05489	-2.3086	3.77526
-1.55235	-9.27064	12.2461	4.05642	-2.6832	0.598248
4.11559	-3.01595	-7.50627	-5.11358	7.40552	3.6824
-3.4298	-2.51926	2.9967	-2.29317	-0.661364	8.10402
-4.13187	-6.47287	-7.22615	2.26974	5.12053	4.59973
5.12053	4.59973	-5.10045	-4.07179	5.41677	5.92154
-0.400644	-4.89556	-5.76555	-1.98475	-1.75715	2.2124
3.16344	-2.29531	-6.04868	6.56853	-2.37193	0.297026
0.538825	-0.430102	-5.523	-1.45998	5.12053	4.59973
1.84668	5.06271	-9.99709	-0.490762	-9.1204	1.42047
2.30053	0.0176392	-2.26867	-5.45547	-4.40782	0.212599
-0.506238	2.00031	-15.5085	1.8822	-0.262219	11.0563
0.403377	7.24299	14.5792	6.17438	5.12053	4.59973
-1.16487	-5.95521	14.2118	5.56523	-8.6561	1.5335
3.29112	-6.58794	16.2327	-4.68178	3.51337	-3.38883
5.16253	4.83181	-3.44504	-4.44226	-7.1119	-2.8007
5.07519	-0.309334	-5.56344	-5.68921	-11.1195	-0.564087
-0.690068	-2.63174	-4.18741	0.957186	0.909462	11.4774
-5.13147	-7.622	-7.04198	-2.94096	-1.10883	9.92047
0.200035	3.31152	-0.239821	12.8818	0.654252	13.3031
5.23674	-0.0609962	-6.36809	-3.62172	7.44215	-4.62714
1.48693	5.53779	-4.79567	-0.826628	-9.77055	-0.125784
1.4813	3.08874	-0.319622	12.4349	2.06141	12.6476
0.0426883	-2.32441	-5.20133	-1.153	-5.04351	1.29071
2.86392	1.76219	-3.95056	8.66227	-3.58071	2.0982
-3.05387	-1.87669	-8.8979	-7.54577	-0.834096	3.39408
1.34735	-2.07459	-4.68599	-4.45529	6.13755	0.629247
5.45133	0.240301	1.49433	4.65195	-7.18817	-1.67844
-1.97704	-4.14914	-10.3091	-6.83555	-1.79923	8.7887
3.4497	5.52196	1.25273	-0.660645	1.05806	11.0191
4.56471	-0.635695	-11.5622	-0.430448	-3.0737	3.05346
4.86184	0.466769	-4.04594	7.44526	-7.49686	-7.80504
3.85852	8.38478	0.360259	11.7817	-4.78964	-4.52563
1.1576	0.812119	-2.73035	-1.49118	-3.24395	7.11083
5.05928	-1.15242	-6.03949	7.117	4.27669	-4.32804
7.00974	-6.41543	14.5475	-4.93292	-1.00122	8.44702
3.10468	-0.819264	-7.41251	-1.39851	3.13095	10.4381
0.322895	-1.84114	-6.81391	6.79891	-1.27591	0.926914
3.89797	1.28757	0.390138	-1.27351	-6.1228	1.53815
3.44329	2.33371	-9.81656	3.94204	1.14684	8.6271
2.26832	-3.31934	-3.34663	6.0793	-1.19631	-1.48342
-0.752255	2.05287	-11.9629	4.47285	-9.69583	1.46296
3.79691	-5.99584	-5.5717	7.47675	5.16868	4.51818
2.13794	3.74059	-8.0861	6.92179	-1.76642	-3.53507
6.01718	4.30891	8.82918	-3.25023	2.20199	11.1269
7.05744	6.50327	-7.15986	4.54453	-0.701104	-2.53806
0.206832	-5.69349	-5.96018	-5.76009	1.41713	10.51
1.20347	5.96367	0.960574	-5.39036	-2.29339	1.89607
0.577757	1.34458	-8.89759	-2.36326	4.90926	8.57785
1.56527	5.24168	0.100588	12.4529	3.13729	-2.9788
2.23375	-5.57538	-0.0176362	12.8221	-11.6063	-4.97153
-1.61625	-5.62978	-10.0814	3.17514	-1.42571	6.60195
0.418041	-2.81957	-5.18906	-2.42881	-8.05819	-3.20966
4.79412	3.65347	-1.76881	-0.648203	-4.84562	-4.31205
3.12581	2.29311	-6.48797	-6.55622	7.30302	-1.42956
0.561244	4.97562	-0.812548	0.289253	-1.27511	1.30469
4.78356	6.87411	-0.277481	-2.74491	0.546112	0.014344
3.01476	-3.76884	-4.98343	-6.29905	4.93762	5.18065
6.22738	-2.85817	-5.91937	3.74334	2.16382	11.3024
1.73816	4.95203	14.5636	6.35121	-5.41011	0.00357451
6.64589	2.40353	-5.44225	5.947	-1.9261	10.5779
2.18473	-4.15682	7.72828	-8.77874	4.7259	-2.78362
4.39376	-6.55736	-8.68624	-1.53008	2.10267	9.17318
5.64182	-7.59712	-5.38001	6.9117	-4.48163	-3.01948
2.65022	-5.28368	-0.823353	10.747	0.809846	8.40538
6.54413	5.11159	-6.26669	5.68995	-2.27755	7.05146
6.45045	-6.8716	11.9739	6.84751	4.56181	9.61905
-0.623725	-12.2126	-8.65672	4.00443	8.39802	0.0548689
7.49523	2.21224	-0.853493	-1.45004	-1.09482	-2.33618
5.11755	4.53555	-5.43195	-3.91901	-2.50833	1.81761
2.01347	-6.04364	-5.15578	6.13817	-7.70837	4.31018
0.981359	2.57622	10.0122	-2.55158	-4.4492	-3.13904
3.16975	-3.7615	-6.50418	-10.6074	-2.65167	2.13658
-7.08254	-5.56802	-9.91849	-6.19983	-1.03535	1.26296
4.27798	2.05662	-4.85479	-0.749901	7.53346	-0.431774
3.9769	-8.37005	-0.024876	11.9823	2.27553	11.2022
4.59832	0.430552	-8.13038	-8.38597	-3.68834	-3.13025
7.88872	-3.61391	-6.40542	-2.54098	-1.54212	2.32483
2.92048	-4.88234	-0.71523	14.1664	-0.580367	2.24801
-0.146496	-4.80932	-5.50833	1.43699	-0.772473	0.535039
1.42521	-0.0535113	-3.63005	9.06349	5.07932	7.98321
6.30319	5.95745	-1.52456	0.336078	5.12053	4.59973
-4.94777	-3.48522	9.03323	-1.25835	-2.68441	4.70485
3.31135	10.657	-12.4423	6.34675	5.0904	4.54421
2.68649	-3.25922	-4.029	-2.97712	-2.84621	2.53787
-3.74568	-0.847395	-5.22945	6.74914	-8.41701	-3.6222
2.60142	0.771394	-3.1617	4.62487	-1.62279	2.96145
2.10292	-1.3352	-3.37876	-0.221384	-4.62477	2.8057
0.454696	-2.84413	-9.28119	5.03302	5.26612	5.94504
0.288445	-3.55899	-6.62683	-2.01517	10.7239	1.79178
-0.552408	-7.84813	-6.64122	-5.26184	-5.29551	1.71569
0.0943495	-0.164958	14.6801	-1.80068	-5.65489	-1.28403
2.64314	6.06777	-2.02472	10.4792	-7.5614	0.0923375
-7.29436	-1.89605	-6.72538	5.52681	-7.24902	2.72239
1.45833	-3.8703	-3.02686	8.52926	-7.64877	-3.89114
5.99828	-4.69205	-4.55512	4.21725	0.28945	7.64881
2.5479	-2.49051	18.9922	2.75199	3.78716	-3.53845
5.76756	4.63313	14.5745	-3.41272	5.12313	9.82561
0.238059	-0.379281	10.0121	4.39034	5.12053	4.59973
-0.552748	2.41576	1.0158	12.6689	0.585826	-4.95389
2.26993	-2.35184	17.248	-2.76574	5.12053	4.59973
2.15465	-4.66301	8.40288	0.247698	-6.48418	-2.73177
5.12053	4.59973	4.82951	6.87435	-2.93907	8.77178
6.33797	5.12954	-9.34124	-1.0099	5.13511	4.89455
7.53818	-6.86626	14.2734	-2.7446	0.218447	-3.49899
2.85736	-13.1857	6.9376	-1.25618	0.619725	9.91078
2.66754	-10.5779	9.44831	7.31836	-4.35958	-3.7119
5.33193	0.945956	-4.66685	9.03643	5.13511	4.89455
4.80171	5.35514	6.5333	0.661136	-7.11105	-0.185142
5.29912	-0.958555	17.8429	-1.08325	1.56033	10.9153
-3.5232	-6.27075	-5.98326	2.56358	1.17302	0.893307
5.90649	-1.93448	-6.55678	5.7786	5.10241	7.53277
4.6382	6.79969	-4.71075	0.0355647	2.82213	12.2646
4.77082	-2.9555	-9.71079	-1.73083	-2.31689	-1.22087
2.23792	2.83618	9.41969	-0.603657	5.6853	1.22648
2.49759	11.1334	-5.98016	4.64747	6.7076	-5.68321
0.728392	-6.8922	-4.44555	-3.90713	0.809336	10.4058
2.91504	-1.7463	15.7687	1.50297	-3.3477	1.90345
1.59614	-4.15972	-5.49365	-0.97646	-8.60599	-8.99162
1.98379	-2.34903	0.516698	10.2848	-2.43004	2.30964
0.703491	-9.67823	-6.72097	-3.89232	5.12053	4.59973
3.14344	9.88964	-5.82354	8.39953	7.77697	-4.72944
2.01829	8.30801	-7.554	-1.86625	-8.3572	-0.909718
2.06663	-0.651201	-7.38261	1.35594	0.714034	13.358
2.25514	-2.16381	-4.19059	-1.03387	-3.57984	1.59188
3.23409	5.73898	-6.03393	8.09404	11.4588	3.26558
6.10439	8.36483	-0.177786	12.6834	-2.77832	1.44037
7.76913	6.68317	-0.0512384	0.710149	-8.13875	-10.6722
7.92005	-3.09187	14.1921	-5.04286	0.809846	8.40538
7.52139	5.3906	-5.35439	-6.05907	-2.62931	0.794212
0.297756	-0.729563	-6.49354	-4.42005	0.122978	12.438
4.8106	-3.03021	-5.17877	-4.11839	-3.41446	2.87524
1.67588	-4.12406	-2.52506	-1.31491	-0.153839	9.04735
2.72505	4.6629	-5.71682	-1.59468	-2.50092	2.19788
6.27546	-1.40927	16.4524	-1.45014	7.52868	0.140858
4.19782	-0.957238	11.9961	-1.45605	-0.138231	-3.53349
5.35361	-4.24127	-7.88387	-0.48884	3.5199	10.5562
5.29489	0.825711	-8.43782	2.70327	5.06657	4.89073
2.10184	-4.69777	16.167	5.55403	1.91417	-5.39868
-2.33636	-1.71383	-12.0319	0.669042	-1.01495	13.2177
-1.15371	-10.2829	-1.08773	10.1913	-2.64222	2.09056
-3.30413	-1.98674	-7.13539	5.3207	6.08671	2.34132
1.5227	-0.956234	-0.982337	9.28298	-10.0903	0.203031
-6.67527	-2.19336	12.716	-4.48812	-0.759579	0.383115
4.17911	2.70264	-8.42306	-8.6122	-1.71121	1.33444
4.52046	-4.02419	-3.59365	0.278082	-0.052022	10.6663
3.07324	-4.18465	-4.80935	-1.74092	6.54027	-0.760066
3.63994	-1.0878	-0.289764	0.139003	1.46432	-6.94275
-1.39543	-7.33452	-4.18833	-5.16472	5.14783	-5.5385
2.15584	-1.17895	1.63496	1.25076	4.79057	8.63983
1.36832	-0.526835	-12.9789	8.84035	-5.89995	0.390275
0.415805	2.01104	-6.0747	0.233055	-3.43802	-3.27128
1.37605	6.90138	-8.88735	9.13891	5.63149	0.96577
6.03243	1.15824	-1.32298	-0.229854	-5.96859	-2.09588
-5.13904	-8.41834	-3.49145	6.33666	-4.60066	-4.38694
3.8016	8.99597	-5.51742	-6.16404	-1.55497	6.58391
1.68148	-6.9319	-3.42599	5.54787	6.52328	-3.88296
1.65093	-6.45155	-2.99638	-4.85456	-1.46121	-2.90088
-2.58687	-10.311	14.9572	-6.44459	-8.18419	-4.26431
1.16902	-2.86162	-1.65541	6.80499	1.2687	11.5425
5.09706	0.104033	-4.07877	-1.10727	-1.74997	-1.29612
7.4172	-4.93049	-2.47253	4.85429	-8.40832	-4.85273
0.381005	-4.53254	-8.66259	3.76422	-3.95472	2.9953
2.11641	-1.23867	-1.56523	9.7026	-1.43354	-3.00931
5.53138	0.954262	-5.24321	2.94091	-5.82936	-0.0653383
-3.10642	-8.55381	3.52917	4.35233	5.12053	4.59973
3.70334	-1.04515	-2.88037	-6.58292	0.0894912	6.22749
6.12916	-1.37469	5.30198	-1.01808	0.497109	9.60013
0.150337	-1.5912	-3.73503	0.512648	-4.5114	0.737592
3.70508	0.978115	-6.01796	4.37463	-0.407944	12.6199
-0.600693	-7.64531	8.54104	1.43013	2.99163	8.75663
5.22904	2.52971	-6.67215	-2.23954	-2.28666	-2.29911
4.06073	-2.83903	-7.21894	-6.43982	5.00156	-0.425271
1.64857	-0.918444	-1.04872	-0.511551	-3.23948	-5.48279
1.26467	-3.14301	-3.98925	1.21507	-7.65591	-4.15639
0.874731	11.9769	-0.508635	11.5035	-4.38356	0.25948
5.46497	-8.81818	-6.493	-6.90164	3.98342	9.6494
1.55952	-4.66125	-5.88112	-2.18121	4.491	-2.70523
3.44448	-0.0785853	-0.264835	1.15806	3.99811	9.28619
8.28388	-7.96597	-0.0106229	13.2054	-8.32978	2.70666
3.77241	-11.8043	-5.16923	-1.47736	-8.69277	1.03715
1.95189	-4.58446	-10.2279	2.96505	-4.98231	7.93728
0.32008	-3.11505	-5.37486	3.98571	0.944193	8.89339
4.7086	1.966	1.30101	2.79473	0.924292	12.8448
5.53635	-1.07007	6.82945	-2.77816	9.8978	0.564498
4.797	-2.44017	-11.334	0.382353	8.32103	0.777681
-1.55419	-4.99557	-5.05669	-2.94678	-0.441987	2.44465
3.34204	-7.6139	-5.02306	-7.33999	0.783712	8.00622
-7.703	-5.19876	-2.66988	-2.26966	2.93365	11.8575
3.52996	-6.33668	-4.49535	5.03601	-2.30867	-3.85566
5.87228	1.22365	-11.5344	6.94797	-4.25708	7.39927
3.48523	-2.80925	-1.3087	10.763	-0.838706	5.86266
8.80874	4.71572	11.1773	0.541299	-2.56869	0.561162
4.64326	-4.17086	-3.92247	9.22792	-3.61064	1.9745
-1.07371	-3.63524	-2.2386	-2.26033	-9.93117	-4.92309
3.56372	-1.89089	-2.9954	0.199729	7.37411	-3.63749
-0.301616	3.58265	-9.59797	7.03211	-6.85505	3.43047
6.15314	-6.66191	-4.6738	5.25135	-6.12302	0.135409
6.28736	-0.0694252	-4.30214	-2.13755	-0.316988	9.24451
3.3535	-7.74033	8.88637	2.72493	6.22338	8.25111
-7.33989	-8.29383	-1.2284	-2.28153	5.83551	1.30742
1.02201	4.04326	-8.75299	-5.69384	-5.79483	0.374518
-0.362089	-1.57136	-0.156492	3.26226	-2.82354	5.86507
-0.560098	-0.207126	-6.36881	-4.47766	-10.9301	-0.6174
-5.00805	-4.37944	-5.53437	-2.18432	-0.204652	5.23477
9.46455	6.85536	-9.06699	-2.55938	2.24234	1.1961
-0.126974	0.584804	-2.39851	8.60582	5.12053	4.59973
3.19423	-5.59792	-3.12829	-2.51627	2.64545	7.52826
-1.58908	-1.47341	-5.68647	-0.249328	2.32566	13.0874
-5.80729	-8.95989	-5.99488	-3.1553	-6.54579	-0.390172
-6.30851	-7.18103	-2.22661	-0.0608678	-3.97126	-0.34592
0.933936	11.6056	-0.349478	8.55488	6.6497	7.97791
-4.22583	3.80262	-5.77107	6.6019	0.793294	12.873
6.04827	-1.60848	-9.01365	2.27602	-0.551246	5.87575
1.18607	-9.26429	-4.96293	5.67413	-1.4124	-2.56865
2.87902	-6.61957	3.48244	2.79642	2.46523	11.6028
-5.03255	-5.82043	-5.41792	5.94809	3.38387	5.67322
6.235	6.00743	-1.50132	6.747	-2.69727	2.44018
1.9537	-3.40645	13.3374	-2.4676	5.15771	4.61953
4.00971	9.70343	-6.29868	-2.23667	6.42074	1.57526
6.78903	-3.74278	-8.45642	6.76584	-11.9867	-4.02832
5.81399	6.84203	10.4704	-5.29437	0.540541	12.9215
7.08065	-4.51301	-4.49677	-3.03759	5.19329	6.03316
0.176603	5.70619	-7.79938	-4.82809	-0.417177	10.892
4.91972	-3.80617	11.206	-2.52667	-2.3227	2.55287
3.13644	2.17357	-1.65864	-2.5955	-2.95819	7.60296
5.94418	-1.46518	-7.65636	-10.067	-2.01145	10.6948
4.4634	7.11734	14.2907	1.74397	-7.49771	-1.01155
0.350161	-4.47297	-7.04636	-4.10982	12.1047	0.249042
3.07866	7.41722	16.6118	1.06451	-6.09826	-1.1904
-2.29694	1.0282	-3.8143	-5.26006	5.12053	4.59973
4.30733	9.95999	-5.11798	-1.48597	-5.62399	5.80131
3.24592	5.93835	15.9874	0.126597	-1.87524	0.799283
-6.74183	-6.49742	0.584241	1.95333	8.51868	0.523111
2.81911	5.54501	16.0793	-0.0962307	-5.40271	-0.310462
2.72404	-5.24822	-1.65306	9.06784	4.83234	-6.70012
6.34252	-8.18414	-0.0830176	-0.430817	-2.38803	9.61276
3.42388	5.04537	-6.15881	-5.8522	-2.59135	-2.32276
2.23913	-4.6052	6.48177	1.74952	1.95484	2.89585
-6.84121	-8.41856	-4.27687	-5.7125	-2.41493	-7.4435
0.830063	-4.203	-7.56159	-0.064487	5.12053	4.59973
6.77413	-2.75605	-1.18558	10.4384	5.12053	4.59973
3.74778	-6.38518	-7.48641	-12.7733	0.713943	13.3169
3.85184	1.14438	13.6683	-3.09523	2.33736	-5.00166
3.54672	-2.59314	4.23007	8.05419	-2.19252	6.07936
3.00219	-5.92424	-4.68754	3.16007	0.941364	3.3289
3.3094	3.98622	-5.79424	6.28575	-0.274207	-1.00877
4.88406	-1.68544	-0.683087	8.51285	2.61492	10.9465
1.69467	-0.205986	-12.6763	0.906765	-0.812317	-5.53404
1.42812	6.27765	12.9116	7.41229	6.31556	6.99799
5.66859	0.235718	-1.47754	7.84001	-0.545188	-2.88119
2.05146	7.35859	-7.20236	-1.4732	-4.69178	0.71434
2.59342	-6.28594	-7.0448	3.30842	-1.37433	3.72488
4.56097	-3.296	13.7873	-0.350347	0.0629561	4.00464
-0.768901	3.51045	-4.98962	7.59217	-0.555251	0.744276
2.66023	-7.69637	-4.08209	-0.933487	1.30846	-3.73216
0.769955	-3.18973	-3.70636	3.38411	6.91994	-7.17464
3.21002	0.852052	-4.41287	5.62583	-0.024162	11.0511
9.16804	-0.163016	-7.30157	-4.98287	-3.68394	2.00108
-5.77152	-7.39467	-2.12969	-2.74152	5.22037	6.08329
0.850604	-1.06798	-7.62891	0.579185	0.815145	6.54856
1.64249	-0.0694077	-7.22027	-2.21013	10.7938	1.73613
0.585896	6.43915	16.589	4.84408	5.12053	4.59973
-0.395593	-3.05589	15.7871	-5.30642	-5.56755	1.74928
2.35058	-2.28437	-10.3577	-1.47035	5.86281	-2.99202
-1.9766	3.61601	1.19715	4.99017	1.15288	7.09886
-0.74844	-7.18217	-5.48874	6.43945	5.81869	5.70038
3.22006	7.58775	-3.97176	3.58935	4.00807	10.8905
1.29048	-3.88713	11.8711	-2.74586	0.888198	4.76766
1.31708	2.53202	18.2843	0.175184	6.56728	-4.86379
1.44498	-4.23209	-6.75638	-3.69139	-3.31296	-1.66015
-2.68184	-2.71952	8.97346	0.693605	5.12053	4.59973
2.45115	9.31228	9.05408	-2.20678	-6.746	0.963926
-0.356032	-4.09394	-9.01373	-1.88609	-2.51851	1.8191
-7.31002	-7.25321	-9.09545	2.73393	1.11254	10.3578
4.49231	1.04937	0.668855	-0.562831	-0.410294	8.60153
0.887888	-6.29714	-9.92672	1.73213	3.75715	-3.60145
9.53159	3.20687	-5.17182	1.80447	0.186294	2.80521
-0.0628218	-5.20531	8.70176	-6.11657	5.12053	4.59973
3.18476	2.19212	-4.77732	8.23162	-10.0449	0.63222
0.807252	-7.9635	15.1401	-10.3358	3.64227	12.1402
3.75394	5.5991	12.333	-1.23643	-4.36576	2.54139
0.676376	4.21163	-3.16158	7.80183	1.4268	8.74398
0.393496	-5.59673	-1.01524	1.81556	-8.75192	5.23347
-0.547579	-5.07646	-9.03088	0.839993	-1.34344	2.89324
2.07654	-3.94276	-4.23271	1.00135	7.07834	-0.937335
5.76793	-3.62647	11.1666	-8.43315	2.8978	12.2269
3.99496	-5.22653	-7.74156	-3.59018	5.12053	4.59973
5.28699	5.53676	-10.1046	-1.22646	4.79057	8.63983
1.40336	1.47056	-3.00903	3.90056	-7.90919	-9.19711
0.932113	-6.6177	5.95177	-5.08026	5.28466	6.19232
3.96588	9.87356	14.8569	-4.48715	-4.85804	-4.63872
1.03318	12.0509	-3.70472	6.76338	-0.856092	0.969922
-0.843109	-8.91913	7.01447	6.29036	1.17302	0.893307
-1.31318	-3.0177	-7.23087	-6.50165	-1.90541	1.92831
-4.64816	-3.88245	18.603	-0.628155	0.35916	6.5518
-2.25781	-4.76569	-3.1513	-6.06587	2.83967	-4.67447
-6.04316	-6.92909	-5.11395	-4.50361	-4.65438	4.23909
2.9311	-6.94431	-2.14959	-3.91012	-7.68431	-4.69791
3.1087	0.341723	15.1303	-0.00907523	-3.49901	-3.32803
1.0813	6.08421	-6.23843	-7.92156	-6.92114	-0.900569
1.56971	-2.71612	9.15593	1.84305	5.25139	-6.49095
2.90792	-0.897042	-1.36834	9.04033	-6.09177	-3.11297
1.02117	-0.122722	6.785	-0.638435	5.12053	4.59973
0.452306	-6.08587	1.33823	-1.02609	3.65203	6.22515
4.89343	-1.48354	-9.20662	-1.82775	-3.86444	-7.21525
2.1904	11.9127	10.8522	-1.19305	-8.91103	-8.0049
0.219052	-0.716732	-5.7466	-8.32279	-1.55161	2.2796
2.03843	-7.53941	-2.14577	-8.99007	-3.61172	0.566902
-0.493142	-6.78145	-9.12353	-1.98184	2.46188	10.7426
4.9387	9.38075	-9.8288	1.02358	4.25831	7.46905
0.493862	4.47233	-7.24426	-2.85319	-2.53315	-1.48143
4.74689	-2.52646	-9.73028	10.576	1.45817	-4.88112
4.99449	5.60547	-0.789266	10.9686	-0.299433	9.13126
7.89971	-1.09485	22.855	0.0371622	-2.29019	4.34008
2.13602	1.41957	-3.83928	-2.34926	-4.89247	-1.57919
6.0184	-6.85097	-6.30563	-2.09877	2.36195	11.3017
3.51929	-4.06343	-6.46448	-7.61345	-0.863335	2.56566
6.1212	5.50607	20.34	-0.377308	3.51566	0.620554
4.90138	-1.14647	-0.172083	12.8527	-6.22453	6.92341
0.394772	0.706125	-10.7989	-4.7381	0.239025	12.8603
3.24579	-5.03849	-7.10825	-1.60677	6.80939	8.17736
0.719607	-0.226924	-0.268222	12.4526	-5.31158	-2.1062
5.21035	5.74457	-6.58548	-4.60969	-5.95296	4.58139
1.95733	-8.11702	-7.26645	5.7549	-0.537488	2.13903
0.922012	12.3178	-4.15689	-5.15103	6.04531	-4.53145
4.53901	5.04341	-6.24808	-2.00468	1.76395	12.8619
2.86252	-1.38534	-0.183367	13.3048	8.78251	1.88401
4.82788	-4.44795	-6.57473	-9.11398	4.33873	-0.583146
3.48039	3.26447	4.4157	-2.29829	-0.367082	13.7237
0.364261	-6.81523	-7.50724	4.40963	6.27046	2.07018
0.490754	-3.45388	12.4331	-5.35383	5.13838	5.44202
1.65665	4.49483	-2.26494	-1.19734	7.85477	4.29953
5.42983	1.09122	-3.80069	2.2265	-5.06933	-4.63284
3.77429	1.86509	-3.01537	3.16972	0.269033	13.4195
6.18902	-6.93466	-0.259733	11.6537	-5.49455	-0.497033
4.98609	-0.93205	-12.0469	2.25402	-1.39288	8.31856
0.237007	-4.44762	20.4054	2.86285	-3.99008	1.26167
0.0413396	-3.20534	-6.41804	-8.42894	5.20411	-3.80133
3.50916	4.95996	-3.27183	-2.07209	-1.40753	-3.66311
1.43914	11.5437	-3.77341	7.09259	5.66088	-6.52592
0.100854	-1.97599	17.1184	0.193344	5.11297	5.05192
-0.0680514	3.94334	-6.37376	-5.62857	0.683901	13.1248
2.81153	-6.98733	0.250795	12.1233	-7.37189	-7.52413
4.50667	-0.955734	-4.03065	5.10284	0.465843	10.7545
2.40006	2.64916	-1.80008	-3.16324	1.06858	12.8812
0.818642	-2.61386	-1.74146	9.12609	-3.89676	0.642017
3.8624	1.64791	-9.61874	5.29079	-1.67768	1.48339
-1.07858	1.269	-1.08282	4.15179	-4.71108	1.98305
2.82861	-0.0669995	13.5944	3.28327	-0.658861	14.3338
9.19963	-1.91765	-2.83216	-1.01586	3.10491	10.4019
-1.29707	-2.69526	-11.8826	-9.11173	-2.10622	4.93021
1.73151	-1.88709	-7.12714	3.62519	-1.23876	2.0431
4.64344	-9.6524	-3.94114	2.88715	4.7678	8.93321
-1.9556	-2.65183	12.447	-7.62616	-6.01925	0.392292
4.71693	-0.547792	11.5897	-6.47939	-9.95481	-6.56451
-4.13188	2.27477	14.937	2.35291	-10.9109	-1.01667
0.0417689	-1.31047	-3.31607	-4.5048	-3.14174	5.45556
3.9769	-8.37005	-9.47376	1.94904	0.242608	11.8425
3.04474	-7.97594	-1.5146	-3.98192	-1.79247	-0.382908
2.51632	0.30314	-6.89314	2.88256	0.0758949	-4.01132
7.41771	-6.89227	-5.14283	5.59957	1.30732	-9.05271
1.4833	4.60386	-5.91693	-5.316	-9.12736	-1.49076
1.18591	3.96231	-9.6167	1.06	-3.6483	-0.575971
2.21236	-3.35286	21.3303	4.13208	5.69694	4.82309
7.05776	-1.12431	-6.6481	10.5929	0.669241	-3.84885
2.48709	-6.75031	-3.12179	-1.38358	-2.19204	-3.42479
-0.464461	-2.98812	-1.59105	9.76795	0.644111	13.3114
1.85543	-2.1986	14.7353	0.376807	-5.02416	0.435649
0.677029	2.32128	-4.71885	8.74066	-5.62219	0.831628
-5.14384	-6.94106	-10.3848	1.27424	-8.0988	-2.47888
-0.710877	-5.73202	13.39	-0.831939	-3.23716	2.10653
-1.71581	-4.47235	-0.579034	13.694	4.38179	7.48918
3.54367	-2.1664	-6.17691	3.18606	-2.68503	0.571071
3.97739	7.98105	-2.36285	9.01486	0.899021	-3.89209
4.97428	-0.291774	17.3953	-1.10776	6.55884	-6.08295
5.30924	6.15891	-13.9071	-1.89511	11.3485	-1.77138
2.24072	4.80337	-0.220395	12.5321	-2.67313	2.49777
-2.93168	-5.20861	-5.82487	3.62241	-4.71883	7.3121
3.99538	-1.16128	20.6992	3.23136	5.78858	6.29064
3.05183	1.55686	-6.34897	-3.06546	4.54223	8.42226
0.33033	-4.21489	-6.23871	2.10056	5.12053	4.59973
4.95327	0.687888	-7.74952	-5.23965	-0.962024	-0.430019
8.79803	2.10583	-9.02816	4.8196	5.50545	-3.2431
3.15708	-3.40253	-5.43428	7.81439	3.05739	7.92431
-1.77749	-4.22494	9.27562	-2.09941	-2.14219	-0.543582
-0.411835	-4.51987	-5.51157	-1.59758	-0.283001	-6.96962
0.261003	1.35193	-7.19035	1.46501	5.22037	6.08329
1.13748	0.331499	-9.21283	-3.58033	-3.02301	0.961317
7.49701	-5.9203	-0.314057	11.4666	1.02806	8.86045
0.951888	0.794245	-9.29997	2.84646	5.23113	-0.271138
2.7082	10.2935	-3.58082	-7.89494	-2.13038	-3.93611
2.70883	-2.90157	-9.86004	-1.27558	2.81989	12.2868
4.91223	-1.31132	17.3962	2.62155	-2.61031	0.178336
2.76026	-2.44416	-7.18172	0.852182	-4.65444	2.16691
2.91162	1.44531	-3.52525	-1.09588	5.43358	5.17811
2.44647	-5.59842	-2.95373	3.47011	-5.39766	1.67294
1.41618	-6.17659	-7.14438	11.0912	1.69268	-2.79837
2.65798	0.0986067	-0.177282	12.3591	3.38741	10.2974
5.22827	-2.81041	-10.4663	6.28691	2.80984	0.0405939
2.06946	-6.67798	-3.94473	-1.67821	2.25888	11.9025
3.73864	2.87397	-10.4009	-0.499443	-0.562651	7.37762
-2.04691	-3.78041	-4.4518	5.47667	5.59902	2.21601
-7.87169	-5.48753	-13.1775	2.0387	4.31978	6.07834
4.04216	-1.85474	-4.72631	-6.02203	-6.53069	0.208843
2.02679	-1.13908	-9.75783	-4.56676	-4.59974	-7.89519
0.880346	7.71639	-6.54103	-3.86668	3.95806	9.68845
7.66298	-3.29634	-6.43218	-4.88913	2.8237	11.959
3.1787	6.87497	-0.171932	12.7207	-4.37252	3.06527
2.76769	0.219817	-11.2535	5.26078	-1.07547	-0.400909
-2.56034	3.00189	-8.19377	-2.4152	-1.34477	4.61476
5.8965	2.11519	-8.31683	2.98999	3.89632	10.2572
5.23494	-7.81227	-3.13789	-3.94785	-5.41321	-3.92844
-0.309914	-4.293	-2.77638	-2.29685	-9.64131	-7.94921
-4.90916	-4.01732	-10.2891	5.89278	7.06077	2.11466
-1.01476	3.95078	-6.18287	-5.00627	-5.92471	-0.518558
-2.4717	-5.89903	4.5336	0.282323	0.742827	13.1791
6.71786	-1.9529	10.0939	-5.41293	-2.75303	1.58254
2.92422	0.461273	0.19676	13.1814	-5.73658	-8.03577
-0.954471	-8.42436	-3.83186	1.28547	2.91175	-2.86424
4.19159	-3.32572	-3.48841	-1.54766	5.0312	8.1534
4.12078	2.93723	18.7921	-1.6445	2.29796	0.58131
1.20319	-10.9827	-1.54367	-0.54229	4.79876	4.99896
1.15875	-4.08989	-8.71293	3.81349	-6.02934	3.0651
-0.300874	1.52263	20.8608	2.80664	8.0536	2.36823
1.553	-7.13864	-7.48637	-5.3102	-1.01793	10.3937
1.48994	-4.25006	-7.06702	5.75559	-9.05014	-4.72483
-1.04533	-11.92	-3.57067	11.0852	8.8545	0.958711
-2.04244	-6.8513	-6.88886	3.3636	-2.41937	0.753246
2.98359	10.8447	-9.33802	-2.43686	-3.28522	2.36461
-3.13329	-6.29419	-5.50023	-5.87326	5.12053	4.59973
-1.71291	-1.80774	-10.7643	8.6075	-0.619988	4.33186
1.47973	-2.09154	12.9783	5.96366	5.12053	4.59973
-0.225672	-5.1129	-3.03956	-8.6619	7.19861	-2.119
0.777632	-9.78512	-6.17442	-2.38974	0.439832	13.6195
1.62137	-6.99631	19.8367	3.46431	-0.610825	-4.14913
2.81162	-0.31814	-5.54503	-2.71545	-7.74581	-5.25848
0.99934	-7.13148	-7.7168	4.26097	-9.52548	-1.10418
2.09471	10.9829	4.26553	-1.86287	0.406516	12.8547
5.93746	-0.707217	13.999	6.84953	-2.0895	2.46215
1.82208	-1.86446	-3.71131	-3.02727	-8.7056	0.554122
-3.39149	-3.5093	-0.179571	12.7612	1.79573	3.727
7.23375	-4.88834	-6.21463	-1.90346	-9.27462	-1.05362
2.24911	10.3794	16.1765	2.31183	5.12053	4.59973
3.43797	-4.44877	-8.25271	-5.95271	-1.21548	5.87139
-2.11288	1.56786	-9.11384	0.851127	-3.19374	0.450872
1.95699	-4.64226	-9.15868	1.10967	-1.51022	1.16018
2.90099	-0.681531	-3.85871	3.56356	10.2023	5.06803
4.08613	-3.58694	-5.84153	-6.70226	0.472643	1.38169
0.421251	-4.47785	-5.57039	-3.26014	-2.73384	0.285126
3.54793	0.771661	-3.39402	6.41939	-1.53557	8.82186
4.74527	6.2022	-0.221327	13.216	-7.81087	3.01056
-4.73407	-1.67752	-9.23683	4.44207	-1.74776	6.62289
2.95078	10.5367	-7.03298	6.06757	-7.13648	-2.69567
0.617186	3.8879	-4.92639	2.35546	1.91048	9.55079
-6.56998	-8.16488	-7.27827	2.83519	-4.3113	2.03762
2.79931	-4.7594	-3.86507	-3.10438	0.331335	13.108
-6.44749	-4.69176	-8.24563	6.3574	-2.41434	1.49584
4.27497	-0.766265	-1.21171	-0.989705	4.09538	9.77645
-1.46659	-6.565	11.9199	1.39672	0.354787	7.84369
7.06247	1.41075	-6.54828	2.97262	-0.0693733	12.2291
-6.43861	-2.53485	-3.02581	5.96863	1.10385	3.56831
1.98204	-6.20642	-8.01417	3.7864	4.96613	10.1261
0.76974	-1.769	-0.285519	-4.60943	-1.12119	2.32162
1.03893	-3.63561	-7.42303	6.15384	-7.22461	-5.91214
-0.621455	-9.14513	-5.12894	-1.02108	1.29996	0.790406
5.90892	4.30397	-3.20234	-1.97907	-9.55778	-3.92487
1.73267	-3.63475	8.72659	7.03757	8.19221	1.7664
1.54922	10.7083	12.9949	-6.17996	-7.45652	-0.375136
0.872676	-7.11062	-4.2911	-5.08552	-1.29039	-2.37368
1.01713	-0.695657	-7.60709	3.98361	5.12053	4.59973
4.04891	-7.55227	-2.17875	-3.43603	-4.94379	-6.42392
2.24376	3.5412	-6.18375	-9.98859	4.44777	8.94682
-3.91539	-0.984026	-7.24089	2.82395	-1.11467	1.91077
3.1123	-3.46445	13.5545	-1.93572	-2.09762	1.58062
4.34302	-0.930464	7.53663	-1.18655	-3.12657	2.16138
3.75351	-2.67512	-4.13999	8.86378	-1.9376	5.02152
0.867632	-11.5871	-5.08347	-2.44499	0.753578	13.4364
-5.46522	-7.06896	-7.2352	3.35659	-7.67974	0.483284
2.69836	-5.77457	-4.59384	6.84614	-0.721536	0.446011
-5.35667	-7.24429	19.1492	3.88643	1.56481	0.825735
2.70439	0.418783	-1.83169	8.91	-5.74367	-0.386049
4.2223	-3.82916	-10.0001	4.98272	9.87398	2.79937
3.42176	-11.6734	-3.19761	-2.28701	-8.8822	2.21658
5.88738	0.58636	10.5539	3.15788	-2.56469	1.22856
-2.12635	-1.99611	-3.52753	-1.25095	-1.92367	5.20327
-3.56124	-3.29567	3.51086	-3.56071	-10.8853	0.393629
-1.79524	-9.39384	-13.0284	-0.408191	2.3334	-7.43962
6.06878	8.78347	-2.05771	7.40739	-2.56219	1.38057
1.89207	11.5123	-4.22169	-0.965927	-6.65923	1.14814
6.02895	9.15797	-4.08947	4.3847	2.61892	11.1392
0.962826	-4.11644	-6.34263	-4.55471	0.770372	-2.61818
-0.897076	1.69887	-5.47593	-0.0885896	0.0428227	12.5676
2.64145	-3.84811	9.21525	-1.72025	0.697062	-6.574
-2.17015	2.14389	-5.19869	0.420894	-0.524486	6.26505
4.96251	-1.98705	-9.26872	2.23635	1.0833	10.6453
-1.14099	0.857796	-5.06122	6.35521	1.1527	12.0897
2.54259	4.63921	-7.73906	0.430273	-2.2034	3.25952
-5.7766	-6.98214	-5.6321	-2.98828	-0.708822	5.89542
2.92862	10.8322	4.60836	-6.37087	-5.84875	-3.01005
5.17261	-3.82178	-4.86218	-3.85277	5.15971	8.19452
4.01424	-1.02516	2.42465	0.0914552	-1.15614	0.297865
0.644445	2.12959	-5.48147	5.7917	-4.30672	3.32634
-4.42292	-6.71039	-5.77942	1.30863	3.45986	3.76548
6.24501	2.42306	-7.22895	-1.67453	-3.3486	-4.21012
8.71507	4.8084	-4.1061	8.16072	0.351083	2.19327
-3.29642	-6.7525	-8.47141	0.355123	-4.30405	1.31683
1.40249	1.24289	0.269387	12.3829	-4.00129	-4.79998
4.71692	0.76085	-6.23533	-7.01294	0.0446989	-0.306238
4.6167	-5.44242	-0.256406	12.6842	5.12053	4.59973
1.79088	-4.91378	-6.44048	3.32766	7.2707	-2.36345
-1.92676	-4.61679	-6.82061	4.40752	-0.599797	1.48211
5.90184	0.420617	-0.0368622	9.78062	-6.1736	-5.42938
3.31867	-5.8006	17.3062	3.40123	-6.89101	-6.52851
-0.867901	-2.25964	9.24257	0.490462	-3.22911	1.27277
-4.65229	-4.51545	-0.687469	13.7889	4.4015	7.1959
1.80271	-1.42004	-1.0963	9.26225	5.48903	-3.36197
2.92667	-2.76884	-5.4249	-3.13744	5.12053	4.59973
-2.16538	-3.09368	-7.0802	-0.2458	0.0465929	2.68378
-1.94722	3.74999	5.05472	9.46139	5.33446	-5.66601
1.13932	-4.82852	-9.08116	-11.9478	-6.30692	-4.80491
4.88195	-5.54424	-6.81978	-4.76132	-5.9077	-4.23783
7.37159	-1.33054	-4.79073	-1.0429	-2.53021	2.33144
-2.50676	-0.815047	-3.38219	8.99723	3.34276	4.35515
0.426139	-4.63165	-10.0409	-3.84217	-8.19116	-1.06598
1.57171	-0.112714	0.653329	1.12499	5.12053	4.59973
1.63824	-3.57891	-9.62359	4.10841	-6.56158	5.66742
3.49961	-9.32427	-6.05019	-4.43207	3.5125	9.05989
0.406879	5.7688	-4.59182	-2.11022	5.08156	8.32441
3.06166	1.8936	-6.21702	5.63486	0.621757	-5.86163
4.92943	0.0210305	-3.90504	0.687989	1.63537	1.27284
2.56571	-1.16527	-2.85123	2.47396	-10.6445	4.17084
-0.222479	3.11836	-7.82917	10.4357	-6.34638	1.2206
4.39886	4.51978	-0.611888	-3.09923	-0.477418	10.1417
6.53874	-0.345506	5.55369	-0.723116	-8.8465	-2.62563
6.72001	-6.83189	-7.96503	5.69998	3.56136	9.92602
3.71737	-7.01898	10.4645	-5.74202	1.41812	13.0031
3.62971	-6.80708	-12.3459	6.79917	-0.500492	-6.4785
7.74116	-5.70381	-10.2021	3.38578	-7.19585	-5.76637
1.07074	-1.43018	-2.29962	-3.03723	-1.12119	2.32162
-3.11795	-1.61765	-6.19553	0.139189	4.38179	7.48918
2.89709	-7.91657	-0.811061	13.8395	-9.9958	-11.2175
6.37424	-0.690428	0.0785623	13.3335	-4.78603	1.38935
-2.8641	-2.98255	4.2816	3.75974	10.1614	-7.40858
0.798288	5.10925	-11.773	-5.96799	-1.5196	-5.12782
4.16439	-3.41349	-6.18546	3.87383	-8.9632	3.96343
0.352693	-5.08691	7.69169	4.47689	-8.08259	-2.48623
1.10401	-1.18966	-6.07554	-1.21364	-2.79884	-1.60025
2.46077	9.92465	-3.85563	-2.33109	5.0904	4.54421
2.08192	1.79823	-5.63797	1.51346	-2.96825	-2.47144
-0.481182	4.37057	-9.62986	6.43315	2.49742	6.29549
6.62904	-2.42704	-5.37476	-1.83819	-1.51459	-5.90908
-0.241391	-1.42123	-1.73404	7.24143	5.12053	4.59973
-1.74856	-6.67286	16.9973	4.2275	1.98585	13.2889
-1.03583	-8.64463	-4.88373	5.5776	-1.71787	5.39129
1.53842	-3.38268	-6.67864	-2.41573	-3.03528	0.77164
0.403975	-4.47371	-3.36478	2.73297	5.13838	5.44202
6.29739	0.455251	-4.43297	-4.43855	0.782215	-5.63381
1.80111	10.1576	7.49229	-9.10448	-4.20836	-3.04064
9.54976	-10.0611	5.73224	-0.596548	-4.12145	1.19907
-1.29574	-0.862061	0.401232	12.1071	0.752773	13.5589
5.86963	0.52861	-9.52582	2.70995	-5.66873	-2.40689
1.02087	-6.08897	6.55729	2.89593	-4.97132	2.625
-2.9497	-9.33142	-0.0369162	12.3313	0.124201	8.25352
3.48786	-5.54398	-5.85824	-3.76255	-8.48513	1.18706
5.7522	6.98632	5.84815	-4.50553	-5.73658	-8.03577
-2.65106	-4.1332	2.95487	-1.96419	-4.54576	0.105964
8.27969	-1.62048	-4.16104	-5.43645	-0.477418	10.1417
2.82359	-7.45527	0.816839	-7.13993	5.35764	-6.58233
4.85716	-5.62556	-12.9269	-7.43834	-3.99163	1.16538
0.820532	-4.70376	0.115541	14.1759	-5.7565	-2.63036
4.72322	6.42427	-4.15865	-7.16746	-5.2165	0.148715
4.09023	-3.53394	-8.48205	-8.59716	-0.947235	-1.4701
1.35703	-3.16707	-2.82481	-2.73257	-3.94888	1.59012
7.98396	-3.12003	-9.38295	-3.20208	5.12053	4.59973
3.01249	-5.69304	-8.13755	5.03505	-4.63248	1.87178
6.62102	-11.0665	-1.92398	-5.51988	-0.732069	4.94041
2.6954	9.05206	14.0016	-5.93432	-8.33229	-1.39252
2.98898	5.46509	11.824	2.43374	4.35525	4.37196
5.54825	-6.40034	-7.04511	7.52151	3.78631	10.2346
-8.17027	0.0633192	-3.493	-7.19215	-2.3585	2.71897
0.453127	-5.38045	12.9815	-1.21209	-8.72493	-0.669841
2.84003	9.34663	-0.260925	8.77362	-6.69055	-2.1851
0.963729	-4.88549	-3.7508	2.32606	0.313063	2.26776
8.26286	-1.78051	-7.57886	-1.86707	1.50416	-8.25218
2.09589	-6.79484	-5.15295	3.69636	-11.5376	-4.63025
-5.78949	-4.701	10.6343	-3.02756	5.12053	4.59973
3.1145	6.12095	3.77318	-0.928608	5.12053	4.59973
7.92895	3.28992	-5.66818	-3.95488	-0.987216	5.10543
4.17855	4.68696	-6.77289	1.02122	-6.27797	-1.78556
1.66993	-1.7712	-7.67037	3.29199	6.40235	-3.93356
2.41714	-1.63354	4.60061	-4.5263	5.26612	5.94504
-2.15098	-4.13185	-8.6882	-1.41429	0.981516	0.546513
7.1157	-7.62472	-3.14881	-1.81883	-3.98152	2.57888
1.22693	-7.35132	-10.0852	6.70386	-4.33028	2.76095
3.41312	-5.45151	1.84365	12.147	-7.47413	-3.01472
1.08447	-2.02495	-3.58699	0.0457411	-4.88652	-1.87629
7.28568	6.05408	5.07065	-2.33062	-11.3214	-4.21914
4.63765	-6.37178	-0.652494	3.34217	-9.62173	-0.230959
5.00545	3.37197	-5.28043	-6.45428	6.38444	3.23218
2.75683	4.41875	-5.26573	7.04763	0.00252551	13.0174
-1.77216	-1.10839	-3.17719	10.0636	1.69253	6.46129
0.271981	-3.59732	-4.66226	5.92679	-6.84296	-1.09446
1.73749	4.3966	-8.22029	-4.77353	-6.64787	2.14602
3.30213	-1.81216	-5.4232	5.84829	10.68	2.13627
2.26608	-11.5676	-9.8451	-2.73656	-2.61987	2.63708
-2.44459	-10.7565	-8.58353	5.52413	5.12053	4.59973
1.80982	11.4114	-4.25501	1.96125	5.12053	4.59973
4.486	-3.53213	-0.3093	9.92973	-3.10404	1.5964
7.26782	3.60414	-9.80127	0.11539	-5.44	2.2186
6.72839	1.25895	-1.44541	-3.6593	-1.007	4.46371
7.16886	4.57242	-8.60234	3.39511	6.82263	1.59988
0.336878	-6.20853	-0.443364	0.177676	2.99452	10.5748
4.00114	7.36159	-2.81232	10.4117	5.40083	4.47111
1.17873	-8.97351	3.45374	-4.69971	-4.60631	0.901537
1.96759	10.5134	-9.52853	-7.93268	7.37411	-3.63749
0.137814	-3.17391	-4.47522	-2.6295	-7.88797	-2.78
6.49554	-0.873303	21.9559	-2.22557	-5.26258	-5.79922
-0.00418098	4.31606	-4.70929	1.40757	3.1592	12.2041
3.4009	-8.0122	-1.35998	-1.45358	-4.17921	2.10481
4.48242	0.145626	-6.77842	5.7927	-3.69454	-4.26761
0.0361658	-5.78416	-3.18688	3.75575	2.78931	10.6864
-3.91726	-4.9795	-1.22903	-0.428892	-2.00371	6.47318
2.08579	-4.01099	-0.226012	12.3739	-2.19421	9.56191
2.36172	9.73023	-2.5488	8.1135	0.0353597	12.2566
4.89408	-3.0913	-1.56855	10.8638	-6.65106	1.86547
3.36559	8.28235	1.43396	1.74895	1.01551	13.0041
3.22445	-6.35011	14.5287	-0.706016	-6.15756	0.239058
-0.114698	-6.82968	-6.36505	-2.96633	-4.51179	1.11711
2.03356	-5.74855	-3.60874	6.87152	5.40618	6.52105
10.4041	-0.649274	0.0143752	11.3657	-4.90078	1.42781
1.21092	-3.24719	-0.200809	12.5503	-1.74277	0.744988
3.41166	8.88522	-2.63475	0.606039	2.23988	12.2805
-3.8365	-1.15155	-10.2449	-4.76601	-0.803741	6.08539
5.24171	8.60609	-2.73819	10.9843	5.12053	4.59973
-2.42556	-1.31977	-3.46241	8.06424	0.0746255	-0.50947
4.55505	-1.12076	-7.50959	-1.76832	-3.65603	2.08075
10.368	-0.486434	-3.22495	-2.42965	10.0971	0.959551
1.25041	-6.13971	-10.0571	-6.31863	-3.10972	-2.74368
2.6049	-1.16178	-2.90934	-2.15277	-3.59243	1.54895
-1.51885	-0.0304819	4.99385	-5.98241	1.53518	11.965
6.52105	-0.314519	-7.90742	1.31121	-3.66069	0.502225
4.0897	-4.49655	-8.84509	1.2051	-1.47298	3.64773
6.40727	0.498189	-2.96103	7.59503	-7.53677	-0.011767
2.74633	-3.37335	-3.5841	-0.641539	0.388795	-1.787
4.68145	8.33539	-8.49137	-2.6272	2.79675	0.69099
5.02325	-3.15993	-4.68228	0.693552	5.12053	4.59973
2.3362	7.96689	-1.10158	10.6713	0.5514	13.1644
1.96612	-4.6432	-8.48174	1.81456	-8.93021	-2.12252
2.31852	-5.35566	-8.0326	-7.76757	-4.36544	2.1171
2.87829	-0.188652	-6.74911	3.67807	-2.42877	0.581554
7.4649	4.77009	-6.05705	-2.98036	-9.97929	1.00953
-1.49014	-8.7983	10.4895	-5.78183	-2.91695	-2.77194
1.54067	-2.99069	-3.60742	0.539906	0.302914	0.651655
0.126904	3.84529	-4.63809	5.84691	9.36985	0.738602
5.75023	-0.443562	17.95	2.50075	1.25247	11.3451
-1.27493	-10.4518	-2.89525	4.29254	1.88684	9.43261
5.34746	-4.82314	-11.0825	-9.75061	4.64215	-5.32834
-1.26733	0.855744	-7.72184	-7.48279	5.12053	4.59973
-4.33085	-7.35223	-4.82433	-5.47342	1.95292	8.66462
0.11503	-0.690149	-7.22338	-2.53539	-5.33545	1.14835
5.50512	-4.86819	-3.40386	1.58384	-2.27438	1.12605
4.56666	1.38035	-0.665965	13.7928	4.82414	-0.167351
2.00891	-5.77202	-10.6039	-4.37099	2.90438	2.33309
-4.28412	-5.16117	-4.78237	-7.15547	-4.53621	-4.32495
-1.22059	-3.75354	-0.170892	-2.41997	6.86314	-1.09602
0.0663027	-4.0814	-7.82108	-4.58772	5.12053	4.59973
4.71039	6.52063	6.8781	10.4611	-3.18203	-3.68074
1.81723	-0.702413	-2.96752	7.3428	2.62226	0.629874
6.22738	-2.85817	10.735	-4.02754	-4.70038	1.32771
2.38618	4.68066	-5.54156	11.7183	1.55795	12.103
0.518409	-1.2392	-7.49271	1.97086	-4.22993	-5.11347
-1.26269	-0.0571546	-9.3135	7.81978	0.947346	12.9925
5.84097	-6.96486	-1.89641	-3.11192	-0.275401	12.4201
0.667655	-3.30315	-8.37252	-1.83621	9.73831	2.46713
0.658567	0.745876	2.59998	12.2241	5.3	-0.145303
3.98106	-5.86848	-6.80132	-0.405369	-3.99439	1.36392
-2.89445	-5.27371	-7.30856	-3.91809	0.634047	0.349193
3.06852	-0.872541	-6.79497	-6.09847	0.0783982	8.88548
-2.63248	-5.92877	-9.48212	2.20232	-3.07925	1.71588
-1.84224	-3.71837	0.590575	10.6616	-6.34638	1.2206
1.85462	8.51252	11.653	6.29849	-3.10578	-5.64086
4.41001	-5.18252	-6.98925	4.8886	0.392288	3.44278
3.50818	-3.33162	-9.01973	-5.86288	-4.52292	0.512625
5.19866	-3.12368	-9.88782	-4.31003	9.14086	-0.248013
-0.143529	-2.02523	17.9828	2.26259	-3.81012	0.749918
5.92334	6.45115	11.6267	-6.90937	6.43099	-2.65995
6.88519	-7.95612	-7.69096	3.81331	-3.19567	1.81112
8.15198	4.7392	-11.212	-1.58756	-4.5114	0.737592
1.97248	-4.03804	-7.79258	-6.73885	1.28656	3.54513
-7.23395	-3.83892	2.83147	2.76621	-5.17747	0.255509
2.07437	-4.27382	-7.42307	0.259298	-4.40568	-2.77534
-0.631042	-3.1818	-0.883312	13.9818	3.87039	1.24151
4.71808	6.69045	-3.63756	1.74035	-1.64898	2.15008
-0.830072	-7.54354	-3.42256	-1.49262	-1.63927	2.74619
-6.16048	-6.72972	-0.908621	12.2528	5.6853	1.22648
1.96425	9.93148	-8.38462	8.07471	0.634122	13.0943
2.67334	-4.31057	8.27437	-4.69801	-5.10515	-5.17413
0.564273	4.13892	6.0601	-4.35576	-2.43004	2.30964
2.79915	-4.60988	11.4694	-8.71131	-2.6832	0.598248
2.94006	-2.16308	-11.6406	-3.80195	0.0492484	12.6362
2.80363	-8.62445	-4.358	6.44545	-5.96719	0.73466
6.05966	-3.67515	-6.31506	-1.02963	-5.50291	6.56501
5.22371	-6.41712	-6.04144	4.03104	-3.48829	2.51608
6.85062	-2.83895	-0.419784	-3.33891	0.529034	12.6101
5.11015	5.15063	-10.4464	-8.42518	-3.97434	1.56209
3.31025	-5.59807	-4.92295	-0.64558	-3.13276	-3.85006
-1.65137	-10.6631	11.3947	-2.32774	-0.453675	9.07738
1.18608	0.0844805	-13.8376	-8.22024	-1.24311	1.42844
2.01926	-9.61612	2.48301	3.47237	1.55789	0.654301
3.78481	-9.74316	-12.5185	-9.27186	-3.42489	1.91319
3.2773	-4.00401	-0.626751	10.3728	2.5156	12.6917
1.60713	2.47501	-4.86251	3.16017	2.5687	-5.78505
2.10926	-6.65827	-2.05955	7.17964	-7.32861	0.0408894
7.04106	6.81228	-4.13911	-2.54973	0.553937	-2.93467
-1.36742	-5.91102	-3.87981	6.70516	-3.92741	1.24202
2.71135	-2.31822	0.798797	-6.52324	-5.58896	0.56432
0.397324	-3.0445	-3.02797	-7.47275	0.469866	0.49307
-1.15114	-5.98782	-5.49264	-0.901736	-1.69756	7.44779
-0.521202	-4.58706	1.26377	2.99579	-10.0245	-1.62322
-3.91688	-4.15262	-0.236743	13.2381	-1.40886	-1.95269
1.22768	-0.833815	-3.20148	-1.15417	-3.65756	2.13438
2.82118	-3.27718	-6.04537	-4.07612	-3.85836	-2.20298
5.81688	3.73795	-0.236053	11.4083	-2.82879	6.25551
4.95571	-7.34015	-3.06733	10.2594	2.91834	10.9485
-0.320715	-1.04019	-3.38169	8.32708	-0.78859	-6.96043
3.73926	3.96394	-5.82114	7.21461	-4.08093	1.77432
4.90138	-1.14647	-5.56091	-1.61713	-2.14378	-7.29384
3.33132	-0.0585569	-8.22731	-4.93017	1.01738	8.47727
-7.56882	-6.08478	-4.11669	1.72455	0.880618	12.8558
0.395404	1.10497	2.21585	0.33141	4.766	-4.33715
-2.01833	2.33488	1.12872	-5.35317	2.90438	2.33309
3.93521	-3.43593	-5.88646	7.31693	-2.07466	1.12604
3.74633	-3.965	19.9937	-0.0579964	-4.0674	8.28511
2.3688	-2.9729	-5.00979	-2.58	-1.46251	6.59484
2.87237	0.520645	-5.1821	-7.09202	-4.33766	4.9115
5.45514	7.96597	-11.6884	3.80444	-0.357973	-4.99021
3.88049	9.19627	4.86774	-1.59501	-0.111436	5.92753
-5.68185	-7.66304	2.67826	2.54037	-5.79458	0.683802
5.30604	-0.284254	-0.537312	7.84629	-0.936038	-4.22476
1.39232	-3.45947	-5.21634	-6.09331	8.40789	4.40771
7.26712	-0.758824	-7.32345	12.5406	6.63789	4.63921
3.71749	3.3359	-5.48829	-5.17769	-6.1258	-4.46162
1.8123	3.58711	11.1755	0.465243	3.9527	-5.52918
3.68221	1.80539	-10.1649	6.21168	-2.85571	2.46831
-0.0210277	-4.5217	1.72095	0.453624	4.25831	7.46905
3.72996	-5.59312	-3.29127	-0.413101	-1.39288	8.31856
2.82106	-7.5829	16.985	4.04494	-1.81146	8.04007
1.3773	-4.05424	11.4685	-2.70259	1.27345	6.90248
2.55778	-6.10224	-0.852009	5.38343	-4.44704	2.13412
3.98774	-5.76908	2.46278	4.54717	-2.21082	11.1799
-2.09141	-3.70775	11.8586	6.88052	6.86314	-1.09602
-0.692313	-1.97357	7.17786	-2.06196	2.62226	0.629874
2.15573	-6.60734	-3.95344	3.02495	-4.97068	6.42614
-1.43166	1.00953	-3.17121	5.13316	-4.28546	0.764256
5.69487	1.74071	16.4118	-2.36193	5.12053	4.59973
9.0921	-2.84812	-3.74	4.19725	0.20753	11.7579
-5.86395	-6.9059	-3.37211	-5.47233	6.38952	5.64967
1.84795	-7.33913	-6.89933	1.69791	-2.63698	0.769234
-1.34622	-3.63439	-0.588811	11.8306	5.24149	6.4486
-0.996566	-0.753441	-1.74533	-2.27894	1.95306	-9.52248
-1.19067	-6.32831	-7.57998	0.642279	-0.0707278	6.27559
5.3484	-1.06557	-8.2319	-2.43548	-1.92367	5.20327
2.29658	-6.6513	-7.9047	5.20936	0.152574	11.8125
0.986271	5.11321	-7.80326	5.65863	-5.08463	1.11113
2.25233	4.8322	-3.34775	4.85879	-5.39403	1.36798
1.19147	0.275863	-6.71965	-1.89866	4.0998	3.50367
3.0626	10.9261	-12.8041	-5.70075	-3.62051	8.83506
-2.63848	-4.86846	-5.96197	-7.20895	-0.358659	0.13657
0.561583	-3.48158	-12.1873	4.65537	-1.5892	1.32427
4.94907	4.46105	-2.04533	-2.43306	-1.18508	10.5877
5.18143	-4.41982	-2.64598	10.5263	1.56699	-8.78539
2.93905	-7.29934	-6.03718	8.08528	1.15288	7.09886
7.22558	1.48051	-3.6292	8.05075	-1.60676	2.03637
5.37598	-6.54417	-10.8645	-0.116706	3.99816	9.77003
-1.40314	-5.14097	-3.8656	-2.52313	2.84702	-3.34749
0.0418582	-4.97165	-5.56992	2.45725	2.20199	11.1269
-3.9	2.08074	-0.19287	12.3588	6.56822	3.61435
2.77023	9.6358	-7.33015	-5.01502	5.12053	4.59973
1.12651	-6.18966	-5.52505	-4.99657	8.53066	0.969211
6.42345	-0.351137	-1.38698	11.8083	-7.25925	0.967221
-2.42586	-5.2782	-3.15193	-4.01267	-0.243599	2.52994
2.7246	-7.47454	-3.60705	8.20012	-11.2707	-0.663511
2.59642	-6.78153	-7.34068	-0.94552	6.57343	5.84148
-1.03608	-3.98503	-1.09789	12.4951	-4.24996	1.32445
5.54784	-3.69301	12.0873	5.02258	-8.98866	-0.824229
7.10563	-0.572157	-1.95528	11.6349	-4.19442	-2.30754
6.0096	-2.0633	-6.76015	-7.88481	-2.29121	0.590267
4.69967	0.234245	-5.48011	-6.50792	-8.6093	4.8089
1.8545	-4.63964	-8.97194	4.15583	-10.5867	2.53316
4.43627	-4.2691	2.17056	-2.191	-10.1049	2.09779
3.04361	8.10695	-2.76282	-10.0734	1.93873	4.00495
0.299577	-6.105	0.194616	7.84419	-9.26755	-6.82136
4.65581	-9.86209	-2.11853	-0.707089	-0.682909	4.04549
-2.52976	-6.21509	-0.14685	12.6984	-5.60723	7.51956
3.96663	-3.15312	-7.89804	3.42741	-2.78081	-1.44595
-5.45153	-7.70943	-3.36807	-2.2419	-0.63599	6.50215
4.00355	0.315966	-9.60443	4.39919	1.0404	8.0945
2.45078	6.9604	14.8907	4.88383	-2.10802	-0.117299
-0.0456103	1.2435	-4.79389	5.76778	-1.33313	-4.33724
-4.08023	-6.82562	3.85808	-4.57838	8.40981	-2.52781
2.30198	4.88104	-8.17371	-6.15679	3.22475	-0.651219
-3.00848	2.12614	-7.94681	1.83574	-3.1697	-0.0596309
-1.43385	-2.94565	-9.64436	0.193974	-4.1059	1.93926
1.3984	-3.89101	-0.607906	12.6543	-2.91107	1.3311
6.03427	-4.24196	-6.55147	-0.475531	4.01334	9.60385
0.901749	-0.223777	-1.24656	6.39047	5.12053	4.59973
0.76848	-2.22926	-3.12185	-2.15412	-1.8939	5.23286
3.20456	0.287238	-8.72717	1.00706	-1.69741	-3.83184
0.109559	5.81755	0.252165	2.94486	-5.25923	0.569721
-0.0205376	-5.81754	-12.58	-4.77892	2.6089	0.163819
2.84863	5.07651	-0.128709	11.6243	-4.09035	-0.745104
1.17391	-0.37473	-2.17024	9.27455	5.21918	-2.30248
2.569	-4.30468	-0.522161	13.848	-4.57013	2.37294
4.28476	-6.20811	4.35455	-6.91821	-1.16626	-2.6675
4.25737	-9.27683	-7.13239	-1.66943	0.931081	10.4636
1.50141	-7.25288	-5.27009	-3.56999	-6.24504	-0.959047
0.0996862	-2.71449	-5.38134	5.64907	-5.35164	-0.270884
2.07169	-2.9323	13.3997	-0.303861	-1.33644	-4.67028
9.3223	-3.94754	-1.04718	-0.448474	5.12053	4.59973
2.66204	-4.26197	-5.15431	-1.09163	5.80746	6.26861
1.81144	11.1482	-3.51253	3.59929	-3.71182	-4.31281
1.33938	-6.75352	-3.14828	1.77412	-7.49686	-7.80504
-1.85122	-0.304654	-7.6972	6.53788	-5.7796	1.0343
-1.21525	-7.67791	-12.0912	7.88811	-6.64787	2.14602
3.737	-5.21134	-5.91732	-1.70093	-4.9583	-4.06137
7.07675	-0.114704	-11.2891	3.06897	-4.12145	1.19907
1.89738	-4.80389	-1.45657	1.32814	8.40981	-2.52781
3.13541	-1.45317	-10.8543	6.26478	-2.09839	-6.70188
3.13088	-6.64925	-11.3864	5.38905	7.43603	3.20071
4.70788	7.69546	-7.07372	-3.77122	-2.32204	9.74533
3.87833	-7.75594	-6.0946	-7.74829	-1.65942	9.37161
1.35072	-5.97179	-4.66428	2.21777	0.670644	13.3185
1.66845	8.963	-0.108927	12.438	-8.69277	1.03715
5.2074	1.51154	3.0724	-0.0492984	-3.14048	-1.19505
-2.01809	-5.58871	-7.13269	4.17448	-1.3506	-4.40888
0.565779	-1.57669	-4.33818	-1.25764	-8.85965	-1.80831
3.06362	3.73933	-2.41367	1.45106	0.42851	13.1794
7.29427	-1.36895	-10.5228	8.07803	-3.87849	2.03479
0.680732	-5.83608	-7.14105	4.94611	-0.240516	12.4217
-5.558	-7.69231	-7.99101	-2.41913	-0.200697	11.6818
7.81723	-4.05629	-4.57097	-7.95156	-2.85825	4.32911
0.22846	0.776515	4.93112	6.58357	3.66595	-4.3644
5.45321	4.36657	-5.17199	7.6137	3.95547	7.14587
3.02035	0.517416	-3.06906	0.0538741	0.767245	2.34701
3.27074	-5.64228	7.07005	0.940615	7.23631	5.2073
1.03082	-5.90633	-8.67714	-3.21102	11.4461	-0.45522
-0.709723	-8.46286	-9.16272	-5.53267	-3.31317	0.542723
0.257778	-1.8635	-0.816028	13.8709	0.635782	2.39407
-2.49004	-8.756	-5.99371	2.4591	4.87276	8.18814
1.09299	0.590956	-3.8849	-2.11953	0.402584	10.1859
6.9173	0.596874	-9.20222	4.25909	-2.10722	1.37829
0.130255	1.02297	-6.7455	-1.29505	3.56472	0.620276
1.89626	-0.335863	-0.530207	11.4082	-0.767932	14.1276
4.8642	-5.21754	-3.50859	-1.11686	3.22475	-0.651219
2.57536	-2.42973	6.88087	1.10745	-4.35958	-3.7119
3.11213	1.72837	-7.62451	-7.84651	5.11203	5.53134
0.444652	-7.49118	-6.28951	4.40904	-5.27365	-3.0607
4.39685	-0.77653	1.53517	-3.4647	3.78631	10.2346
-2.57175	-2.61971	-3.77097	8.04453	-8.01765	-3.32401
-6.33632	-3.44535	-5.54094	1.38177	0.192267	13.0213
-5.66296	-6.16818	9.12731	-5.26137	0.28945	7.64881
-0.399739	-8.70744	-2.94744	11.7493	5.12053	4.59973
7.78173	0.427916	-7.17311	-10.11	-6.42334	-3.77216
3.35678	-3.63901	-4.03836	6.10032	-3.66051	0.84278
0.7446	-5.11609	4.56412	2.17303	-6.95966	-3.40731
1.37775	-3.10633	-5.52949	0.756345	1.87095	1.17443
3.54461	-1.06278	-4.13998	7.35286	-12.6402	-7.65738
1.82868	4.40017	-7.88291	-5.20229	-4.39055	2.98201
2.50117	-6.17871	-0.75443	-3.59892	-7.27433	-3.08729
3.19447	1.03586	-2.79015	9.56372	-3.46568	0.792208
-2.86491	-10.1232	-6.20834	3.12979	0.253334	9.34845
4.19817	-2.32777	-12.2998	-2.34251	0.223324	-2.29094
0.7887	-0.470853	-4.9409	-3.26762	4.70565	6.63198
4.07902	-1.38548	-4.6037	-0.266142	0.692651	1.5046
5.5235	-1.53771	-3.96652	-2.19801	-10.4223	-2.07604
2.4576	5.69954	-4.8037	-0.284378	-0.0742832	2.27736
5.89461	-4.9826	-7.3388	3.69218	2.52998	11.1959
4.06463	-3.96475	-4.47359	3.13849	4.98583	8.41985
1.16103	-6.61287	2.88317	2.09844	-0.261338	0.103028
0.253751	-2.9843	-2.40619	6.46627	-1.76642	-3.53507
1.50759	7.69287	-0.211643	12.6327	-0.171188	10.364
-4.51012	-5.63456	-10.1928	-0.321368	0.314064	11.945
-0.47035	0.458862	-0.49863	13.9307	1.35088	5.51452
2.76465	-3.2582	-1.90226	3.60022	0.774069	13.6929
0.8998	-7.48218	-3.14818	-6.62372	6.82263	1.59988
-0.310554	1.21687	6.91728	-2.18804	-11.9889	-4.70981
3.68453	-1.37075	-0.147533	12.6528	5.12053	4.59973
2.40259	11.7916	-4.98831	-5.09356	-8.36976	-0.211945
5.00388	5.16609	-4.50246	-4.4701	7.60217	3.23332
0.348912	0.152805	-4.86139	9.3291	-0.904874	4.68226
3.60169	-2.85015	10.9471	-2.22015	-1.81652	-0.833603
4.46874	3.714	-6.26319	-3.822	-0.528351	-7.06935
6.50088	2.57338	-6.82118	2.07456	-6.61791	-6.20718
1.16382	-0.498325	-11.6833	4.71032	-0.153839	9.04735
2.24082	4.72277	-11.8798	-6.19104	0.123442	3.41019
0.758683	-4.3559	-1.65444	-1.98474	-6.09336	0.743856
5.09266	-4.19632	-3.24121	-1.3062	-3.7161	-5.1153
-0.929673	-4.37647	-11.294	5.77095	1.52589	0.252977
6.34346	-5.79283	11.2731	-3.1428	-0.668082	4.82371
4.13105	-2.51947	-12.4776	-1.01699	-1.1466	4.16144
4.92214	4.13968	-4.8915	-3.97169	-3.59243	1.54895
3.89875	3.81318	-1.51656	7.13409	5.1669	8.03483
9.86665	6.10471	-1.39909	-2.69	-3.48014	0.153335
-1.23585	-0.733335	-3.07617	7.26101	3.50756	10.3485
5.92772	-4.40361	-10.2067	0.589242	-4.65213	-1.04863
4.05783	-6.39108	15.192	6.54899	0.443907	11.1324
-1.77128	2.03826	-3.00553	-1.02761	-0.537312	7.84629
2.54155	9.87679	-10.0542	1.35406	-4.78627	8.67161
1.34316	-0.492191	-2.33049	9.55712	4.4015	7.1959
5.23939	-6.68217	16.9876	-0.828438	-1.7563	0.0205527
6.79307	-4.04713	-5.47193	6.33181	-2.92635	4.28701
3.79471	-2.18984	15.2248	-0.486128	8.65665	3.25461
1.90678	-11.0683	-4.30828	-2.3584	-4.03217	6.48311
1.55269	-5.21644	-1.39474	12.4987	-2.6738	-0.424124
3.86175	2.24548	-4.21156	9.22455	0.397431	0.654799
4.33398	-2.86352	-5.59346	8.26728	5.25274	5.80999
-2.57118	-0.941625	-7.88401	-0.560338	-2.52101	0.0175421
2.5135	11.0045	-3.98363	3.80297	-2.19711	2.59483
1.36029	-5.44938	-4.49641	6.73452	-7.08994	1.54458
0.242486	-8.71496	-3.88973	-2.28194	-4.30986	-1.62825
-0.750658	-9.63148	-4.93778	4.87352	1.80176	-3.75131
3.44246	-2.93689	0.0375939	-0.298478	-4.55114	-1.46209
5.96477	1.66158	-12.102	-5.44672	-3.22152	3.80588
3.75864	2.56216	10.6065	-1.53832	-5.49684	8.82916
-0.686289	-4.56539	-10.6178	-1.76819	-0.543687	11.2608
2.67185	2.09142	-7.1755	1.49012	2.56565	11.9253
-7.78737	-7.99302	-1.16107	1.20621	0.513839	13.1087
-1.874	-1.34904	-8.95714	-0.329791	1.02806	8.86045
4.08936	-8.17874	-5.5495	-2.96539	-6.0874	3.48682
5.66997	8.18474	7.49869	0.856963	3.35841	12.3189
-1.09769	-7.24114	8.30204	2.41214	2.33136	10.4573
7.52318	-2.38303	-10.7383	15.2155	-3.16873	1.31769
3.4975	-1.50026	-7.46552	4.44179	1.87273	-5.81263
4.18024	-7.32673	-1.97227	11.4716
1.097	-0.315228	-4.79519	-4.61028
4.57064	1.27559	-1.5974	-0.0166258
5.27268	-3.15515	-4.66469	-5.24944
1.66916	-3.84164	8.80999	1.44918
8.07387	-0.0201671	16.4534	1.04254
2.00351	-6.14988	-5.62699	-5.58735
8.6414	-1.42688	-5.21024	0.417852
2.81866	1.75201	-5.87674	-3.68781
7.67441	-4.36115	-4.10221	-3.17357
2.10295	-3.69972	-5.96038	-3.83149
5.32337	-0.784902	-2.66511	6.25128
5.92412	-7.85529	-3.87008	-4.92709
4.93674	-5.83051	-9.02808	7.60408
2.68381	5.4239	-4.15707	10.0829
5.53967	-5.724	21.7273	0.40851
5.14697	4.37542	-8.30832	7.98009
0.738032	5.4849	3.59983	-7.42814
-2.52944	-3.80918	-5.67252	5.75249
2.52254	-4.66341	-10.602	0.938448
2.01473	-1.34936	-3.68563	-1.05591
3.05742	-1.82893	-2.87402	7.44254
7.02101	-6.94028	-8.11364	-2.03165
3.62485	7.97001	-6.83044	5.70905
3.58919	-7.20754	16.4653	2.38966
6.16656	8.15306	-7.29985	-6.72661
0.874468	-6.4899	-13.5894	2.45252
-2.44761	-10.8978	0.121031	0.118648
6.68401	0.595834	18.7106	1.28959
1.57044	-5.5097	-2.80253	-2.4855
2.46663	10.812	-6.76745	3.48661
0.520336	-2.95967	-5.67158	6.7643
3.0516	-6.3368	-0.0662507	9.46932
1.74317	-7.80567	-4.80238	-4.10021
3.30019	10.054	-10.4985	5.02633
2.43658	3.24594	-5.37099	-4.54973
3.44307	-4.71154	-10.0703	-3.51126
-2.23646	-8.24558	17.8059	-7.61836
2.48615	-7.429	-6.53555	-0.653489
0.460567	4.51731	-7.32502	6.79097
3.67392	5.39787	13.0063	-2.58941
-0.0253053	1.66309	-3.07924	6.98464
3.64372	-3.24137	-4.78613	3.57378
7.29546	-0.739763	-0.536061	12.1588
-4.36585	-4.87969	-2.97214	1.7209
3.96078	-0.803361	-5.52309	-3.59205
3.78752	7.46954	-6.21867	-1.23493
-3.44522	-6.98239	-1.10891	-3.72066
-0.184607	-1.0098	-3.92538	-1.8264
3.46296	-4.20794	8.05426	7.77076
1.30971	-9.32645	-8.0258	-0.755213
2.70813	-3.63927	-0.448362	10.6899
5.50106	5.56375	17.2466	2.64835
3.08278	-7.44915	1.96323	1.70469
2.06188	-0.916154	-5.18646	4.08295
0.118175	-3.00952	-8.95776	-0.240008
7.16113	0.0256434	8.68175	-3.08572
-1.29723	-3.06418	-6.07183	-3.09205
-0.417631	0.274494	-4.42538	8.82732
-1.41095	-7.32151	-1.85937	4.33917
5.71755	-5.67764	-1.40003	-5.48443
-2.38866	-3.04933	-1.99787	-2.40612
4.91212	-10.0939	-5.65373	-1.85041
1.48309	0.0527656	-4.77211	-4.57591
1.20535	-9.78717	1.89553	-9.46022
-6.85113	-8.67648	-1.97897	-7.03607
0.729755	2.31242	0.29097	12.6032
2.57416	4.68791	-4.41883	-4.33636
5.20884	-6.37578	-1.58529	10.973
7.35426	3.12274	-8.35497	-2.47863
3.98756	-4.51319	2.94896	-1.21025
1.08811	0.483409	-12.0335	1.09834
-0.120739	-2.69648	-4.15355	-3.91268
0.506321	4.25819	19.9221	1.52782
-1.5447	-5.65483	-9.98257	3.13592
-2.53189	-10.1769	-12.2615	5.97355
5.89374	-5.84203	17.9844	-1.14779
3.25387	-3.5081	-2.60953	-4.84632
6.38058	-1.90351	-1.30955	-1.14624
5.82705	-2.79739	-0.00660915	12.6888
-2.18515	-8.50566	-4.93596	2.08384
2.23403	-4.20937	-5.71184	-0.352705
0.236393	-5.33244	5.80996	-8.29692
1.87871	-11.8967	-2.50308	11.3294
7.10363	-2.24878	-4.32314	-3.02336
1.08894	-2.74074	-0.314249	-1.21174
4.14033	1.02594	-9.77937	-8.18373
2.04804	-0.731018	-0.517122	-2.21159
8.45797	-1.7108	16.063	1.34493
3.3306	-5.41861	0.143484	3.9723
3.93451	-7.16922	-5.53765	8.92646
-3.9117	-6.50185	11.3913	4.90546
-1.82597	0.620253	0.937694	5.03187
5.22535	-5.32071	-10.5795	7.50782
2.51654	-2.13053	5.82498	-6.4261
4.93489	-2.75937	-8.21271	7.93026
-4.57906	-1.18341	-6.26473	1.50487
2.3281	-6.69392	-5.04124	-3.54272
2.51361	-0.103164	-6.34603	-1.91879
6.65734	-6.11665	-7.80896	-7.80625
0.407258	-5.92736	-4.32128	1.71513
5.5713	0.0223384	-3.52634	0.509051
3.91146	7.06415	-8.21869	-5.59301
1.8282	-4.50866	-7.49052	-1.62748
8.12437	0.769018	19.7705	2.17838
0.454159	0.0909032	-9.53686	-4.17125
-3.27203	-6.12683	-6.7056	-3.63582
1.91491	10.539	-1.54481	8.73946
3.1432	-6.94146	-7.27632	-6.73498
-1.3291	-8.02763	-3.51395	5.68386
3.20488	-4.80334	-1.47307	11.3666
0.451663	-0.00186056	14.3689	0.652654
1.14545	-0.2938	0.267467	11.5424
3.06856	-4.82869	15.5955	2.33512
-0.838756	-4.32782	-0.654443	1.67314
0.0386593	4.00358	-8.60742	-6.81223
-0.076468	-3.62211	9.00145	-9.85894
6.32619	5.38942	-7.79643	-5.75557
8.54573	0.047009	-1.09329	9.02603
-6.23573	-2.62844	-2.6722	-2.73184
2.76479	1.17884	-5.16195	0.143891
-3.14453	-7.96228	-8.33012	3.98852
-2.00586	1.21151	4.96262	0.720726
2.15894	-6.31915	-4.6731	-1.19864
-1.59719	-8.53024	-8.45718	0.469831
6.55063	-4.42429	-9.91638	-6.62941
2.24816	9.85546	-1.48425	10.3382
0.785103	-6.29697	0.664889	0.495443
-2.36426	-5.19891	-4.43798	-3.85933
-1.70113	-9.02718	-8.0929	-3.94555
9.08523	3.97354	-5.98957	0.210538
9.69296	-2.56018	-6.50984	-5.6847
2.48724	11.0767	-1.27013	-1.39219
-0.961862	-1.26721	-4.18362	-3.64445
5.27487	-1.59555	5.2649	6.93334
3.33003	-8.44413	-1.06582	-0.860712
4.50085	9.86019	-2.76054	-1.31477
-2.20312	-10.5654	-1.1	-5.2762
-0.918027	-3.01499	-8.10337	-0.675055
6.79375	-6.46547	-3.31609	2.19249
3.45175	5.41509	-9.06686	-2.69446
0.598786	-2.60181	-5.32893	-4.30183
-1.28004	-5.39274	4.05334	-2.76413
4.68641	0.193188	13.7249	-7.45124
2.71336	-5.82671	-4.04384	-1.97168
3.87884	3.43683	-7.84176	-6.59716
-8.43272	-7.92526	-4.09565	4.92259
0.814893	3.11183	-7.50086	3.41594
6.23157	-1.34927	-1.61858	11.2715
1.16677	0.109455	-5.36308	-4.18412
1.58946	-3.58167	-10.9522	-8.02457
6.42347	-7.27605	-4.32588	-4.61112
0.72968	-0.860652	-4.53407	1.4704
4.13808	3.114	-10.9208	1.75188
1.13629	-4.69645	-2.05373	-2.46183
4.91081	4.93448	-10.5369	4.59206
4.39364	-0.866325	-10.5639	-3.9671
4.55555	-1.02242	-8.75751	-0.0170125
5.46564	0.621107	12.4294	-4.12906
4.00208	-2.71511	-6.34295	4.97204
5.1852	-0.361038	8.51246	0.884279
5.32824	0.986531	6.77381	-1.72761
5.22141	-0.906465	-7.53445	4.51532
6.84456	-2.84342	-4.80648	-5.62828
1.38706	-0.663793	-4.6748	8.49182
3.05395	1.612	-11.3881	3.67353
2.12443	-3.82442	-5.6127	3.07929
3.67067	-3.68139	-4.05981	2.3653
3.50341	5.66125	-0.169904	14.126
8.70987	-1.33497	-4.64228	4.399
2.73878	-0.704896	-5.97093	-7.72159
7.99929	-4.98257	-8.53167	6.04787
7.01797	4.49821	-2.21004	9.17407
2.3878	-3.87546	-11.5922	3.12236
-0.479896	0.547832	12.5797	3.43613
5.12053	4.59973	-4.21944	8.63083
3.52507	2.74469	-8.31531	5.29034
2.04996	-4.59821	-7.76613	1.86142
2.75254	-9.51058	-7.13044	7.65801
1.83957	-7.06315	-0.160197	12.8676
3.78274	2.45796	-5.16987	-0.602857
-3.65577	-3.64052	-2.32864	11.1262
4.91411	-0.778816	4.94172	4.96405
-1.68701	-10.8985	3.05889	-1.63182
3.43841	4.64119	-4.30436	-1.87963
4.80356	0.611506	-4.25602	-6.30407
0.045804	-5.71868	-9.99336	3.42754
4.48537	-2.81468	-5.03706	-4.7029
5.80138	-2.60484	17.6925	1.6718
6.94008	-2.71141	-2.96718	5.23757
3.6261	-0.140588	-7.22467	2.44225
0.0413396	-3.20534	-8.02666	1.36235
4.75962	1.4521	-4.43552	-2.38544
-0.137183	4.1873	-8.59322	4.79331
0.0349955	1.34215	-8.85838	3.00009
4.16699	-4.15254	-2.83058	-0.503482
1.16546	-6.65625	-7.17743	-5.59918
2.80388	3.35076	-4.68531	6.17691
1.18225	-3.11429	-2.8461	7.2546
-0.283051	-8.80111	11.0004	-1.19663
-2.83541	-5.50209	-0.383292	-2.6757
0.62757	-1.90475	18.1001	-3.53536
3.48634	10.3417	16.9522	2.37934
4.63709	6.47823	-0.368972	13.0093
-0.300118	-6.83002	-4.64866	-5.15622
3.19404	-1.97994	8.95291	-3.27401
2.6967	-4.28243	13.947	6.97782
-6.81065	-2.72687	12.1416	1.90694
2.89257	-5.67883	-3.45398	5.86526
2.43622	10.9921	-3.04912	0.258508
2.94863	10.7296	-10.028	-2.08679
2.70235	-11.1785	-3.53193	-2.25189
3.58876	-0.221687	-4.92531	-2.27557
-0.615874	-4.37992	-2.4035	-2.89815
-0.336626	-0.397112	-1.69473	8.18119
2.72006	10.5087	-8.02094	0.114019
2.69499	-3.25327	-4.50849	7.34248
-1.07797	-8.18066	-5.25781	4.8163
3.69053	3.1215	-5.4455	-0.95059
6.20325	1.24749	-3.36937	-5.2358
-6.06197	-7.43943	-5.19116	-1.35174
-1.46079	-0.307092	-3.34748	-2.23849
2.98557	6.99592	-1.32022	-1.54669
8.06471	6.27467	-4.47019	-3.56363
2.4957	11.0263	-3.215	4.98156
2.70516	11.1458	-1.52041	5.60478
10.081	-5.99317	-3.55238	0.832691
6.47697	-5.09523	-10.4761	-6.21411
3.71965	-2.33833	-9.59175	-4.39007
1.35837	0.907183	-3.25154	-2.16687
3.62356	-3.55615	-5.08568	0.879115
1.87154	-1.6559	19.9255	2.79321
-4.49294	3.07019	1.3353	-5.81936
5.71867	-0.583048	-7.83529	-2.22943
3.18969	4.34311	-6.43481	-4.50117
3.22802	-5.35455	6.4238	-6.90191
1.61311	-1.06995	-5.85508	-3.98597
6.65049	2.49507	-7.00903	7.10965
1.75372	3.91382	-5.51684	-4.21049
3.23072	-4.10866	-0.114509	11.7004
5.10678	4.61409	12.8183	-1.33554
2.24814	-5.52057	-0.578862	9.71264
2.80692	-5.39611	-4.21324	8.49259
2.78081	10.8092	-0.0835206	12.8046
1.96426	-4.28862	-4.60891	-1.013
0.463545	-2.92112	-1.57124	10.2387
3.91198	-1.87198	2.42277	-3.2512
0.868583	-0.314726	-4.27949	-0.525099
3.90278	8.88059	-2.51417	-1.62783
7.14685	-3.39747	-1.26741	-1.17383
1.18572	0.720928	-2.30208	3.9695
-3.69799	-1.00713	-7.86902	-5.29914
2.14348	-7.43138	-6.86599	4.06393
1.70765	-6.81787	11.8908	-3.10907
6.49196	5.28802	-7.63127	6.61843
1.47892	-5.99218	-5.32809	-8.27552
3.51147	3.28713	-2.81759	9.96003
3.11843	2.22139	-9.39946	-5.6685
0.265128	8.54789	-8.46878	3.73752
4.67968	9.86284	-8.06456	-4.16402
7.12438	-0.419358	-8.72626	-0.888221
3.30276	-3.14995	-6.13691	1.13609
1.24652	-4.58769	-8.9827	5.88478
1.30074	1.72675	-6.81889	-9.32595
1.32929	-3.36366	-6.56985	-1.59516
2.51916	6.70612	13.5368	-3.99597
2.97926	2.61429	-5.71145	1.5506
-1.03048	-4.42223	14.7514	-1.18343
0.117753	-6.15554	-5.4648	-4.76659
3.59641	4.68132	16.6407	-4.31312
3.88534	-4.29078	-3.35162	8.0335
1.78749	-6.90976	-5.35816	-4.19436
2.09564	3.28882	-8.59614	2.06672
3.45542	-4.41539	-3.94775	3.93684
7.45707	-3.8512	-6.94915	-3.60601
4.13997	-0.175065	-0.695392	11.7262
4.36497	-7.44139	14.8431	-0.0642863
-2.28027	-3.31595	0.120711	8.50833
-1.29303	-5.11159	-3.46529	10.2002
0.764597	-0.327002	-1.26489	-0.981741
7.32395	-6.65633	-6.45607	-1.59001
7.77636	-6.79008	-2.42357	8.66852
2.19096	-4.94312	-0.279136	13.1325
2.14868	-5.48651	13.1532	-3.73693
1.83373	-4.03477	-8.13265	7.42234
4.5356	-1.93099	-7.76032	8.8982
2.08354	10.9143	-0.785421	3.19229
-1.22382	-4.4283	-6.03393	-4.59227
2.46975	-3.12283	-1.96189	-1.38871
2.35593	10.1255	-8.00961	-6.0023
4.31989	-5.24569	7.42992	8.45383
5.79981	8.50816	2.55564	8.72094
-1.46598	-1.24607	-8.04334	3.06469
1.80606	11.4364	-0.739694	1.54832
5.02416	-3.59718	-0.277797	12.4254
2.06372	-6.3246	-4.76704	-5.60031
6.11582	-1.51427	-9.45397	4.86678
1.61775	-4.097	-5.63805	9.15832
3.26513	-1.70122	-4.81232	7.74562
5.73983	-1.43284	-4.41565	-2.80967
3.38686	0.429965	-9.14666	-11.1732
-1.0688	1.75805	-3.66109	10.2067
7.22696	-1.20785	-5.52265	-7.09889
0.760818	-3.03051	-4.44177	0.310655
2.28696	-2.82181	-5.95722	-5.67836
1.96995	-4.15089	-5.89505	2.00487
-1.4645	-3.12942	-7.19716	-9.05815
3.08064	1.74073	-11.8605	-4.62699
1.32525	0.00123319	-5.73748	5.09425
-1.19169	-3.91817	-0.633917	6.91489
7.29764	-2.45643	-1.3715	0.0216039
2.47834	-8.07377	-3.70096	-2.29761
-0.574588	-4.64407	-8.42465	-9.32871
1.70985	0.779862	-2.16559	8.35366
-1.216	-2.69464	-3.29626	-2.34614
1.43049	-7.06701	-7.36586	-5.66611
2.62649	2.54961	-2.94014	-4.10966
1.00616	-1.09693	11.3354	-1.95042
-1.40089	-5.14174	15.8384	2.01302
5.39671	-5.03623	-0.503214	-1.16177
2.35429	-5.93522	-6.1393	-2.4401
0.711787	0.515455	-7.48868	4.50487
-0.112649	-2.97705	8.50007	-4.50484
4.19795	8.26901	-0.96622	5.13886
-0.218967	-6.4536	-4.58563	7.04502
7.89156	-0.193145	-10.2627	2.96067
2.7512	2.95314	9.26993	-8.7806
-1.12897	-4.60734	-0.280191	13.0341
2.32383	-1.63904	-5.03225	-0.247929
0.396085	-8.49593	20.3029	-1.14772
5.00203	2.10349	8.73375	-3.9206
3.5469	-1.42657	14.706	3.02875
-0.261411	1.60099	12.9917	-1.49629
3.53728	6.03342	-2.2644	-1.40929
-2.07776	-2.70193	14.5478	2.8317
3.39478	-2.57342	3.3108	-2.96244
7.69726	-2.15403	-12.3018	8.95473
7.67931	-5.05705	-7.54874	1.5596
1.9019	-0.462512	-9.03874	-2.04225
-0.130755	-5.04553	-1.69687	-2.27093
3.61203	1.94769	-3.04871	6.0347
7.16955	-7.39023	-6.32297	-5.23872
4.2823	3.41017	-5.40012	-3.92468
1.89489	-0.704389	23.64	-0.999352
-6.52608	-7.93884	-4.6776	-9.76652
5.16678	-1.98594	12.6952	-3.66579
-1.31147	-5.16248	-5.97068	-6.06813
1.87652	0.308104	-3.04791	8.66726
-2.13537	-2.60585	-2.9255	10.6642
-0.067532	-4.16809	1.39815	-1.20853
6.16594	-4.65377	-9.71721	-5.66775
2.71747	4.1892	-6.11848	-1.45199
5.10722	2.4499	-6.20708	-4.34131
-0.0623376	-0.654042	-7.89171	-3.75387
0.556047	-7.95023	12.5381	-0.445939
4.81169	3.20511	-9.81301	-7.51898
2.24909	4.02915	-10.6963	-1.45026
4.69691	-5.80669	-11.3792	9.33448
2.59417	-4.3563	9.47358	8.7011
-3.53529	0.363206	-8.2276	6.8577
-1.3637	-11.0765	-8.71201	2.61827
6.10669	8.48711	2.35378	-1.43046
1.83275	-7.24596	-0.178164	12.488
4.50942	9.4533	-3.2843	10.2354
-1.08309	-1.68711	-3.062	-0.366187
1.40883	9.22218	-7.64781	5.14966
4.49394	6.84267	-2.65324	-8.05645
2.12861	-0.408002	-4.80697	9.06048
5.90893	-5.8968	-2.21533	1.53939
3.38869	-4.80635	-4.14491	-4.18522
5.68711	-8.49608	-2.50719	7.15708
2.22728	0.306786	-7.15913	-4.30327
-2.03491	-10.7486	10.2311	-2.10602
5.31972	1.61672	-8.20745	-7.14522
5.40919	-0.0481129	5.91604	5.58917
4.23702	2.84691	-7.11495	5.55151
4.15264	-1.80961	-9.69959	6.27353
4.10679	-8.95623	0.155212	12.6126
5.86426	0.70508	1.0636	1.56271
1.50069	-0.127125	-3.28327	-2.66037
2.67905	-4.3871	-6.94184	-1.01007
6.78149	7.79329	13.5558	-7.49069
4.40477	1.11517	15.1899	1.84383
6.52614	7.21515	-6.24707	7.42643
0.983192	-3.41352	-6.00578	-4.83512
2.49216	5.54069	0.422359	-4.20481
0.974129	-4.16612	0.8848	11.5966
3.91348	-6.02955	13.168	5.38437
7.87986	-0.338775	-3.97224	7.22451
6.29653	4.53597	18.3445	-0.362094
-0.352489	-4.65855	15.9793	3.9472
5.8517	-8.08879	-7.44818	0.142606
4.05209	-5.25726	13.1577	-4.13963
2.06038	-4.47486	-6.64021	-2.42469
0.46733	-6.58088	2.53299	-1.68814
0.647307	-4.30746	7.15764	-4.89601
-4.59489	-1.59348	-6.3168	-5.37913
-6.18152	-8.06922	-2.69074	5.95474
-0.254644	-4.63705	-7.42378	-1.50258
-0.479588	3.55513	-4.46642	0.522286
0.66204	0.17666	12.8287	1.55743
-1.27541	5.00305	9.1313	-0.448657
-0.6015	-3.03591	-5.49463	2.96846
3.71929	-4.29694	-0.316117	12.8126
-0.334228	-8.13516	-5.4712	-3.39039
4.38004	8.96371	12.3139	-1.7153
-6.2761	-6.92774	-8.44075	-3.98292
2.43997	1.45159	-5.40555	5.30656
0.383339	-3.0482	-0.957934	1.62887
3.42773	-7.26883	2.63979	-8.15583
3.4884	-5.34773	13.8472	4.0785
2.35979	-5.63553	-7.70543	5.95535
7.24835	-1.22446	-2.29624	-0.154948
-1.22306	0.146432	-0.182369	12.7443
-0.885294	-4.46945	-9.17887	-4.16521
7.34204	-2.90939	13.4957	-2.5678
7.22775	-5.02337	-4.58362	-2.80216
4.99708	2.85934	-0.0428989	13.1354
-7.44064	-2.25467	-0.303945	12.8681
8.29138	3.83827	1.91687	-5.13516
4.25124	-4.48282	2.51971	2.84873
-2.0197	-10.755	-5.00738	6.78707
-1.88181	-8.9084	-8.08848	-2.63945
3.58283	10.2483	-6.30666	3.85371
2.7097	-2.35727	-3.60606	-0.685879
2.83253	-3.96682	10.5805	-3.38921
-0.687184	-0.661815	16.7663	3.78598
-2.34821	-2.98155	-1.79982	-4.70361
4.34254	-3.75402	-9.46842	4.42236
2.7122	-3.12093	11.4393	-6.10689
0.195998	-8.27336	-10.1411	7.34957
3.28361	-6.66727	-6.50186	-3.37132
5.5102	0.0429782	-5.4062	-4.98012
3.10801	4.09513	2.40712	6.05955
0.775671	-4.08609	-0.930968	3.96277
2.98513	6.11395	10.543	-4.61794
3.24661	4.69573	-4.19043	1.31414
3.18569	-0.573173	-6.62307	3.99614
1.88845	-4.19655	-4.88561	-2.85883
2.46476	0.770781	8.52052	4.33163
1.68348	-5.72026	-3.2319	-5.92084
6.61059	5.97865	-8.60748	-4.88485
-0.116334	-4.75899	-4.8033	9.41171
6.84502	5.40653	21.3281	-1.13068
3.22002	9.3201	-9.42332	-4.72593
5.68705	7.46667	-1.93286	-2.75048
3.07586	0.181255	-3.86193	-5.31405
2.63011	-2.10091	-8.02648	2.02266
1.06407	-2.05308	-2.29019	4.34008
4.06753	-2.71285	1.65851	3.41089
2.3751	-5.90565	-3.44223	-4.05517
-0.964249	-5.607	-0.467019	12.8354
0.138998	-6.38669	-6.56908	-3.78307
3.27119	0.340092	-5.29119	-5.06715
5.01098	-3.96168	13.5805	-3.04692
5.7064	-2.39671	-4.7146	3.98123
0.762395	1.93046	-4.31003	2.17942
0.547254	-4.07036	6.35998	9.79228
1.53385	-1.95675	-7.73636	5.64257
8.62047	-1.05707	-3.83463	7.76314
2.49091	-0.98514	14.5443	3.44488
0.409655	-3.06286	-5.05992	-3.59173
-2.32584	-1.34148	-3.50529	-0.786545
5.73617	5.7384	-3.17079	11.1094
1.18187	-3.20887	-7.91715	-2.41573
3.47977	7.78724	-3.47105	-3.79623
6.17423	-0.519533	0.425335	-0.461029
2.58706	-8.19084	-9.71138	1.23675
-0.2367	4.05974	-6.80494	-2.54587
2.75712	1.50563	-5.11147	5.85941
4.22197	0.930273	1.41138	-1.79872
5.07092	-5.55269	-3.59077	6.5618
-2.21134	0.958645	-8.76241	2.97475
3.6316	2.2639	0.73523	-1.82322
5.69696	-1.59149	-7.32563	8.97583
-0.355647	6.13639	-6.99639	-4.8585
3.04793	1.23537	-10.3566	9.05488
6.58196	-1.13368	-0.341629	12.6126
6.27355	-4.75704	-0.534623	11.6754
3.29069	2.62134	-7.28131	8.03361
-2.32523	-8.3674	-9.75515	-10.153
6.64449	-6.28914	-5.3032	-1.67416
0.866979	4.76473	13.8661	-10.2159
3.18906	-5.62449	-8.79942	0.134792
2.91169	-1.18046	-4.41749	4.22873
7.84927	1.88249	-0.551246	5.87575
0.0907333	0.092839	-9.36747	-8.51088
0.683849	-6.68349	-2.47098	8.46825
1.71147	-2.314	8.72373	-5.43152
6.42097	-3.58312	-4.00274	7.98784
-1.73635	-7.17948	-9.22271	-0.351382
0.951862	3.07187	-7.05586	4.37816
7.39258	7.03017	-4.86331	3.36239
1.28315	4.92311	-1.62555	1.72266
-0.411861	-8.89752	-2.1402	-2.78887
-3.55785	-4.06056	-3.71779	3.32123
6.87901	-2.63221	1.28768	0.916646
1.71446	10.0733	-3.20126	8.91935
0.537799	0.293806	-7.89166	-3.4085
4.38728	9.67159	-7.29116	-5.93912
[truncated: 8,001 more rows]

## Sheet: fig2d-classify
Unnamed: 0	Model(syn)-AP	Model(real)-AP
bone	0.989244	0.993677
brain	0.99214	0.988963
heart	0.97693	0.983323
liver	0.999236	0.999993
stomach	0.999237	0.999638
heart_3D	0.990974	0.956724
in_vivo	0.74912	0.572931

## Sheet: fig2f-classify
Unnamed: 0	Model(syn)-AP	Model(real)-AP
brain	0.978409	0.97124
heart	0.89405	0.955783
liver	0.938991	0.947985
stomach	0.957326	0.943418
bone	0.902826	0.90036
bone_split	0.992765	0.708479

## Sheet: fig2g-mAP50-stent
Unnamed: 0	map50_n (M)	map50_s (M)	map50_m (M)	map50_l (M)
bone	0.994533	0.994885	0.994938	0.994957
brain	0.994921	0.994904	0.994747	0.994982
heart	0.988793	0.994246	0.99475	0.994406
liver	0.995	0.995	0.995	0.995
stomach	0.995	0.995	0.995	0.995
heart_3D	0.994266	0.991079	0.990376	0.994045
in_vivo	0.983688	0.98015	0.972035	0.968502

## Sheet: fig2g-mAP95-stent
Unnamed: 0	map95_n (M)	map95_s (M)	map95_m (M)	map95_l (M)
bone	0.761846	0.773178	0.781453	0.781402
brain	0.745144	0.741646	0.726428	0.763031
heart	0.706253	0.699402	0.718331	0.698039
liver	0.86355	0.850736	0.852179	0.859135
stomach	0.837376	0.844482	0.826161	0.836199
heart_3D	0.733538	0.745875	0.743835	0.746921
in_vivo	0.666871	0.671156	0.677564	0.651231

## Sheet: fig2d-segment
Unnamed: 0	map50_syn (M)	map95_syn (M)	map50_real (M)	map95_real (M)
bone	0.994938	0.781453	0.955437	0.675904
brain	0.994747	0.726428	0.959709	0.677865
heart	0.99475	0.718331	0.881381	0.577871
liver	0.995	0.852179	0.992119	0.829696
stomach	0.995	0.826161	0.993907	0.780309
heart_3D	0.990376	0.743835	0.826571	0.501964
in_vivo	0.972035	0.677564	0.833814	0.507472

## Sheet: fig2d-detect
Unnamed: 0	map50_syn (B)	map95_syn (B)	map50_real (B)	map95_real (B)
bone	0.994333	0.824986	0.955437	0.675904
brain	0.994747	0.787851	0.959709	0.677865
heart	0.994697	0.767198	0.881381	0.577871
liver	0.995	0.852179	0.992119	0.829696
stomach	0.995	0.826161	0.993907	0.780309
heart_3D	0.989153	0.706269	0.826571	0.501964
in_vivo	0.967714	0.677564	0.833814	0.507472

## Sheet: fig2f-detect
Unnamed: 0	map50_syn (B)	map95_syn (B)	map50_real (B)	map95_real (B)
brain	0.989687	0.836419	0.910258	0.698314
heart	0.89674	0.647232	0.962917	0.653196
liver	0.992705	0.825377	0.99487	0.793318
stomach	0.939284	0.776368	0.977561	0.757427
bone	0.93061	0.769468	0.940459	0.733342
bone_split	0.907003	0.577745	0.273965	0.185359

## Sheet: fig2f-segment
Unnamed: 0	map50_syn (M)	map95_syn (M)	map50_real (M)	map95_real (M)
brain	0.989657	0.76521	0.910819	0.643152
heart	0.899366	0.635148	0.963647	0.558297
liver	0.992705	0.718721	0.99487	0.71118
stomach	0.938822	0.685947	0.978107	0.68612
bone	0.936689	0.713766	0.942347	0.642578
bone_split	0.899911	0.440792	0.254802	0.124753

[truncated: 2 more sheets: fig2g-mAP50-ferro, fig2g-mAP95-ferro]
