# Supplementary material for: Synthetic X‑ray‑driven tracking and control of miniature medical devices
Source: Nat Mach Intell. 2026 Feb 23;8(2):276–91. doi: 10.1038/s42256-026-01190-3 (PMC12932100; doi:10.1038/s42256-026-01190-3)
Supplement: Supplementary file 17 — Statistical source data. [file 42256_2026_1190_MOESM17_ESM.xlsx]

## Sheet: model_l
Unnamed: 0	brain	bone	heart	heart_3D	liver	stomach	rabbit_in_vivo	rat_in_vivo	rat_small_in_vivo
model(syn)-d1-d2-4000-0	0.742879	0.768951	0.692531	0.715872	0.830634	0.821989	0.688033	0.565871	0.339205
model(syn)-d1-d2-3340-660	0.74517	0.754009	0.688915	0.715102	0.846011	0.813165	0.68503	0.582653	0.341105
model(syn)-d1-d2-2000-2000	0.755785	0.767553	0.681826	0.723107	0.859135	0.829334	0.496104	0.392565	0.237647
model(syn)-d1-d2-660-3440	0.763031	0.781402	0.662563	0.746921	0.833057	0.836199	0.510768	0.382755	0.209527
model(syn)-d1-d2-0-4000	0.735001	0.775674	0.60987	0.739888	0.84968	0.818561	0.550668	0.421171	0.294197
model(real)	0.626627	0.598267	0.484457	0.51246	0.835799	0.810715	0.487827	0.213748	0

## Sheet: model_m
Unnamed: 0	brain	bone	heart	heart_3D	liver	stomach	rabbit_in_vivo	rat_in_vivo	rat_small_in_vivo
model(syn)-d1-d2-4000-0	0.715643	0.747539	0.668526	0.693934	0.845747	0.804379	0.682431	0.579797	0.34561
model(syn)-d1-d2-3340-660	0.716379	0.739929	0.663592	0.687075	0.822561	0.808666	0.703778	0.626902	0.31339
model(syn)-d1-d2-2000-2000	0.718152	0.718423	0.639709	0.686225	0.852179	0.824762	0.577988	0.469259	0.316042
model(syn)-d1-d2-660-3440	0.714108	0.757647	0.651685	0.702245	0.849998	0.826161	0.551886	0.436739	0.200147
model(syn)-d1-d2-0-4000	0.713833	0.750229	0.594475	0.706269	0.807278	0.8206	0.457445	0.304998	0.135917
model(real)	0.677865	0.675904	0.577871	0.501964	0.829696	0.780309	0.584849	0.351961	0.00113515

## Sheet: model_s
Unnamed: 0	brain	bone	heart	heart_3D	liver	stomach	rabbit_in_vivo	rat_in_vivo	rat_small_in_vivo
model(syn)-d1-d2-4000-0	0.711136	0.737964	0.640207	0.662533	0.745825	0.805352	0.708293	0.610108	0.33504
model(syn)-d1-d2-3340-660	0.737501	0.727659	0.617999	0.712947	0.807016	0.822393	0.657998	0.571217	0.300426
model(syn)-d1-d2-2000-2000	0.728906	0.738434	0.587152	0.711964	0.842813	0.830099	0.586329	0.480436	0.324305
model(syn)-d1-d2-660-3440	0.721569	0.747123	0.624141	0.731759	0.846535	0.844482	0.593989	0.431209	0.302164
model(syn)-d1-d2-0-4000	0.723775	0.740444	0.542986	0.717991	0.838646	0.824362	0.447922	0.309848	0.20857
model(real)	0.69949	0.695361	0.565815	0.498232	0.804631	0.804159	0.662621	0.475919	0.0198253

## Sheet: model_n
Unnamed: 0	brain	bone	heart	heart_3D	liver	stomach	rabbit_in_vivo	rat_in_vivo	rat_small_in_vivo
model(syn)-d1-d2-4000-0	0.722001	0.755708	0.651588	0.699915	0.816497	0.822955	0.669256	0.588709	0.250022
model(syn)-d1-d2-3340-660	0.728158	0.743163	0.654011	0.717684	0.827735	0.823571	0.663069	0.554074	0.240591
model(syn)-d1-d2-2000-2000	0.723454	0.746386	0.636556	0.720534	0.832099	0.837376	0.627972	0.414892	0.131753
model(syn)-d1-d2-660-3440	0.718086	0.738923	0.600204	0.729222	0.784004	0.831317	0.581169	0.471447	0.249418
model(syn)-d1-d2-0-4000	0.698993	0.729941	0.598148	0.710239	0.722568	0.831765	0.560557	0.419991	0.265172
model(real)	0.638789	0.578747	0.436951	0.534956	0.80055	0.763039	0.630227	0.295534	0.0107195
