# Supplementary material for: Synthetic X‑ray‑driven tracking and control of miniature medical devices
Source: Nat Mach Intell. 2026 Feb 23;8(2):276–91. doi: 10.1038/s42256-026-01190-3 (PMC12932100; doi:10.1038/s42256-026-01190-3)
Supplement: Supplementary file 18 — Statistical source data. [file 42256_2026_1190_MOESM18_ESM.xlsx]

## Sheet: fig4b
Unnamed: 0	contrast	noise
0	[0.00128564 0.00255303 0.00289798]	0
1	[0.0031753 0.01186734 0.00876496 0.00618085 0.00140779]	0
2	[0.00408627 0.00937693 0.00609646 0.00527719 0.00943777 0.00108649]	1.4826
3	[0.01038402 0.02230064 0.01525526 0.0162642 0.02351686 0.00301944]	1.4826
4	[0.0305018 0.04048639 0.02936141 0.02804111 0.03685584 0.00019789]	4.4478
5	[0.07955351 0.07758295 0.05648699 0.06090373 0.08356377 0.0038207 ]	4.4478
6	[0.02427657 0.03463874 0.0234091 0.02733934 0.03708974 0.00237663]	2.9652
7	[0.11236644 0.10499851 0.08624276 0.08317399 0.11555359 0.0110319 ]	5.9304

## Sheet: fig4c
Unnamed: 0	confidence	estimated number	expert annotation
0	0.3	[3, 3, 3, 3, 3, 3, 3, 3, 3, 3, 3, 3, 3, 3, 2, 2, 2, 2, 2, 2, 2, 2, 2, 2, 2, 2, 2, 2, 2, 2]	[2, 0, 2, 2, 1]
1	0.317241	[5, 5, 5, 5, 5, 5, 5, 5, 5, 5, 5, 5, 5, 5, 5, 5, 5, 5, 5, 5, 5, 5, 5, 5, 5, 5, 5, 5, 5, 4]	[4, 2, 4, 2, 3]
2	0.334483	[6, 6, 6, 6, 6, 6, 6, 5, 5, 5, 5, 5, 5, 5, 4, 4, 4, 4, 4, 4, 4, 4, 4, 4, 4, 4, 4, 4, 3, 3]	[2, 2, 5, 3, 4]
3	0.351724	[6, 6, 6, 6, 6, 6, 6, 6, 6, 6, 6, 6, 6, 6, 6, 6, 6, 6, 6, 6, 6, 6, 6, 6, 6, 6, 6, 6, 5, 5]	[6, 6, 6, 5, 4]
4	0.368966	[6, 6, 6, 6, 6, 6, 6, 6, 6, 6, 6, 6, 6, 6, 6, 6, 6, 6, 6, 6, 6, 6, 6, 6, 6, 6, 6, 6, 6, 6]	[6, 6, 6, 6, 6]
5	0.386207	[6, 6, 6, 6, 6, 6, 6, 6, 6, 6, 6, 6, 6, 6, 6, 6, 6, 6, 6, 6, 6, 6, 6, 6, 6, 6, 6, 6, 6, 6]	[6, 6, 6, 6, 6]
6	0.403448	[6, 6, 6, 6, 6, 6, 6, 6, 6, 6, 6, 6, 6, 6, 6, 6, 6, 6, 6, 6, 6, 6, 6, 6, 5, 5, 5, 5, 5, 5]	[6, 6, 6, 6, 6]
7	0.42069	[6, 6, 6, 6, 6, 6, 6, 6, 6, 6, 6, 6, 6, 6, 6, 6, 6, 6, 6, 6, 6, 6, 6, 6, 6, 6, 6, 6, 6, 6]	[6, 6, 6, 6, 6]
8	0.437931
9	0.455172
10	0.472414
11	0.489655
12	0.506897
13	0.524138
14	0.541379
15	0.558621
16	0.575862
17	0.593103
18	0.610345
19	0.627586
20	0.644828
21	0.662069
22	0.67931
23	0.696552
24	0.713793
25	0.731034
26	0.748276
27	0.765517
28	0.782759
29	0.8

## Sheet: fig4d
Unnamed: 0	contrast	noise	confidence
0	0.114575	4.4478	0.89697
1	0.103922	4.4478	0.901105
2	0.0674406	4.4478	0.856307
3	0.0672419	4.4478	0.910866
4	0.0725217	4.4478	0.894286
5	0.00112843	1.4826	0
6	-0.000132975	0	0
7	0.0285888	7.413	0
8	0.0250301	4.4478	0.600634
9	0.0267044	4.4478	0.859735
10	0.0249277	2.9652	0.673722
11	0.0242821	2.9652	0.771951
12	0.0254407	2.9652	0.743815
13	0.0254565	2.9652	0.423211
14	0.0254024	2.9652	0.580179
15	0.03931	11.8608	0.795838
16	0.0405522	5.9304	0.887101
17	-6.52116e-05	0	0
18	0.0396704	4.4478	0.862777
19	0.0394702	4.4478	0.863751
20	0.0422122	2.9652	0.886696
21	0.0415772	2.9652	0.895011
22	0.0386464	2.9652	0.889127
23	0.041365	2.9652	0.907781
24	0.0388214	2.9652	0.897374
25	0.0474216	10.3782	0.704398
26	0.0477381	5.9304	0.797852
27	0.049086	4.4478	0.896241
28	6.56944e-07	0	0
29	0.0486763	4.4478	0.903167
30	0.0469363	4.4478	0.895215
31	0.0466894	2.9652	0.905856
32	0.0485579	2.9652	0.901942
33	0.0889406	4.4478	0.892168
34	0.0979487	4.4478	0.891367
35	0.0537318	10.3782	0.736878
36	0.0508071	5.9304	0.855655
37	0.0555581	4.4478	0.894323
38	0.0559422	4.4478	0.885915
39	-3.82848e-05	0	0
40	0.0535793	4.4478	0.899244
41	0.0977111	4.4478	0.875763
42	0.103315	4.4478	0.886519
43	0.0565972	8.8956	0.878662
44	0.0587133	5.9304	0.841775
45	0.0576005	4.4478	0.884541
46	0.0583636	4.4478	0.884029
47	0.0964171	4.4478	0.874604
48	0.0937644	4.4478	0.871342
49	0.0654632	8.8956	0.255623
50	6.70127e-05	0	0
51	0.0628171	5.9304	0.888979
52	0.060156	4.4478	0.85531
53	0.0942242	4.4478	0.85529
54	0.0889436	2.9652	0.859311
55	0.089835	2.9652	0.866103
56	0.0613502	8.8956	0.741655
57	0.0635368	5.9304	0.850384
58	0.0892169	4.4478	0.856424
59	0.0930246	4.4478	0.876217
60	0.0917066	4.4478	0.803524
61	8.31456e-05	0	0
62	6.60249e-05	0	0
63	0.00035781	0	0
64	0.0285021	16.3086	0
65	0.0130393	31.1346	0
66	0.0098421	28.1694	0
67	0.0140697	7.413	0.116047
68	0.0152435	5.9304	0.203997
69	0.0142712	4.4478	0.4661
70	0.0147319	4.4478	0.82853
71	0.0160368	2.9652	0.563523
72	0.0144489	2.9652	0.775896
73	0.0159202	2.9652	0.804674
74	0.015378	2.9652	0.830972
75	0.00692807	19.2738	0
76	0.00949571	13.3434	0
77	0.00741592	8.8956	0
78	0.00755687	5.9304	0
79	0.00643938	4.4478	0
80	0.00652194	2.9652	0
81	0.00680479	2.9652	0
82	0.0140713	16.3086	0
83	0.243525	2.9652	0.903739
84	0.0489691	8.8956	0.931815
85	0.00986604	35.5824	0.139612
86	0.0222597	38.5476	0.49057
87	0.0199873	29.652	0.922921
88	0.0239037	29.652	0.925246
89	0.0234807	31.1346	0.927603
90	0.0253747	31.1346	0.92691
91	0.0248218	29.652	0.926948
92	0.0262674	31.1346	0.929142
93	0.0277384	31.1346	0.930334
94	0.0260635	31.1346	0.931676
95	0.0251164	23.7216	0.919634
96	0.0316028	25.2042	0.928957
97	0.0233501	40.0302	0.906711
98	0.0296716	25.2042	0.928204
99	0.0262184	25.2042	0.929269
100	0.0257172	25.2042	0.927949
101	0.0267364	25.2042	0.929996
102	0.0268813	25.2042	0.928426
103	0.0286129	25.2042	0.929863
104	0.0306133	26.6868	0.930852
105	0.0280295	23.7216	0.918653
106	0.0277354	23.7216	0.931251
107	0.0275199	23.7216	0.926002
108	0.0255129	41.5128	0.903718
109	0.0272122	23.7216	0.929901
110	0.0297264	23.7216	0.928686
111	0.0281419	25.2042	0.928999
112	0.0280516	25.2042	0.92912
113	0.0326234	20.7564	0.925676
114	0.0587724	10.3782	0.92741
115	0.0224345	22.239	0.922
116	0.029043	23.7216	0.92688
117	0.0269945	22.239	0.92785
118	0.0285932	22.239	0.925247
119	0.022473	42.9954	0.915254
120	0.0288359	23.7216	0.929788
121	0.0654217	10.3782	0.92437
122	0.0787654	8.8956	0.926133
123	0.0280128	20.7564	0.915878
124	0.0318175	23.7216	0.928102
125	0.0295867	23.7216	0.926372
126	0.0304765	23.7216	0.927162
127	0.0837762	7.413	0.923328
128	0.0940993	1.4826	0.927912
129	0.0371042	20.7564	0.922402
130	0.0261962	42.9954	0.897532
131	0.0273485	20.7564	0.926459
132	0.0302021	20.7564	0.928372
133	0.0955075	5.9304	0.924815
134	0.0958528	1.4826	0.928799
135	0.102223	1.4826	0.927171
136	0.0339968	20.7564	0.91651
137	0.0266067	19.2738	0.925136
138	0.0696936	7.413	0.923799
139	0.108861	1.4826	0.927935
140	0.114397	1.4826	0.932182
141	0.0293822	41.5128	0.921448
142	0.0255287	41.5128	0.91918
143	0.0292006	41.5128	0.919757
144	0.0138565	29.652	0.914863
145	0.0287598	14.0847	0.814682
146	0.0514217	8.8956	0.912976
147	0.0760264	7.413	0.922953
148	0.0663454	7.413	0.920181
149	0.0669789	5.9304	0.917781
150	0.0509543	4.4478	0.920863
151	0.0620067	4.4478	0.924717
152	0.0629398	4.4478	0.922598
153	0.0710127	4.4478	0.925822
154	0.021583	2.9652	0.796781
155	0.0261527	1.4826	0.925628
156	0.026015	1.4826	0.928267
157	0.0234785	1.4826	0.930023
158	0.0265444	1.4826	0.931378
159	0.0264907	1.4826	0.930835
160	0.0260991	1.4826	0.927266
161	0.0220541	1.4826	0.932197
162	0.0247975	1.4826	0.932761
163	0.0145805	1.4826	0.751746
164	0.0187088	1.4826	0.922917
165	0.0174464	1.4826	0.92123
166	0.0141652	1.4826	0.926961
167	0.0143413	1.4826	0.930321
168	0.0127452	1.4826	0.928003
169	0.0147892	1.4826	0.929044
170	0.0146151	1.4826	0.931162
171	0.0123776	1.4826	0.932571
172	0.012653	1.4826	0.870575
173	0.00940243	1.4826	0.923103
174	0.0122386	1.4826	0.93107
175	0.0124333	1.4826	0.927952
176	0.0107957	1.4826	0.930732
177	0.00940775	1.4826	0.929787
178	0.010603	1.4826	0.930643
179	0.0110542	1.4826	0.917964
180	0.00783203	1.4826	0.924083
181	0.0106146	0	0.928126
182	0.0060265	1.4826	0.9278
183	0.00542591	0	0.931692
184	0.00418026	1.4826	0.928385
185	0.00277606	1.4826	0.916843
186	0.00544709	1.4826	0.920112
187	0.00294436	1.4826	0.92751
188	-0.00133897	1.4826	0.927268
189	0.00170631	1.4826	0.928559
190	-0.000230965	1.4826	0.925677
191	-0.000259369	1.4826	0.90735
192	0.000307092	1.4826	0.918769
193	-0.00039753	1.4826	0.9299
194	-0.00312234	1.4826	0.926378
195	-0.00329512	1.4826	0.927633
196	0.0671768	1.4826	0.876383
197	0.0380929	2.9652	0.879402
198	0.0219376	1.4826	0.886653
199	0.0177357	31.1346	0.166665
200	0.076676	10.3782	0.898451
201	0.0579945	8.8956	0.900596
202	0.0594278	5.9304	0.899672
203	0.0545731	5.9304	0.895782
204	0.0584435	4.4478	0.898143
205	0.056512	4.4478	0.899738
206	0.055806	4.4478	0.895113
207	0.0566887	4.4478	0.900855
208	0.0612948	4.4478	0.897099
209	0.0171681	16.3086	0.842121
210	0.0171806	13.3434	0.882284
211	0.0171405	13.3434	0.855691
212	0.0194141	10.3782	0.885388
213	0.0197733	10.3782	0.87821
214	0.0199032	8.8956	0.88107
215	0.0191739	8.8956	0.886323
216	0.0825053	5.9304	0.899426
217	0.084896	2.9652	0.898847
218	0.061531	2.9652	0.893519
219	0.0379326	4.4478	0.894568
220	0.036873	4.4478	0.895397
221	0.0658661	1.4826	0.891365
222	0.0348115	2.9652	0.895325
223	0.0369044	2.9652	0.893921
224	0.0431312	2.9652	0.900105
225	0.0227025	5.9304	0.893032
226	0.0451736	4.4478	0.900107
227	0.0477654	4.4478	0.899151
228	0.0491274	4.4478	0.896384
229	0.0481103	4.4478	0.897021
230	0.0750473	1.4826	0.898515
231	0.0485559	2.9652	0.895246
232	0.0483856	2.9652	0.894916
233	0.0588047	4.4478	0.897473
234	0.0737874	2.9652	0.888654
235	0.0508124	4.4478	0.890551
236	0.0615771	1.4826	0.886474
237	0.0508347	2.9652	0.88366
238	0.0750046	2.9652	0.893551
239	0.0728692	1.4826	0.890106
240	0.0530498	2.9652	0.895937
241	0.0491633	2.9652	0.888462
242	0.0379842	5.9304	0.889621
243	0.0582116	2.9652	0.887209
244	0.0572076	5.9304	0.889737
245	0.0646103	1.4826	0.88892
246	0.0652361	1.4826	0.88711
247	0.0404697	2.9652	0.884803
248	0.0393454	1.4826	0.88234
249	0.0394383	1.4826	0.886003
250	0.0282179	2.9652	0.887999
251	0.034042	2.9652	0.8785
252	0.0307405	1.4826	0.878156
253	0.0219935	2.9652	0.883593
254	0.106961	19.2738	0.700123
255	0.116223	16.3086	0.832806
256	0.112995	13.3434	0.834031
257	0.115609	11.8608	0.881037
258	0.119865	10.3782	0.889836
259	0.121858	10.3782	0.896534
260	0.120751	8.8956	0.896445
261	-0.0647455	28.1694	0.459656
262	-0.0657924	20.7564	0.852007
263	-0.087657	19.2738	0.879582
264	-0.0859174	16.3086	0.844081
265	-0.0904362	14.826	0.867448
266	-0.0918602	14.826	0.867018
267	-0.0893724	14.826	0.88571
268	-0.0912145	14.826	0.886477
269	-0.0977741	14.826	0.878926
270	-0.101255	14.826	0.878416
271	-0.0729508	16.3086	0.873269
272	-0.0766508	14.826	0.891935
273	-0.0711117	13.3434	0.877409
274	-0.0724447	11.8608	0.880896
275	-0.0751532	11.8608	0.893362
276	-0.075753	10.3782	0.886932
277	-0.0716337	10.3782	0.889568
278	-0.0832492	26.6868	0.397805
279	-0.11331	20.7564	0.537864
280	-0.115831	14.826	0.890441
281	-0.112328	11.8608	0.807946
282	-0.11355	10.3782	0.880019
283	-0.118292	10.3782	0.870864
284	-0.111984	11.8608	0.856185
285	-0.11439	11.8608	0.875837
286	-0.113034	10.3782	0.87136
287	-0.116446	10.3782	0.887358
288	-0.12399	10.3782	0.867796
289	-0.105507	17.7912	0.463523
290	-0.107254	13.3434	0.839173
291	-0.112794	11.8608	0.808259
292	0.0992632	5.9304	0.684531
293	0.098407	4.4478	0.819435
294	0.07655	2.9652	0.866603
295	0.101241	2.9652	0.799329
296	0.0828071	2.9652	0.877074
297	0.0860761	2.9652	0.884729
298	0.0839027	2.9652	0.869795
299	0.0853559	4.4478	0.702591
300	0.149831	4.4478	0.883861
301	0.0771191	2.9652	0.595308
302	0.0799476	2.9652	0.788516
