# Supplementary material for: Synthetic X‑ray‑driven tracking and control of miniature medical devices
Source: Nat Mach Intell. 2026 Feb 23;8(2):276–91. doi: 10.1038/s42256-026-01190-3 (PMC12932100; doi:10.1038/s42256-026-01190-3)
Supplement: Supplementary file 19 — Statistical source data. [file 42256_2026_1190_MOESM19_ESM.xlsx]

## Sheet: fig5c
x (mm)	y (mm)	z (mm)	F_mean (N)	T_max (Nm)	T_min (Nm)
29.2882	-81.009	31.4447	0.000114519	3.51686e-06	2.476e-06
29.4133	-78.0866	32.1108	0.000123026	4.09945e-06	2.66189e-06
29.5383	-75.1641	32.7769	0.000125477	4.6964e-06	2.84127e-06
29.6633	-72.2417	33.4429	0.000120586	5.27997e-06	3.00766e-06
29.7884	-69.3192	34.109	0.000107509	5.8167e-06	3.15404e-06
29.0382	-86.1873	27.1876	0.00010839	2.64574e-06	2.42403e-06
29.1632	-83.2648	27.8537	0.000130672	3.25143e-06	2.6573e-06
29.2882	-80.3424	28.5197	0.000149337	3.93093e-06	2.89852e-06
29.4133	-77.4199	29.1858	0.000162623	4.6698e-06	3.1419e-06
29.5383	-74.4975	29.8519	0.000168279	5.4428e-06	3.37992e-06
29.6633	-71.575	30.5179	0.000164019	6.2131e-06	3.60346e-06
29.7884	-68.6526	31.184	0.000148109	6.93366e-06	3.80233e-06
29.9134	-65.7301	31.8501	0.000120003	7.55132e-06	3.96603e-06
28.9131	-88.4431	23.5966	0.000104144	2.52145e-06	2.17935e-06
29.0382	-85.5206	24.2626	0.000136358	2.80081e-06	2.7997e-06
29.1632	-82.5982	24.9287	0.000166629	3.53271e-06	3.1e-06
29.2882	-79.6757	25.5948	0.000193718	4.3769e-06	3.41439e-06
29.4133	-76.7533	26.2608	0.000214954	5.3187e-06	3.73674e-06
29.5383	-73.8308	26.9269	0.000226722	6.32846e-06	4.05697e-06
29.6633	-70.9084	27.5929	0.00022506	7.35785e-06	4.36219e-06
29.7884	-67.9859	28.259	0.000206589	8.34052e-06	4.63734e-06
29.9134	-65.0635	28.9251	0.000169666	9.19736e-06	4.8664e-06
30.0385	-62.141	29.5911	0.000115451	9.84713e-06	5.03422e-06
28.9131	-87.7764	20.6716	0.000126556	2.89323e-06	2.18516e-06
29.0382	-84.854	21.3376	0.000168642	3.24767e-06	2.9094e-06
29.1632	-81.9315	22.0037	0.000210391	3.79181e-06	3.6341e-06
29.2882	-79.0091	22.6698	0.000250276	4.83962e-06	4.04772e-06
29.4133	-76.0866	23.3358	0.000284498	6.04434e-06	4.47981e-06
29.5383	-73.1642	24.0019	0.000307425	7.37413e-06	4.91703e-06
29.6633	-70.2417	24.668	0.000312302	8.76731e-06	5.34116e-06
29.7884	-67.3193	25.334	0.000292682	1.01303e-05	5.72967e-06
28.9131	-87.1098	17.7466	0.000149417	3.32596e-06	2.10886e-06
26.0125	-80.8503	31.3635	0.000114519	3.51686e-06	2.476e-06
26.1376	-77.9279	32.0295	0.000123026	4.09945e-06	2.66189e-06
26.2626	-75.0054	32.6956	0.000125477	4.6964e-06	2.84127e-06
26.3876	-72.083	33.3617	0.000120586	5.27997e-06	3.00766e-06
26.5127	-69.1605	34.0277	0.000107509	5.8167e-06	3.15404e-06
25.9716	-86.0387	27.1115	0.00010839	2.64574e-06	2.42403e-06
26.0966	-83.1163	27.7776	0.000130672	3.25143e-06	2.6573e-06
26.2216	-80.1938	28.4437	0.000149337	3.93093e-06	2.89852e-06
26.3467	-77.2714	29.1097	0.000162623	4.6698e-06	3.1419e-06
26.4717	-74.3489	29.7758	0.000168279	5.4428e-06	3.37992e-06
26.5967	-71.4265	30.4419	0.000164019	6.2131e-06	3.60346e-06
26.7218	-68.504	31.1079	0.000148109	6.93366e-06	3.80233e-06
26.8468	-65.5816	31.774	0.000120003	7.55132e-06	3.96603e-06
26.0556	-88.3047	23.5257	0.000104144	2.52145e-06	2.17935e-06
26.1806	-85.3822	24.1917	0.000136358	2.80081e-06	2.7997e-06
26.3057	-82.4598	24.8578	0.000166629	3.53271e-06	3.1e-06
26.4307	-79.5373	25.5239	0.000193718	4.3769e-06	3.41439e-06
26.5557	-76.6149	26.1899	0.000214954	5.3187e-06	3.73674e-06
26.6808	-73.6924	26.856	0.000226722	6.32846e-06	4.05697e-06
26.8058	-70.77	27.5221	0.00022506	7.35785e-06	4.36219e-06
26.9309	-67.8475	28.1881	0.000206589	8.34052e-06	4.63734e-06
27.0559	-64.9251	28.8542	0.000169666	9.19736e-06	4.8664e-06
27.1809	-62.0026	29.5203	0.000115451	9.84713e-06	5.03422e-06
26.2647	-87.6482	20.6059	0.000126556	2.89323e-06	2.18516e-06
26.3897	-84.7257	21.2719	0.000168642	3.24767e-06	2.9094e-06
26.5148	-81.8032	21.938	0.000210391	3.79181e-06	3.6341e-06
26.6398	-78.8808	22.6041	0.000250276	4.83962e-06	4.04772e-06
26.7648	-75.9583	23.2701	0.000284498	6.04434e-06	4.47981e-06
22.7528	-80.6416	31.0594	0.000114519	3.51686e-06	2.476e-06
22.8778	-77.7191	31.7254	0.000123026	4.09945e-06	2.66189e-06
23.0029	-74.7967	32.3915	0.000125477	4.6964e-06	2.84127e-06
23.1279	-71.8742	33.0576	0.000120586	5.27997e-06	3.00766e-06
23.2529	-68.9518	33.7236	0.000107509	5.8167e-06	3.15404e-06
22.9199	-85.8433	26.8268	0.00010839	2.64574e-06	2.42403e-06
23.0449	-82.9208	27.4929	0.000130672	3.25143e-06	2.6573e-06
23.1699	-79.9984	28.159	0.000149337	3.93093e-06	2.89852e-06
23.295	-77.0759	28.825	0.000162623	4.6698e-06	3.1419e-06
23.42	-74.1535	29.4911	0.000168279	5.4428e-06	3.37992e-06
23.5451	-71.231	30.1572	0.000164019	6.2131e-06	3.60346e-06
23.6701	-68.3086	30.8232	0.000148109	6.93366e-06	3.80233e-06
23.7951	-65.3861	31.4893	0.000120003	7.55132e-06	3.96603e-06
23.212	-88.1225	23.2604	0.000104144	2.52145e-06	2.17935e-06
23.337	-85.2001	23.9264	0.000136358	2.80081e-06	2.7997e-06
23.4621	-82.2776	24.5925	0.000166629	3.53271e-06	3.1e-06
23.5871	-79.3552	25.2586	0.000193718	4.3769e-06	3.41439e-06
23.7121	-76.4327	25.9246	0.000214954	5.3187e-06	3.73674e-06
23.8372	-73.5103	26.5907	0.000226722	6.32846e-06	4.05697e-06
23.9622	-70.5878	27.2568	0.00022506	7.35785e-06	4.36219e-06
24.0872	-67.6654	27.9228	0.000206589	8.34052e-06	4.63734e-06
24.2123	-64.7429	28.5889	0.000169666	9.19736e-06	4.8664e-06
24.3373	-61.8205	29.255	0.000115451	9.84713e-06	5.03422e-06
23.6292	-87.4794	20.36	0.000126556	2.89323e-06	2.18516e-06
23.7542	-84.5569	21.026	0.000168642	3.24767e-06	2.9094e-06
23.8792	-81.6344	21.6921	0.000210391	3.79181e-06	3.6341e-06
19.5249	-80.3837	30.5339	0.000114519	3.51686e-06	2.476e-06
19.6499	-77.4612	31.1999	0.000123026	4.09945e-06	2.66189e-06
19.775	-74.5388	31.866	0.000125477	4.6964e-06	2.84127e-06
19.9	-71.6163	32.5321	0.000120586	5.27997e-06	3.00766e-06
20.025	-68.6939	33.1981	0.000107509	5.8167e-06	3.15404e-06
19.898	-85.6019	26.3349	0.00010839	2.64574e-06	2.42403e-06
20.023	-82.6794	27.0009	0.000130672	3.25143e-06	2.6573e-06
20.1481	-79.757	27.667	0.000149337	3.93093e-06	2.89852e-06
20.2731	-76.8345	28.3331	0.000162623	4.6698e-06	3.1419e-06
20.3981	-73.9121	28.9991	0.000168279	5.4428e-06	3.37992e-06
20.5232	-70.9896	29.6652	0.000164019	6.2131e-06	3.60346e-06
20.6482	-68.0672	30.3313	0.000148109	6.93366e-06	3.80233e-06
20.7733	-65.1447	30.9973	0.000120003	7.55132e-06	3.96603e-06
20.3962	-87.8976	22.802	0.000104144	2.52145e-06	2.17935e-06
20.5212	-84.9751	23.468	0.000136358	2.80081e-06	2.7997e-06
20.6462	-82.0527	24.1341	0.000166629	3.53271e-06	3.1e-06
20.7713	-79.1302	24.8002	0.000193718	4.3769e-06	3.41439e-06
20.8963	-76.2078	25.4662	0.000214954	5.3187e-06	3.73674e-06
21.0213	-73.2853	26.1323	0.000226722	6.32846e-06	4.05697e-06
21.1464	-70.3629	26.7983	0.00022506	7.35785e-06	4.36219e-06
21.0194	-87.2709	19.9351	0.000126556	2.89323e-06	2.18516e-06
16.3445	-80.078	29.7895	0.000114519	3.51686e-06	2.476e-06
16.4696	-77.1555	30.4556	0.000123026	4.09945e-06	2.66189e-06
16.5946	-74.2331	31.1217	0.000125477	4.6964e-06	2.84127e-06
16.7196	-71.3106	31.7877	0.000120586	5.27997e-06	3.00766e-06
16.8447	-68.3882	32.4538	0.000107509	5.8167e-06	3.15404e-06
16.9207	-85.3157	25.6381	0.00010839	2.64574e-06	2.42403e-06
17.0457	-82.3932	26.3041	0.000130672	3.25143e-06	2.6573e-06
17.1707	-79.4708	26.9702	0.000149337	3.93093e-06	2.89852e-06
17.2958	-76.5483	27.6363	0.000162623	4.6698e-06	3.1419e-06
17.4208	-73.6259	28.3023	0.000168279	5.4428e-06	3.37992e-06
17.5458	-70.7034	28.9684	0.000164019	6.2131e-06	3.60346e-06
17.6709	-67.781	29.6345	0.000148109	6.93366e-06	3.80233e-06
17.7959	-64.8585	30.3005	0.000120003	7.55132e-06	3.96603e-06
17.6218	-87.6309	22.1527	0.000104144	2.52145e-06	2.17935e-06
17.7469	-84.7085	22.8187	0.000136358	2.80081e-06	2.7997e-06
17.8719	-81.786	23.4848	0.000166629	3.53271e-06	3.1e-06
13.2273	-79.7259	28.83	0.000114519	3.51686e-06	2.476e-06
13.3523	-76.8035	29.4961	0.000123026	4.09945e-06	2.66189e-06
13.4773	-73.881	30.1622	0.000125477	4.6964e-06	2.84127e-06
13.6024	-70.9586	30.8282	0.000120586	5.27997e-06	3.00766e-06
13.7274	-68.0361	31.4943	0.000107509	5.8167e-06	3.15404e-06
14.0024	-84.9861	24.7398	0.00010839	2.64574e-06	2.42403e-06
14.1274	-82.0636	25.4059	0.000130672	3.25143e-06	2.6573e-06
14.2524	-79.1412	26.0719	0.000149337	3.93093e-06	2.89852e-06
14.3775	-76.2187	26.738	0.000162623	4.6698e-06	3.1419e-06
14.5025	-73.2963	27.4041	0.000168279	5.4428e-06	3.37992e-06
14.9025	-87.3238	21.3157	0.000104144	2.52145e-06	2.17935e-06
10.1882	-79.3293	27.66	0.000114519	3.51686e-06	2.476e-06
10.3133	-76.4068	28.3261	0.000123026	4.09945e-06	2.66189e-06
10.4383	-73.4843	28.9921	0.000125477	4.6964e-06	2.84127e-06
10.5633	-70.5619	29.6582	0.000120586	5.27997e-06	3.00766e-06
10.6884	-67.6394	30.3243	0.000107509	5.8167e-06	3.15404e-06
11.1573	-84.6147	23.6445	0.00010839	2.64574e-06	2.42403e-06
7.24225	-78.8899	26.2852	0.000114519	3.51686e-06	2.476e-06
72.8738	-78.4239	-1.59202	0.000110441	3.06249e-06	2.40452e-06
72.9988	-75.5014	-0.925951	0.000125207	3.65082e-06	2.60773e-06
76.0996	-69.9785	1.28363	0.000103296	4.26565e-06	2.54257e-06
68.8724	-81.6094	-0.376183	0.000117243	2.70042e-06	2.54257e-06
68.9975	-78.6869	0.289881	0.000141863	3.34612e-06	2.79582e-06
71.7766	-79.0497	1.35984	0.000110441	3.06249e-06	2.40452e-06
71.9016	-76.1273	2.02591	0.000125207	3.65082e-06	2.60773e-06
72.0267	-73.2048	2.69197	0.000135038	4.28105e-06	2.81083e-06
72.1517	-70.2824	3.35803	0.000138324	4.93106e-06	3.00766e-06
72.2767	-67.3599	4.0241	0.000133501	5.57035e-06	3.19094e-06
72.4018	-64.4374	4.69016	0.000119486	6.16146e-06	3.35276e-06
74.9308	-70.6451	4.428	0.000103296	4.26565e-06	2.54257e-06
64.8337	-84.6897	0.385121	0.000111476	2.6391e-06	2.18852e-06
67.6527	-82.1691	2.30845	0.000117243	2.70042e-06	2.54257e-06
67.7778	-79.2466	2.97451	0.000141863	3.34612e-06	2.79582e-06
67.9028	-76.3242	3.64057	0.000162947	4.07656e-06	3.05903e-06
68.0278	-73.4017	4.30664	0.000178456	4.87728e-06	3.32596e-06
68.1529	-70.4793	4.9727	0.000185744	5.72148e-06	3.58831e-06
68.2779	-67.5568	5.63877	0.00018206	6.56877e-06	3.83584e-06
70.4718	-79.6484	4.23177	0.000110441	3.06249e-06	2.40452e-06
70.5968	-76.726	4.89783	0.000125207	3.65082e-06	2.60773e-06
70.7219	-73.8035	5.5639	0.000135038	4.28105e-06	2.81083e-06
70.8469	-70.8811	6.22996	0.000138324	4.93106e-06	3.00766e-06
70.9719	-67.9586	6.89603	0.000133501	5.57035e-06	3.19094e-06
71.097	-65.0362	7.56209	0.000119486	6.16146e-06	3.35276e-06
73.541	-71.2829	7.48722	0.000103296	4.26565e-06	2.54257e-06
63.5241	-85.1843	2.80078	0.000111476	2.6391e-06	2.18852e-06
63.6491	-82.2618	3.46685	0.000146639	2.94137e-06	2.84256e-06
63.7741	-79.3393	4.13291	0.000180295	3.62293e-06	3.26695e-06
66.2449	-82.7007	4.90528	0.000117243	2.70042e-06	2.54257e-06
66.3699	-79.7782	5.57134	0.000141863	3.34612e-06	2.79582e-06
66.495	-76.8558	6.23741	0.000162947	4.07656e-06	3.05903e-06
66.62	-73.9333	6.90347	0.000178456	4.87728e-06	3.32596e-06
66.745	-71.0109	7.56954	0.000185744	5.72148e-06	3.58831e-06
66.8701	-68.0884	8.2356	0.00018206	6.56877e-06	3.83584e-06
66.9951	-65.166	8.90167	0.000165229	7.36638e-06	4.05697e-06
67.1202	-62.2435	9.56773	0.000134431	8.05376e-06	4.23964e-06
68.9658	-80.2171	7.00978	0.000110441	3.06249e-06	2.40452e-06
69.0908	-77.2947	7.67584	0.000125207	3.65082e-06	2.60773e-06
69.2158	-74.3722	8.34191	0.000135038	4.28105e-06	2.81083e-06
69.3409	-71.4498	9.00797	0.000138324	4.93106e-06	3.00766e-06
69.4659	-68.5273	9.67404	0.000133501	5.57035e-06	3.19094e-06
69.5909	-65.6049	10.3401	0.000119486	6.16146e-06	3.35276e-06
71.9367	-71.8887	10.4464	0.000103296	4.26565e-06	2.54257e-06
59.5609	-85.1764	3.5104	0.000134215	3.03031e-06	2.17048e-06
62.0458	-85.6503	5.123	0.000111476	2.6391e-06	2.18852e-06
62.1709	-82.7278	5.78907	0.000146639	2.94137e-06	2.84256e-06
62.2959	-79.8054	6.45513	0.000180295	3.62293e-06	3.26695e-06
62.4209	-76.8829	7.12119	0.000211079	4.53039e-06	3.61108e-06
62.546	-73.9605	7.78726	0.000235965	5.55244e-06	3.96603e-06
62.671	-71.038	8.45332	0.000250749	6.6583e-06	4.32069e-06
62.796	-68.1156	9.11939	0.000250691	7.79534e-06	4.6606e-06
64.6558	-83.2017	7.40167	0.000117243	2.70042e-06	2.54257e-06
64.7809	-80.2792	8.06773	0.000141863	3.34612e-06	2.79582e-06
64.9059	-77.3568	8.7338	0.000162947	4.07656e-06	3.05903e-06
65.0309	-74.4343	9.39986	0.000178456	4.87728e-06	3.32596e-06
65.156	-71.5119	10.0659	0.000185744	5.72148e-06	3.58831e-06
65.281	-68.5894	10.732	0.00018206	6.56877e-06	3.83584e-06
65.406	-65.667	11.3981	0.000165229	7.36638e-06	4.05697e-06
65.5311	-62.7445	12.0641	0.000134431	8.05376e-06	4.23964e-06
67.2658	-80.7531	9.68033	0.000110441	3.06249e-06	2.40452e-06
67.3908	-77.8306	10.3464	0.000125207	3.65082e-06	2.60773e-06
67.5159	-74.9082	11.0125	0.000135038	4.28105e-06	2.81083e-06
67.6409	-71.9857	11.6785	0.000138324	4.93106e-06	3.00766e-06
67.7659	-69.0633	12.3446	0.000133501	5.57035e-06	3.19094e-06
67.891	-66.1408	13.0107	0.000119486	6.16146e-06	3.35276e-06
70.1259	-72.4596	13.2911	0.000103296	4.26565e-06	2.54257e-06
58.0442	-85.579	5.56156	0.000134215	3.03031e-06	2.17048e-06
58.1692	-82.6566	6.22762	0.000180334	3.41439e-06	2.93081e-06
58.2943	-79.7341	6.89369	0.000226885	3.86773e-06	3.83584e-06
60.4062	-86.0855	7.34047	0.000111476	2.6391e-06	2.18852e-06
60.5312	-83.1631	8.00653	0.000146639	2.94137e-06	2.84256e-06
60.6563	-80.2406	8.6726	0.000180295	3.62293e-06	3.26695e-06
60.7813	-77.3182	9.33866	0.000211079	4.53039e-06	3.61108e-06
60.9063	-74.3957	10.0047	0.000235965	5.55244e-06	3.96603e-06
61.0314	-71.4732	10.6708	0.000250749	6.6583e-06	4.32069e-06
61.1564	-68.5508	11.3369	0.000250691	7.79534e-06	4.6606e-06
61.2814	-65.6283	12.0029	0.000231591	8.88911e-06	4.96855e-06
61.4065	-62.7059	12.669	0.000191207	9.84904e-06	5.22602e-06
61.5315	-59.7834	13.335	0.000130611	1.05806e-05	5.41528e-06
62.8932	-83.6695	9.78544	0.000117243	2.70042e-06	2.54257e-06
63.0182	-80.7471	10.4515	0.000141863	3.34612e-06	2.79582e-06
63.1433	-77.8246	11.1176	0.000162947	4.07656e-06	3.05903e-06
63.2683	-74.9022	11.7836	0.000178456	4.87728e-06	3.32596e-06
63.3933	-71.9797	12.4497	0.000185744	5.72148e-06	3.58831e-06
63.5184	-69.0573	13.1158	0.00018206	6.56877e-06	3.83584e-06
63.6434	-66.1348	13.7818	0.000165229	7.36638e-06	4.05697e-06
63.7684	-63.2124	14.4479	0.000134431	8.05376e-06	4.23964e-06
65.3802	-81.2536	12.2304	0.000110441	3.06249e-06	2.40452e-06
65.5052	-78.3311	12.8965	0.000125207	3.65082e-06	2.60773e-06
65.6303	-75.4087	13.5625	0.000135038	4.28105e-06	2.81083e-06
65.7553	-72.4862	14.2286	0.000138324	4.93106e-06	3.00766e-06
65.8803	-69.5638	14.8947	0.000133501	5.57035e-06	3.19094e-06
66.0054	-66.6413	15.5607	0.000119486	6.16146e-06	3.35276e-06
68.1173	-72.9927	16.0075	0.000103296	4.26565e-06	2.54257e-06
56.3856	-85.9512	7.50583	0.000134215	3.03031e-06	2.17048e-06
56.5106	-83.0287	8.17189	0.000180334	3.41439e-06	2.93081e-06
56.6357	-80.1063	8.83796	0.000226885	3.86773e-06	3.83584e-06
56.7607	-77.1838	9.50402	0.00027233	4.99294e-06	4.28999e-06
58.6131	-86.4878	9.44238	0.000111476	2.6391e-06	2.18852e-06
58.7381	-83.5654	10.1084	0.000146639	2.94137e-06	2.84256e-06
58.8632	-80.6429	10.7745	0.000180295	3.62293e-06	3.26695e-06
58.9882	-77.7205	11.4406	0.000211079	4.53039e-06	3.61108e-06
59.1132	-74.798	12.1066	0.000235965	5.55244e-06	3.96603e-06
59.2383	-71.8756	12.7727	0.000250749	6.6583e-06	4.32069e-06
59.3633	-68.9531	13.4388	0.000250691	7.79534e-06	4.6606e-06
59.4883	-66.0307	14.1048	0.000231591	8.88911e-06	4.96855e-06
59.6134	-63.1082	14.7709	0.000191207	9.84904e-06	5.22602e-06
59.7384	-60.1858	15.437	0.000130611	1.05806e-05	5.41528e-06
60.9656	-84.1021	12.045	0.000117243	2.70042e-06	2.54257e-06
61.0907	-81.1796	12.7111	0.000141863	3.34612e-06	2.79582e-06
61.2157	-78.2572	13.3771	0.000162947	4.07656e-06	3.05903e-06
61.3407	-75.3347	14.0432	0.000178456	4.87728e-06	3.32596e-06
61.4658	-72.4123	14.7093	0.000185744	5.72148e-06	3.58831e-06
61.5908	-69.4898	15.3753	0.00018206	6.56877e-06	3.83584e-06
61.7158	-66.5674	16.0414	0.000165229	7.36638e-06	4.05697e-06
61.8409	-63.6449	16.7075	0.000134431	8.05376e-06	4.23964e-06
63.3182	-81.7163	14.6476	0.000110441	3.06249e-06	2.40452e-06
63.4432	-78.7938	15.3137	0.000125207	3.65082e-06	2.60773e-06
63.5682	-75.8714	15.9797	0.000135038	4.28105e-06	2.81083e-06
63.6933	-72.9489	16.6458	0.000138324	4.93106e-06	3.00766e-06
63.8183	-70.0265	17.3119	0.000133501	5.57035e-06	3.19094e-06
63.9433	-67.104	17.9779	0.000119486	6.16146e-06	3.35276e-06
65.9208	-73.4856	18.5824	0.000103296	4.26565e-06	2.54257e-06
54.5932	-86.2911	9.33373	0.000134215	3.03031e-06	2.17048e-06
54.7182	-83.3686	9.9998	0.000180334	3.41439e-06	2.93081e-06
54.8432	-80.4462	10.6659	0.000226885	3.86773e-06	3.83584e-06
54.9683	-77.5237	11.3319	0.00027233	4.99294e-06	4.28999e-06
55.0933	-74.6013	11.998	0.000312466	6.30124e-06	4.7677e-06
55.2183	-71.6788	12.6641	0.000340813	7.76119e-06	5.25441e-06
55.3434	-68.7564	13.3301	0.000349323	9.30659e-06	5.72967e-06
56.6753	-86.8553	11.4185	0.000111476	2.6391e-06	2.18852e-06
56.8004	-83.9329	12.0846	0.000146639	2.94137e-06	2.84256e-06
56.9254	-81.0104	12.7506	0.000180295	3.62293e-06	3.26695e-06
57.0504	-78.088	13.4167	0.000211079	4.53039e-06	3.61108e-06
57.1755	-75.1655	14.0828	0.000235965	5.55244e-06	3.96603e-06
57.3005	-72.2431	14.7488	0.000250749	6.6583e-06	4.32069e-06
57.4255	-69.3206	15.4149	0.000250691	7.79534e-06	4.6606e-06
57.5506	-66.3982	16.0809	0.000231591	8.88911e-06	4.96855e-06
57.6756	-63.4757	16.747	0.000191207	9.84904e-06	5.22602e-06
57.8006	-60.5533	17.4131	0.000130611	1.05806e-05	5.41528e-06
58.8825	-84.4971	14.1693	0.000117243	2.70042e-06	2.54257e-06
59.0076	-81.5746	14.8354	0.000141863	3.34612e-06	2.79582e-06
59.1326	-78.6522	15.5015	0.000162947	4.07656e-06	3.05903e-06
59.2576	-75.7297	16.1675	0.000178456	4.87728e-06	3.32596e-06
59.3827	-72.8073	16.8336	0.000185744	5.72148e-06	3.58831e-06
59.5077	-69.8848	17.4996	0.00018206	6.56877e-06	3.83584e-06
59.6327	-66.9624	18.1657	0.000165229	7.36638e-06	4.05697e-06
59.7578	-64.0399	18.8318	0.000134431	8.05376e-06	4.23964e-06
61.0897	-82.1389	16.9202	0.000110441	3.06249e-06	2.40452e-06
61.2148	-79.2164	17.5862	0.000125207	3.65082e-06	2.60773e-06
61.3398	-76.294	18.2523	0.000135038	4.28105e-06	2.81083e-06
61.4648	-73.3715	18.9183	0.000138324	4.93106e-06	3.00766e-06
61.5899	-70.4491	19.5844	0.000133501	5.57035e-06	3.19094e-06
61.7149	-67.5266	20.2505	0.000119486	6.16146e-06	3.35276e-06
63.547	-73.9357	21.0031	0.000103296	4.26565e-06	2.54257e-06
50.7489	-86.0081	8.81356	0.000156746	3.48511e-06	2.05909e-06
52.6756	-86.5971	11.0364	0.000134215	3.03031e-06	2.17048e-06
52.8007	-83.6747	11.7024	0.000180334	3.41439e-06	2.93081e-06
52.9257	-80.7522	12.3685	0.000226885	3.86773e-06	3.83584e-06
53.0507	-77.8298	13.0346	0.00027233	4.99294e-06	4.28999e-06
53.1758	-74.9073	13.7006	0.000312466	6.30124e-06	4.7677e-06
53.3008	-71.9848	14.3667	0.000340813	7.76119e-06	5.25441e-06
53.4258	-69.0624	15.0328	0.000349323	9.30659e-06	5.72967e-06
53.5509	-66.1399	15.6988	0.000330026	1.08328e-05	6.16768e-06
53.6759	-63.2175	16.3649	0.0002776	1.22024e-05	6.53931e-06
53.8009	-60.295	17.031	0.000192222	1.32646e-05	6.81564e-06
54.6023	-87.1861	13.2592	0.000111476	2.6391e-06	2.18852e-06
54.7273	-84.2637	13.9253	0.000146639	2.94137e-06	2.84256e-06
54.8524	-81.3412	14.5913	0.000180295	3.62293e-06	3.26695e-06
54.9774	-78.4188	15.2574	0.000211079	4.53039e-06	3.61108e-06
55.1024	-75.4963	15.9234	0.000235965	5.55244e-06	3.96603e-06
55.2275	-72.5739	16.5895	0.000250749	6.6583e-06	4.32069e-06
55.3525	-69.6514	17.2556	0.000250691	7.79534e-06	4.6606e-06
55.4775	-66.729	17.9216	0.000231591	8.88911e-06	4.96855e-06
55.6026	-63.8065	18.5877	0.000191207	9.84904e-06	5.22602e-06
55.7276	-60.8841	19.2538	0.000130611	1.05806e-05	5.41528e-06
56.654	-84.8527	16.1481	0.000117243	2.70042e-06	2.54257e-06
56.7791	-81.9303	16.8141	0.000141863	3.34612e-06	2.79582e-06
56.9041	-79.0078	17.4802	0.000162947	4.07656e-06	3.05903e-06
57.0291	-76.0854	18.1463	0.000178456	4.87728e-06	3.32596e-06
57.1542	-73.1629	18.8123	0.000185744	5.72148e-06	3.58831e-06
57.2792	-70.2405	19.4784	0.00018206	6.56877e-06	3.83584e-06
57.4042	-67.318	20.1445	0.000165229	7.36638e-06	4.05697e-06
57.5293	-64.3956	20.8105	0.000134431	8.05376e-06	4.23964e-06
58.7057	-82.5193	19.037	0.000110441	3.06249e-06	2.40452e-06
58.8308	-79.5969	19.703	0.000125207	3.65082e-06	2.60773e-06
58.9558	-76.6744	20.3691	0.000135038	4.28105e-06	2.81083e-06
59.0809	-73.752	21.0351	0.000138324	4.93106e-06	3.00766e-06
59.2059	-70.8295	21.7012	0.000133501	5.57035e-06	3.19094e-06
59.3309	-67.9071	22.3673	0.000119486	6.16146e-06	3.35276e-06
61.0075	-74.341	23.258	0.000103296	4.26565e-06	2.54257e-06
48.8805	-86.2567	10.2554	0.000156746	3.48511e-06	2.05909e-06
49.0055	-83.3343	10.9215	0.000217718	3.97497e-06	2.92798e-06
50.6423	-86.8677	12.6055	0.000134215	3.03031e-06	2.17048e-06
50.7673	-83.9453	13.2715	0.000180334	3.41439e-06	2.93081e-06
50.8924	-81.0228	13.9376	0.000226885	3.86773e-06	3.83584e-06
51.0174	-78.1004	14.6036	0.00027233	4.99294e-06	4.28999e-06
51.1424	-75.1779	15.2697	0.000312466	6.30124e-06	4.7677e-06
51.2675	-72.2555	15.9358	0.000340813	7.76119e-06	5.25441e-06
51.3925	-69.333	16.6018	0.000349323	9.30659e-06	5.72967e-06
51.5175	-66.4106	17.2679	0.000330026	1.08328e-05	6.16768e-06
51.6426	-63.4881	17.934	0.0002776	1.22024e-05	6.53931e-06
51.7676	-60.5657	18.6	0.000192222	1.32646e-05	6.81564e-06
52.4041	-87.4787	14.9555	0.000111476	2.6391e-06	2.18852e-06
52.5292	-84.5563	15.6216	0.000146639	2.94137e-06	2.84256e-06
52.6542	-81.6338	16.2876	0.000180295	3.62293e-06	3.26695e-06
52.7792	-78.7114	16.9537	0.000211079	4.53039e-06	3.61108e-06
52.9043	-75.7889	17.6198	0.000235965	5.55244e-06	3.96603e-06
53.0293	-72.8665	18.2858	0.000250749	6.6583e-06	4.32069e-06
53.1543	-69.944	18.9519	0.000250691	7.79534e-06	4.6606e-06
53.2794	-67.0215	19.6179	0.000231591	8.88911e-06	4.96855e-06
53.4044	-64.0991	20.284	0.000191207	9.84904e-06	5.22602e-06
53.5294	-61.1766	20.9501	0.000130611	1.05806e-05	5.41528e-06
54.291	-85.1672	17.9716	0.000117243	2.70042e-06	2.54257e-06
54.416	-82.2448	18.6377	0.000141863	3.34612e-06	2.79582e-06
54.541	-79.3223	19.3037	0.000162947	4.07656e-06	3.05903e-06
54.6661	-76.3999	19.9698	0.000178456	4.87728e-06	3.32596e-06
54.7911	-73.4774	20.6359	0.000185744	5.72148e-06	3.58831e-06
54.9162	-70.555	21.3019	0.00018206	6.56877e-06	3.83584e-06
55.0412	-67.6325	21.968	0.000165229	7.36638e-06	4.05697e-06
55.1662	-64.7101	22.634	0.000134431	8.05376e-06	4.23964e-06
56.1778	-82.8558	20.9877	0.000110441	3.06249e-06	2.40452e-06
56.3029	-79.9333	21.6538	0.000125207	3.65082e-06	2.60773e-06
56.4279	-77.0109	22.3198	0.000135038	4.28105e-06	2.81083e-06
56.5529	-74.0884	22.9859	0.000138324	4.93106e-06	3.00766e-06
56.678	-71.166	23.652	0.000133501	5.57035e-06	3.19094e-06
56.803	-68.2435	24.318	0.000119486	6.16146e-06	3.35276e-06
58.3148	-74.6994	25.3359	0.000103296	4.26565e-06	2.54257e-06
46.9147	-86.4717	11.5675	0.000156746	3.48511e-06	2.05909e-06
47.0398	-83.5492	12.2336	0.000217718	3.97497e-06	2.92798e-06
47.1648	-80.6268	12.8996	0.000282299	4.5239e-06	4.0399e-06
48.5031	-87.1016	14.0333	0.000134215	3.03031e-06	2.17048e-06
48.6282	-84.1792	14.6994	0.000180334	3.41439e-06	2.93081e-06
48.7532	-81.2567	15.3655	0.000226885	3.86773e-06	3.83584e-06
48.8782	-78.3343	16.0315	0.00027233	4.99294e-06	4.28999e-06
49.0033	-75.4118	16.6976	0.000312466	6.30124e-06	4.7677e-06
49.1283	-72.4894	17.3636	0.000340813	7.76119e-06	5.25441e-06
49.2533	-69.5669	18.0297	0.000349323	9.30659e-06	5.72967e-06
49.3784	-66.6445	18.6958	0.000330026	1.08328e-05	6.16768e-06
49.5034	-63.722	19.3618	0.0002776	1.22024e-05	6.53931e-06
49.6284	-60.7996	20.0279	0.000192222	1.32646e-05	6.81564e-06
50.0915	-87.7316	16.4991	0.000111476	2.6391e-06	2.18852e-06
50.2165	-84.8091	17.1652	0.000146639	2.94137e-06	2.84256e-06
50.3416	-81.8867	17.8313	0.000180295	3.62293e-06	3.26695e-06
50.4666	-78.9642	18.4973	0.000211079	4.53039e-06	3.61108e-06
50.5916	-76.0418	19.1634	0.000235965	5.55244e-06	3.96603e-06
50.7167	-73.1193	19.8295	0.000250749	6.6583e-06	4.32069e-06
50.8417	-70.1969	20.4955	0.000250691	7.79534e-06	4.6606e-06
50.9667	-67.2744	21.1616	0.000231591	8.88911e-06	4.96855e-06
51.0918	-64.352	21.8277	0.000191207	9.84904e-06	5.22602e-06
51.2168	-61.4295	22.4937	0.000130611	1.05806e-05	5.41528e-06
51.8049	-85.4391	19.631	0.000117243	2.70042e-06	2.54257e-06
51.9299	-82.5166	20.2971	0.000141863	3.34612e-06	2.79582e-06
52.055	-79.5942	20.9631	0.000162947	4.07656e-06	3.05903e-06
52.18	-76.6717	21.6292	0.000178456	4.87728e-06	3.32596e-06
52.305	-73.7493	22.2953	0.000185744	5.72148e-06	3.58831e-06
52.4301	-70.8268	22.9613	0.00018206	6.56877e-06	3.83584e-06
52.5551	-67.9044	23.6274	0.000165229	7.36638e-06	4.05697e-06
52.6801	-64.9819	24.2935	0.000134431	8.05376e-06	4.23964e-06
53.5183	-83.1466	22.7629	0.000110441	3.06249e-06	2.40452e-06
53.6433	-80.2241	23.429	0.000125207	3.65082e-06	2.60773e-06
53.7684	-77.3017	24.095	0.000135038	4.28105e-06	2.81083e-06
53.8934	-74.3792	24.7611	0.000138324	4.93106e-06	3.00766e-06
54.0185	-71.4568	25.4271	0.000133501	5.57035e-06	3.19094e-06
54.1435	-68.5343	26.0932	0.000119486	6.16146e-06	3.35276e-06
55.4818	-75.0092	27.2269	0.000103296	4.26565e-06	2.54257e-06
44.8613	-86.6518	12.7435	0.000156746	3.48511e-06	2.05909e-06
44.9863	-83.7294	13.4095	0.000217718	3.97497e-06	2.92798e-06
45.1114	-80.8069	14.0756	0.000282299	4.5239e-06	4.0399e-06
46.2685	-87.2977	15.313	0.000134215	3.03031e-06	2.17048e-06
46.3935	-84.3752	15.9791	0.000180334	3.41439e-06	2.93081e-06
46.5186	-81.4528	16.6452	0.000226885	3.86773e-06	3.83584e-06
46.6436	-78.5303	17.3112	0.00027233	4.99294e-06	4.28999e-06
46.7686	-75.6079	17.9773	0.000312466	6.30124e-06	4.7677e-06
46.8937	-72.6854	18.6434	0.000340813	7.76119e-06	5.25441e-06
47.0187	-69.763	19.3094	0.000349323	9.30659e-06	5.72967e-06
47.1437	-66.8405	19.9755	0.000330026	1.08328e-05	6.16768e-06
47.2688	-63.9181	20.6416	0.0002776	1.22024e-05	6.53931e-06
47.3938	-60.9956	21.3076	0.000192222	1.32646e-05	6.81564e-06
47.6757	-87.9435	17.8826	0.000111476	2.6391e-06	2.18852e-06
47.8007	-85.0211	18.5487	0.000146639	2.94137e-06	2.84256e-06
47.9258	-82.0986	19.2147	0.000180295	3.62293e-06	3.26695e-06
48.0508	-79.1762	19.8808	0.000211079	4.53039e-06	3.61108e-06
48.1758	-76.2537	20.5469	0.000235965	5.55244e-06	3.96603e-06
48.3009	-73.3313	21.2129	0.000250749	6.6583e-06	4.32069e-06
48.4259	-70.4088	21.879	0.000250691	7.79534e-06	4.6606e-06
48.5509	-67.4864	22.5451	0.000231591	8.88911e-06	4.96855e-06
48.676	-64.5639	23.2111	0.000191207	9.84904e-06	5.22602e-06
48.801	-61.6415	23.8772	0.000130611	1.05806e-05	5.41528e-06
49.2079	-85.6669	21.1182	0.000117243	2.70042e-06	2.54257e-06
49.3329	-82.7445	21.7843	0.000141863	3.34612e-06	2.79582e-06
49.458	-79.822	22.4504	0.000162947	4.07656e-06	3.05903e-06
49.583	-76.8996	23.1164	0.000178456	4.87728e-06	3.32596e-06
49.708	-73.9771	23.7825	0.000185744	5.72148e-06	3.58831e-06
49.8331	-71.0547	24.4486	0.00018206	6.56877e-06	3.83584e-06
49.9581	-68.1322	25.1146	0.000165229	7.36638e-06	4.05697e-06
50.0832	-65.2098	25.7807	0.000134431	8.05376e-06	4.23964e-06
50.7401	-83.3903	24.3539	0.000110441	3.06249e-06	2.40452e-06
50.8652	-80.4679	25.0199	0.000125207	3.65082e-06	2.60773e-06
50.9902	-77.5454	25.686	0.000135038	4.28105e-06	2.81083e-06
51.1152	-74.623	26.3521	0.000138324	4.93106e-06	3.00766e-06
51.2403	-71.7005	27.0181	0.000133501	5.57035e-06	3.19094e-06
51.3653	-68.7781	27.6842	0.000119486	6.16146e-06	3.35276e-06
52.5224	-75.2688	28.9216	0.000103296	4.26565e-06	2.54257e-06
42.7302	-86.7963	13.7775	0.000156746	3.48511e-06	2.05909e-06
42.8552	-83.8739	14.4436	0.000217718	3.97497e-06	2.92798e-06
42.9802	-80.9514	15.1097	0.000282299	4.5239e-06	4.0399e-06
43.1053	-78.029	15.7757	0.000349564	5.42691e-06	5.12863e-06
43.9493	-87.4549	16.4384	0.000134215	3.03031e-06	2.17048e-06
44.0744	-84.5325	17.1044	0.000180334	3.41439e-06	2.93081e-06
44.1994	-81.61	17.7705	0.000226885	3.86773e-06	3.83584e-06
44.3244	-78.6876	18.4365	0.00027233	4.99294e-06	4.28999e-06
44.4495	-75.7651	19.1026	0.000312466	6.30124e-06	4.7677e-06
44.5745	-72.8427	19.7687	0.000340813	7.76119e-06	5.25441e-06
44.6995	-69.9202	20.4347	0.000349323	9.30659e-06	5.72967e-06
44.8246	-66.9978	21.1008	0.000330026	1.08328e-05	6.16768e-06
44.9496	-64.0753	21.7669	0.0002776	1.22024e-05	6.53931e-06
45.0746	-61.1529	22.4329	0.000192222	1.32646e-05	6.81564e-06
45.1685	-88.1135	19.0992	0.000111476	2.6391e-06	2.18852e-06
45.2935	-85.1911	19.7652	0.000146639	2.94137e-06	2.84256e-06
45.4185	-82.2686	20.4313	0.000180295	3.62293e-06	3.26695e-06
45.5436	-79.3462	21.0974	0.000211079	4.53039e-06	3.61108e-06
45.6686	-76.4237	21.7634	0.000235965	5.55244e-06	3.96603e-06
45.7936	-73.5013	22.4295	0.000250749	6.6583e-06	4.32069e-06
45.9187	-70.5788	23.0956	0.000250691	7.79534e-06	4.6606e-06
46.0437	-67.6564	23.7616	0.000231591	8.88911e-06	4.96855e-06
46.1687	-64.7339	24.4277	0.000191207	9.84904e-06	5.22602e-06
46.2938	-61.8115	25.0937	0.000130611	1.05806e-05	5.41528e-06
46.5127	-85.8497	22.426	0.000117243	2.70042e-06	2.54257e-06
46.6377	-82.9272	23.0921	0.000141863	3.34612e-06	2.79582e-06
46.7627	-80.0048	23.7582	0.000162947	4.07656e-06	3.05903e-06
46.8878	-77.0823	24.4242	0.000178456	4.87728e-06	3.32596e-06
47.0128	-74.1599	25.0903	0.000185744	5.72148e-06	3.58831e-06
47.1378	-71.2374	25.7564	0.00018206	6.56877e-06	3.83584e-06
47.2629	-68.315	26.4224	0.000165229	7.36638e-06	4.05697e-06
47.3879	-65.3925	27.0885	0.000134431	8.05376e-06	4.23964e-06
47.8568	-83.5858	25.7529	0.000110441	3.06249e-06	2.40452e-06
47.9819	-80.6634	26.419	0.000125207	3.65082e-06	2.60773e-06
48.1069	-77.7409	27.085	0.000135038	4.28105e-06	2.81083e-06
48.2319	-74.8185	27.7511	0.000138324	4.93106e-06	3.00766e-06
48.357	-71.896	28.4172	0.000133501	5.57035e-06	3.19094e-06
48.482	-68.9736	29.0832	0.000119486	6.16146e-06	3.35276e-06
49.4511	-75.4771	30.4119	0.000103296	4.26565e-06	2.54257e-06
40.5317	-86.9045	14.6647	0.000156746	3.48511e-06	2.05909e-06
40.6568	-83.982	15.3308	0.000217718	3.97497e-06	2.92798e-06
40.7818	-81.0596	15.9968	0.000282299	4.5239e-06	4.0399e-06
41.5569	-87.5726	17.4038	0.000134215	3.03031e-06	2.17048e-06
41.6819	-84.6502	18.0698	0.000180334	3.41439e-06	2.93081e-06
41.807	-81.7277	18.7359	0.000226885	3.86773e-06	3.83584e-06
41.932	-78.8053	19.402	0.00027233	4.99294e-06	4.28999e-06
42.057	-75.8828	20.068	0.000312466	6.30124e-06	4.7677e-06
42.1821	-72.9604	20.7341	0.000340813	7.76119e-06	5.25441e-06
42.3071	-70.0379	21.4002	0.000349323	9.30659e-06	5.72967e-06
42.4321	-67.1155	22.0662	0.000330026	1.08328e-05	6.16768e-06
42.5572	-64.193	22.7323	0.0002776	1.22024e-05	6.53931e-06
42.6822	-61.2706	23.3984	0.000192222	1.32646e-05	6.81564e-06
42.5821	-88.2408	20.1429	0.000111476	2.6391e-06	2.18852e-06
42.7071	-85.3183	20.8089	0.000146639	2.94137e-06	2.84256e-06
42.8321	-82.3959	21.475	0.000180295	3.62293e-06	3.26695e-06
42.9572	-79.4734	22.1411	0.000211079	4.53039e-06	3.61108e-06
43.0822	-76.5509	22.8071	0.000235965	5.55244e-06	3.96603e-06
43.2072	-73.6285	23.4732	0.000250749	6.6583e-06	4.32069e-06
43.3323	-70.706	24.1393	0.000250691	7.79534e-06	4.6606e-06
43.4573	-67.7836	24.8053	0.000231591	8.88911e-06	4.96855e-06
43.5823	-64.8611	25.4714	0.000191207	9.84904e-06	5.22602e-06
43.7074	-61.9387	26.1375	0.000130611	1.05806e-05	5.41528e-06
43.7323	-85.9864	23.548	0.000117243	2.70042e-06	2.54257e-06
43.8573	-83.064	24.2141	0.000141863	3.34612e-06	2.79582e-06
43.9823	-80.1415	24.8802	0.000162947	4.07656e-06	3.05903e-06
44.1074	-77.2191	25.5462	0.000178456	4.87728e-06	3.32596e-06
44.2324	-74.2966	26.2123	0.000185744	5.72148e-06	3.58831e-06
44.3574	-71.3742	26.8784	0.00018206	6.56877e-06	3.83584e-06
44.4825	-68.4517	27.5444	0.000165229	7.36638e-06	4.05697e-06
44.6075	-65.5293	28.2105	0.000134431	8.05376e-06	4.23964e-06
44.8825	-83.7321	26.9532	0.000110441	3.06249e-06	2.40452e-06
45.0075	-80.8097	27.6193	0.000125207	3.65082e-06	2.60773e-06
45.1325	-77.8872	28.2853	0.000135038	4.28105e-06	2.81083e-06
45.2576	-74.9648	28.9514	0.000138324	4.93106e-06	3.00766e-06
45.3826	-72.0423	29.6174	0.000133501	5.57035e-06	3.19094e-06
45.5076	-69.1199	30.2835	0.000119486	6.16146e-06	3.35276e-06
46.2827	-75.6329	31.6905	0.000103296	4.26565e-06	2.54257e-06
38.2767	-86.9757	15.4006	0.000156746	3.48511e-06	2.05909e-06
38.4017	-84.0533	16.0667	0.000217718	3.97497e-06	2.92798e-06
38.5267	-81.1308	16.7327	0.000282299	4.5239e-06	4.0399e-06
39.1029	-87.6501	18.2046	0.000134215	3.03031e-06	2.17048e-06
39.2279	-84.7277	18.8707	0.000180334	3.41439e-06	2.93081e-06
39.3529	-81.8052	19.5368	0.000226885	3.86773e-06	3.83584e-06
39.478	-78.8828	20.2028	0.00027233	4.99294e-06	4.28999e-06
39.603	-75.9603	20.8689	0.000312466	6.30124e-06	4.7677e-06
39.728	-73.0379	21.535	0.000340813	7.76119e-06	5.25441e-06
39.8531	-70.1154	22.201	0.000349323	9.30659e-06	5.72967e-06
39.9781	-67.193	22.8671	0.000330026	1.08328e-05	6.16768e-06
40.1031	-64.2705	23.5331	0.0002776	1.22024e-05	6.53931e-06
40.2282	-61.3481	24.1992	0.000192222	1.32646e-05	6.81564e-06
39.9291	-88.3246	21.0087	0.000111476	2.6391e-06	2.18852e-06
40.0541	-85.4021	21.6747	0.000146639	2.94137e-06	2.84256e-06
40.1791	-82.4797	22.3408	0.000180295	3.62293e-06	3.26695e-06
40.3042	-79.5572	23.0069	0.000211079	4.53039e-06	3.61108e-06
40.4292	-76.6348	23.6729	0.000235965	5.55244e-06	3.96603e-06
40.5542	-73.7123	24.339	0.000250749	6.6583e-06	4.32069e-06
40.6793	-70.7899	25.005	0.000250691	7.79534e-06	4.6606e-06
40.8043	-67.8674	25.6711	0.000231591	8.88911e-06	4.96855e-06
40.9293	-64.945	26.3372	0.000191207	9.84904e-06	5.22602e-06
41.0544	-62.0225	27.0032	0.000130611	1.05806e-05	5.41528e-06
40.8803	-86.0765	24.4788	0.000117243	2.70042e-06	2.54257e-06
41.0053	-83.1541	25.1448	0.000141863	3.34612e-06	2.79582e-06
41.1304	-80.2316	25.8109	0.000162947	4.07656e-06	3.05903e-06
41.2554	-77.3092	26.4769	0.000178456	4.87728e-06	3.32596e-06
41.3804	-74.3867	27.143	0.000185744	5.72148e-06	3.58831e-06
41.5055	-71.4643	27.8091	0.00018206	6.56877e-06	3.83584e-06
41.6305	-68.5418	28.4751	0.000165229	7.36638e-06	4.05697e-06
41.7555	-65.6194	29.1412	0.000134431	8.05376e-06	4.23964e-06
41.8315	-83.8285	27.9488	0.000110441	3.06249e-06	2.40452e-06
41.9565	-80.9061	28.6149	0.000125207	3.65082e-06	2.60773e-06
42.0816	-77.9836	29.281	0.000135038	4.28105e-06	2.81083e-06
42.2066	-75.0612	29.947	0.000138324	4.93106e-06	3.00766e-06
42.3316	-72.1387	30.6131	0.000133501	5.57035e-06	3.19094e-06
42.4567	-69.2163	31.2792	0.000119486	6.16146e-06	3.35276e-06
43.0328	-75.7356	32.7511	0.000103296	4.26565e-06	2.54257e-06
35.976	-87.0097	15.9817	0.000156746	3.48511e-06	2.05909e-06
36.101	-84.0873	16.6478	0.000217718	3.97497e-06	2.92798e-06
36.2261	-81.1648	17.3138	0.000282299	4.5239e-06	4.0399e-06
36.5992	-87.6872	18.837	0.000134215	3.03031e-06	2.17048e-06
36.7242	-84.7647	19.5031	0.000180334	3.41439e-06	2.93081e-06
36.8493	-81.8423	20.1691	0.000226885	3.86773e-06	3.83584e-06
36.9743	-78.9198	20.8352	0.00027233	4.99294e-06	4.28999e-06
37.0993	-75.9973	21.5013	0.000312466	6.30124e-06	4.7677e-06
37.2244	-73.0749	22.1673	0.000340813	7.76119e-06	5.25441e-06
37.3494	-70.1524	22.8334	0.000349323	9.30659e-06	5.72967e-06
37.4744	-67.23	23.4995	0.000330026	1.08328e-05	6.16768e-06
37.5995	-64.3075	24.1655	0.0002776	1.22024e-05	6.53931e-06
37.7245	-61.3851	24.8316	0.000192222	1.32646e-05	6.81564e-06
37.2224	-88.3646	21.6923	0.000111476	2.6391e-06	2.18852e-06
37.3474	-85.4421	22.3584	0.000146639	2.94137e-06	2.84256e-06
37.4725	-82.5197	23.0244	0.000180295	3.62293e-06	3.26695e-06
37.5975	-79.5972	23.6905	0.000211079	4.53039e-06	3.61108e-06
37.7225	-76.6748	24.3566	0.000235965	5.55244e-06	3.96603e-06
37.8476	-73.7523	25.0226	0.000250749	6.6583e-06	4.32069e-06
37.9726	-70.8299	25.6887	0.000250691	7.79534e-06	4.6606e-06
38.0976	-67.9074	26.3547	0.000231591	8.88911e-06	4.96855e-06
38.2227	-64.985	27.0208	0.000191207	9.84904e-06	5.22602e-06
38.3477	-62.0625	27.6869	0.000130611	1.05806e-05	5.41528e-06
37.9706	-86.1195	25.2137	0.000117243	2.70042e-06	2.54257e-06
38.0956	-83.1971	25.8797	0.000141863	3.34612e-06	2.79582e-06
38.2207	-80.2746	26.5458	0.000162947	4.07656e-06	3.05903e-06
38.3457	-77.3522	27.2119	0.000178456	4.87728e-06	3.32596e-06
38.4707	-74.4297	27.8779	0.000185744	5.72148e-06	3.58831e-06
38.5958	-71.5073	28.544	0.00018206	6.56877e-06	3.83584e-06
38.7208	-68.5848	29.21	0.000165229	7.36638e-06	4.05697e-06
38.8459	-65.6624	29.8761	0.000134431	8.05376e-06	4.23964e-06
38.7188	-83.8745	28.735	0.000110441	3.06249e-06	2.40452e-06
38.8439	-80.9521	29.4011	0.000125207	3.65082e-06	2.60773e-06
38.9689	-78.0296	30.0672	0.000135038	4.28105e-06	2.81083e-06
39.0939	-75.1072	30.7332	0.000138324	4.93106e-06	3.00766e-06
39.219	-72.1847	31.3993	0.000133501	5.57035e-06	3.19094e-06
39.344	-69.2623	32.0653	0.000119486	6.16146e-06	3.35276e-06
39.7171	-75.7846	33.5885	0.000103296	4.26565e-06	2.54257e-06
33.6409	-87.0063	16.4051	0.000156746	3.48511e-06	2.05909e-06
33.7659	-84.0839	17.0712	0.000217718	3.97497e-06	2.92798e-06
34.0581	-87.6835	19.2978	0.000134215	3.03031e-06	2.17048e-06
34.1831	-84.761	19.9639	0.000180334	3.41439e-06	2.93081e-06
34.3081	-81.8386	20.6299	0.000226885	3.86773e-06	3.83584e-06
34.4332	-78.9161	21.296	0.00027233	4.99294e-06	4.28999e-06
34.5582	-75.9937	21.9621	0.000312466	6.30124e-06	4.7677e-06
34.6832	-73.0712	22.6281	0.000340813	7.76119e-06	5.25441e-06
34.8083	-70.1487	23.2942	0.000349323	9.30659e-06	5.72967e-06
34.9333	-67.2263	23.9603	0.000330026	1.08328e-05	6.16768e-06
35.0583	-64.3038	24.6263	0.0002776	1.22024e-05	6.53931e-06
35.1834	-61.3814	25.2924	0.000192222	1.32646e-05	6.81564e-06
34.4752	-88.3606	22.1905	0.000111476	2.6391e-06	2.18852e-06
34.6003	-85.4381	22.8565	0.000146639	2.94137e-06	2.84256e-06
34.7253	-82.5157	23.5226	0.000180295	3.62293e-06	3.26695e-06
34.8503	-79.5932	24.1887	0.000211079	4.53039e-06	3.61108e-06
34.9754	-76.6708	24.8547	0.000235965	5.55244e-06	3.96603e-06
35.1004	-73.7483	25.5208	0.000250749	6.6583e-06	4.32069e-06
35.2254	-70.8259	26.1868	0.000250691	7.79534e-06	4.6606e-06
35.3505	-67.9034	26.8529	0.000231591	8.88911e-06	4.96855e-06
35.4755	-64.981	27.519	0.000191207	9.84904e-06	5.22602e-06
35.6005	-62.0585	28.185	0.000130611	1.05806e-05	5.41528e-06
35.0174	-86.1153	25.7492	0.000117243	2.70042e-06	2.54257e-06
35.1425	-83.1928	26.4153	0.000141863	3.34612e-06	2.79582e-06
35.2675	-80.2703	27.0813	0.000162947	4.07656e-06	3.05903e-06
35.3925	-77.3479	27.7474	0.000178456	4.87728e-06	3.32596e-06
35.5176	-74.4254	28.4134	0.000185744	5.72148e-06	3.58831e-06
35.6426	-71.503	29.0795	0.00018206	6.56877e-06	3.83584e-06
35.7676	-68.5805	29.7456	0.000165229	7.36638e-06	4.05697e-06
35.8927	-65.6581	30.4116	0.000134431	8.05376e-06	4.23964e-06
35.5596	-83.8699	29.3079	0.000110441	3.06249e-06	2.40452e-06
35.6846	-80.9475	29.974	0.000125207	3.65082e-06	2.60773e-06
35.8097	-78.025	30.64	0.000135038	4.28105e-06	2.81083e-06
35.9347	-75.1026	31.3061	0.000138324	4.93106e-06	3.00766e-06
36.0597	-72.1801	31.9722	0.000133501	5.57035e-06	3.19094e-06
36.1848	-69.2577	32.6382	0.000119486	6.16146e-06	3.35276e-06
36.3519	-75.7797	34.1988	0.000103296	4.26565e-06	2.54257e-06
31.2828	-86.9656	16.6689	0.000156746	3.48511e-06	2.05909e-06
31.4919	-87.6391	19.5848	0.000134215	3.03031e-06	2.17048e-06
31.6169	-84.7166	20.2509	0.000180334	3.41439e-06	2.93081e-06
31.742	-81.7942	20.9169	0.000226885	3.86773e-06	3.83584e-06
31.867	-78.8717	21.583	0.00027233	4.99294e-06	4.28999e-06
31.992	-75.9493	22.249	0.000312466	6.30124e-06	4.7677e-06
32.1171	-73.0268	22.9151	0.000340813	7.76119e-06	5.25441e-06
32.2421	-70.1044	23.5812	0.000349323	9.30659e-06	5.72967e-06
31.701	-88.3126	22.5007	0.000111476	2.6391e-06	2.18852e-06
31.826	-85.3901	23.1668	0.000146639	2.94137e-06	2.84256e-06
31.951	-82.4677	23.8328	0.000180295	3.62293e-06	3.26695e-06
32.0761	-79.5452	24.4989	0.000211079	4.53039e-06	3.61108e-06
32.2011	-76.6228	25.165	0.000235965	5.55244e-06	3.96603e-06
32.3261	-73.7003	25.831	0.000250749	6.6583e-06	4.32069e-06
32.4512	-70.7779	26.4971	0.000250691	7.79534e-06	4.6606e-06
32.5762	-67.8554	27.1632	0.000231591	8.88911e-06	4.96855e-06
32.7013	-64.933	27.8292	0.000191207	9.84904e-06	5.22602e-06
32.8263	-62.0105	28.4953	0.000130611	1.05806e-05	5.41528e-06
32.0351	-86.0637	26.0827	0.000117243	2.70042e-06	2.54257e-06
32.1601	-83.1412	26.7488	0.000141863	3.34612e-06	2.79582e-06
32.2852	-80.2188	27.4148	0.000162947	4.07656e-06	3.05903e-06
32.4102	-77.2963	28.0809	0.000178456	4.87728e-06	3.32596e-06
32.5352	-74.3739	28.747	0.000185744	5.72148e-06	3.58831e-06
32.6603	-71.4514	29.413	0.00018206	6.56877e-06	3.83584e-06
32.7853	-68.529	30.0791	0.000165229	7.36638e-06	4.05697e-06
32.9103	-65.6065	30.7452	0.000134431	8.05376e-06	4.23964e-06
32.3692	-83.8147	29.6647	0.000110441	3.06249e-06	2.40452e-06
32.4943	-80.8923	30.3308	0.000125207	3.65082e-06	2.60773e-06
32.6193	-77.9698	30.9968	0.000135038	4.28105e-06	2.81083e-06
32.7443	-75.0474	31.6629	0.000138324	4.93106e-06	3.00766e-06
32.8694	-72.1249	32.329	0.000133501	5.57035e-06	3.19094e-06
32.9944	-69.2025	32.995	0.000119486	6.16146e-06	3.35276e-06
32.9534	-75.7209	34.5788	0.000103296	4.26565e-06	2.54257e-06
28.9131	-87.5542	19.6966	0.000134215	3.03031e-06	2.17048e-06
29.0382	-84.6318	20.3626	0.000180334	3.41439e-06	2.93081e-06
29.1632	-81.7093	21.0287	0.000226885	3.86773e-06	3.83584e-06
29.2882	-78.7869	21.6948	0.00027233	4.99294e-06	4.28999e-06
29.4133	-75.8644	22.3608	0.000312466	6.30124e-06	4.7677e-06
28.9131	-88.2209	22.6216	0.000111476	2.6391e-06	2.18852e-06
29.0382	-85.2984	23.2876	0.000146639	2.94137e-06	2.84256e-06
29.1632	-82.376	23.9537	0.000180295	3.62293e-06	3.26695e-06
29.2882	-79.4535	24.6198	0.000211079	4.53039e-06	3.61108e-06
29.4133	-76.5311	25.2858	0.000235965	5.55244e-06	3.96603e-06
29.5383	-73.6086	25.9519	0.000250749	6.6583e-06	4.32069e-06
29.6633	-70.6862	26.6179	0.000250691	7.79534e-06	4.6606e-06
29.7884	-67.7637	27.284	0.000231591	8.88911e-06	4.96855e-06
29.9134	-64.8413	27.9501	0.000191207	9.84904e-06	5.22602e-06
30.0385	-61.9188	28.6161	0.000130611	1.05806e-05	5.41528e-06
29.0382	-85.9651	26.2126	0.000117243	2.70042e-06	2.54257e-06
29.1632	-83.0426	26.8787	0.000141863	3.34612e-06	2.79582e-06
29.2882	-80.1202	27.5448	0.000162947	4.07656e-06	3.05903e-06
29.4133	-77.1977	28.2108	0.000178456	4.87728e-06	3.32596e-06
29.5383	-74.2753	28.8769	0.000185744	5.72148e-06	3.58831e-06
29.6633	-71.3528	29.5429	0.00018206	6.56877e-06	3.83584e-06
29.7884	-68.4303	30.209	0.000165229	7.36638e-06	4.05697e-06
29.9134	-65.5079	30.8751	0.000134431	8.05376e-06	4.23964e-06
29.1632	-83.7093	29.8037	0.000110441	3.06249e-06	2.40452e-06
29.2882	-80.7868	30.4697	0.000125207	3.65082e-06	2.60773e-06
29.4133	-77.8643	31.1358	0.000135038	4.28105e-06	2.81083e-06
29.5383	-74.9419	31.8019	0.000138324	4.93106e-06	3.00766e-06
29.6633	-72.0194	32.4679	0.000133501	5.57035e-06	3.19094e-06
29.7884	-69.097	33.134	0.000119486	6.16146e-06	3.35276e-06
29.5383	-75.6085	34.7269	0.000103296	4.26565e-06	2.54257e-06
26.3344	-87.4293	19.6326	0.000134215	3.03031e-06	2.17048e-06
26.4594	-84.5069	20.2987	0.000180334	3.41439e-06	2.93081e-06
26.5845	-81.5844	20.9647	0.000226885	3.86773e-06	3.83584e-06
26.1253	-88.0858	22.5524	0.000111476	2.6391e-06	2.18852e-06
26.2503	-85.1634	23.2185	0.000146639	2.94137e-06	2.84256e-06
26.3754	-82.2409	23.8845	0.000180295	3.62293e-06	3.26695e-06
26.5004	-79.3185	24.5506	0.000211079	4.53039e-06	3.61108e-06
26.6254	-76.396	25.2167	0.000235965	5.55244e-06	3.96603e-06
26.7505	-73.4736	25.8827	0.000250749	6.6583e-06	4.32069e-06
26.8755	-70.5511	26.5488	0.000250691	7.79534e-06	4.6606e-06
27.0005	-67.6287	27.2149	0.000231591	8.88911e-06	4.96855e-06
27.1256	-64.7062	27.8809	0.000191207	9.84904e-06	5.22602e-06
27.2506	-61.7838	28.547	0.000130611	1.05806e-05	5.41528e-06
26.0413	-85.8199	26.1383	0.000117243	2.70042e-06	2.54257e-06
26.1663	-82.8974	26.8043	0.000141863	3.34612e-06	2.79582e-06
26.2913	-79.975	27.4704	0.000162947	4.07656e-06	3.05903e-06
26.4164	-77.0525	28.1365	0.000178456	4.87728e-06	3.32596e-06
26.5414	-74.1301	28.8025	0.000185744	5.72148e-06	3.58831e-06
26.6664	-71.2076	29.4686	0.00018206	6.56877e-06	3.83584e-06
26.7915	-68.2852	30.1347	0.000165229	7.36638e-06	4.05697e-06
26.9165	-65.3627	30.8007	0.000134431	8.05376e-06	4.23964e-06
25.9572	-83.554	29.7241	0.000110441	3.06249e-06	2.40452e-06
26.0822	-80.6315	30.3902	0.000125207	3.65082e-06	2.60773e-06
26.2073	-77.7091	31.0563	0.000135038	4.28105e-06	2.81083e-06
26.3323	-74.7866	31.7223	0.000138324	4.93106e-06	3.00766e-06
26.4573	-71.8642	32.3884	0.000133501	5.57035e-06	3.19094e-06
26.5824	-68.9417	33.0545	0.000119486	6.16146e-06	3.35276e-06
26.1232	-75.4431	34.6421	0.000103296	4.26565e-06	2.54257e-06
23.7682	-87.265	19.3932	0.000134215	3.03031e-06	2.17048e-06
23.3511	-87.9081	22.2936	0.000111476	2.6391e-06	2.18852e-06
23.4761	-84.9857	22.9596	0.000146639	2.94137e-06	2.84256e-06
23.6011	-82.0632	23.6257	0.000180295	3.62293e-06	3.26695e-06
23.7262	-79.1408	24.2918	0.000211079	4.53039e-06	3.61108e-06
23.8512	-76.2183	24.9578	0.000235965	5.55244e-06	3.96603e-06
23.9762	-73.2959	25.6239	0.000250749	6.6583e-06	4.32069e-06
24.1013	-70.3734	26.29	0.000250691	7.79534e-06	4.6606e-06
24.2263	-67.451	26.956	0.000231591	8.88911e-06	4.96855e-06
23.0589	-85.6289	25.86	0.000117243	2.70042e-06	2.54257e-06
23.184	-82.7064	26.5261	0.000141863	3.34612e-06	2.79582e-06
23.309	-79.784	27.1922	0.000162947	4.07656e-06	3.05903e-06
23.434	-76.8615	27.8582	0.000178456	4.87728e-06	3.32596e-06
23.5591	-73.9391	28.5243	0.000185744	5.72148e-06	3.58831e-06
23.6841	-71.0166	29.1904	0.00018206	6.56877e-06	3.83584e-06
23.8091	-68.0942	29.8564	0.000165229	7.36638e-06	4.05697e-06
23.9342	-65.1717	30.5225	0.000134431	8.05376e-06	4.23964e-06
22.7668	-83.3496	29.4265	0.000110441	3.06249e-06	2.40452e-06
22.8918	-80.4272	30.0926	0.000125207	3.65082e-06	2.60773e-06
23.0169	-77.5047	30.7586	0.000135038	4.28105e-06	2.81083e-06
23.1419	-74.5823	31.4247	0.000138324	4.93106e-06	3.00766e-06
23.2669	-71.6598	32.0908	0.000133501	5.57035e-06	3.19094e-06
23.392	-68.7374	32.7568	0.000119486	6.16146e-06	3.35276e-06
22.7248	-75.2255	34.3251	0.000103296	4.26565e-06	2.54257e-06
20.6039	-87.6887	21.8463	0.000111476	2.6391e-06	2.18852e-06
20.7289	-84.7662	22.5124	0.000146639	2.94137e-06	2.84256e-06
20.854	-81.8438	23.1785	0.000180295	3.62293e-06	3.26695e-06
20.979	-78.9213	23.8445	0.000211079	4.53039e-06	3.61108e-06
20.1057	-85.393	25.3793	0.000117243	2.70042e-06	2.54257e-06
20.2308	-82.4705	26.0453	0.000141863	3.34612e-06	2.79582e-06
20.3558	-79.5481	26.7114	0.000162947	4.07656e-06	3.05903e-06
20.4808	-76.6256	27.3775	0.000178456	4.87728e-06	3.32596e-06
20.6059	-73.7032	28.0435	0.000185744	5.72148e-06	3.58831e-06
20.7309	-70.7807	28.7096	0.00018206	6.56877e-06	3.83584e-06
20.8559	-67.8582	29.3756	0.000165229	7.36638e-06	4.05697e-06
20.981	-64.9358	30.0417	0.000134431	8.05376e-06	4.23964e-06
19.6076	-83.0972	28.9122	0.000110441	3.06249e-06	2.40452e-06
19.7326	-80.1748	29.5782	0.000125207	3.65082e-06	2.60773e-06
19.8577	-77.2523	30.2443	0.000135038	4.28105e-06	2.81083e-06
19.9827	-74.3299	30.9104	0.000138324	4.93106e-06	3.00766e-06
20.1077	-71.4074	31.5764	0.000133501	5.57035e-06	3.19094e-06
20.2328	-68.485	32.2425	0.000119486	6.16146e-06	3.35276e-06
19.3595	-74.9566	33.7772	0.000103296	4.26565e-06	2.54257e-06
17.8972	-87.4285	21.2129	0.000111476	2.6391e-06	2.18852e-06
18.0223	-84.5061	21.879	0.000146639	2.94137e-06	2.84256e-06
17.1961	-85.1133	24.6983	0.000117243	2.70042e-06	2.54257e-06
17.3211	-82.1908	25.3644	0.000141863	3.34612e-06	2.79582e-06
17.4461	-79.2684	26.0304	0.000162947	4.07656e-06	3.05903e-06
17.5712	-76.3459	26.6965	0.000178456	4.87728e-06	3.32596e-06
17.6962	-73.4235	27.3625	0.000185744	5.72148e-06	3.58831e-06
17.8212	-70.501	28.0286	0.00018206	6.56877e-06	3.83584e-06
17.9463	-67.5786	28.6947	0.000165229	7.36638e-06	4.05697e-06
16.4949	-82.798	28.1837	0.000110441	3.06249e-06	2.40452e-06
16.6199	-79.8756	28.8498	0.000125207	3.65082e-06	2.60773e-06
16.745	-76.9531	29.5158	0.000135038	4.28105e-06	2.81083e-06
16.87	-74.0307	30.1819	0.000138324	4.93106e-06	3.00766e-06
16.995	-71.1082	30.848	0.000133501	5.57035e-06	3.19094e-06
17.1201	-68.1858	31.514	0.000119486	6.16146e-06	3.35276e-06
16.0438	-74.6379	33.0012	0.000103296	4.26565e-06	2.54257e-06
14.3441	-84.7912	23.8204	0.000117243	2.70042e-06	2.54257e-06
14.4691	-81.8687	24.4865	0.000141863	3.34612e-06	2.79582e-06
14.5942	-78.9463	25.1526	0.000162947	4.07656e-06	3.05903e-06
13.444	-82.4535	27.2446	0.000110441	3.06249e-06	2.40452e-06
13.569	-79.531	27.9107	0.000125207	3.65082e-06	2.60773e-06
13.694	-76.6086	28.5767	0.000135038	4.28105e-06	2.81083e-06
13.8191	-73.6861	29.2428	0.000138324	4.93106e-06	3.00766e-06
13.9441	-70.7637	29.9089	0.000133501	5.57035e-06	3.19094e-06
14.0691	-67.8412	30.5749	0.000119486	6.16146e-06	3.35276e-06
12.7939	-74.2709	32.0009	0.000103296	4.26565e-06	2.54257e-06
10.4696	-82.0652	26.0995	0.000110441	3.06249e-06	2.40452e-06
10.5946	-79.1428	26.7655	0.000125207	3.65082e-06	2.60773e-06
10.7197	-76.2203	27.4316	0.000135038	4.28105e-06	2.81083e-06
10.8447	-73.2979	28.0977	0.000138324	4.93106e-06	3.00766e-06
9.62553	-73.8573	30.7811	0.000103296	4.26565e-06	2.54257e-06
6.55419	-73.3992	29.3478	0.000103296	4.26565e-06	2.54257e-06
73.9491	-75.6087	-0.633468	0.000114519	3.51686e-06	2.476e-06
74.0741	-72.6863	0.0325958	0.000123026	4.09945e-06	2.66189e-06
74.1991	-69.7638	0.69866	0.000125477	4.6964e-06	2.84127e-06
74.3242	-66.8414	1.36472	0.000120586	5.27997e-06	3.00766e-06
72.828	-76.2482	2.38256	0.000114519	3.51686e-06	2.476e-06
72.9531	-73.3257	3.04862	0.000123026	4.09945e-06	2.66189e-06
73.0781	-70.4033	3.71469	0.000125477	4.6964e-06	2.84127e-06
73.2031	-67.4808	4.38075	0.000120586	5.27997e-06	3.00766e-06
73.3282	-64.5584	5.04682	0.000107509	5.8167e-06	3.15404e-06
69.7988	-81.7303	-0.0195294	0.00010839	2.64574e-06	2.42403e-06
69.9239	-78.8079	0.646535	0.000130672	3.25143e-06	2.6573e-06
70.0489	-75.8854	1.3126	0.000149337	3.93093e-06	2.89852e-06
70.1739	-72.963	1.97866	0.000162623	4.6698e-06	3.1419e-06
71.4949	-76.8599	5.31692	0.000114519	3.51686e-06	2.476e-06
71.6199	-73.9375	5.98299	0.000123026	4.09945e-06	2.66189e-06
71.7449	-71.015	6.64905	0.000125477	4.6964e-06	2.84127e-06
71.87	-68.0926	7.31511	0.000120586	5.27997e-06	3.00766e-06
71.995	-65.1701	7.98118	0.000107509	5.8167e-06	3.15404e-06
68.5508	-82.303	2.72753	0.00010839	2.64574e-06	2.42403e-06
68.6758	-79.3806	3.3936	0.000130672	3.25143e-06	2.6573e-06
68.8008	-76.4581	4.05966	0.000149337	3.93093e-06	2.89852e-06
68.9259	-73.5357	4.72573	0.000162623	4.6698e-06	3.1419e-06
69.0509	-70.6132	5.39179	0.000168279	5.4428e-06	3.37992e-06
69.1759	-67.6908	6.05785	0.000164019	6.2131e-06	3.60346e-06
69.301	-64.7683	6.72392	0.000148109	6.93366e-06	3.80233e-06
69.426	-61.8459	7.38998	0.000120003	7.55132e-06	3.96603e-06
65.7317	-84.8237	0.804208	0.000104144	2.52145e-06	2.17935e-06
65.8567	-81.9012	1.47027	0.000136358	2.80081e-06	2.7997e-06
69.9561	-77.441	8.15532	0.000114519	3.51686e-06	2.476e-06
70.0811	-74.5185	8.82139	0.000123026	4.09945e-06	2.66189e-06
70.2061	-71.5961	9.48745	0.000125477	4.6964e-06	2.84127e-06
70.3312	-68.6736	10.1535	0.000120586	5.27997e-06	3.00766e-06
70.4562	-65.7512	10.8196	0.000107509	5.8167e-06	3.15404e-06
67.1102	-82.847	5.38476	0.00010839	2.64574e-06	2.42403e-06
67.2352	-79.9245	6.05082	0.000130672	3.25143e-06	2.6573e-06
67.3603	-77.0021	6.71689	0.000149337	3.93093e-06	2.89852e-06
67.4853	-74.0796	7.38295	0.000162623	4.6698e-06	3.1419e-06
67.6103	-71.1572	8.04902	0.000168279	5.4428e-06	3.37992e-06
67.7354	-68.2347	8.71508	0.000164019	6.2131e-06	3.60346e-06
67.8604	-65.3123	9.38114	0.000148109	6.93366e-06	3.80233e-06
67.9854	-62.3898	10.0472	0.000120003	7.55132e-06	3.96603e-06
64.3893	-85.3306	3.28026	0.000104144	2.52145e-06	2.17935e-06
64.5144	-82.4081	3.94632	0.000136358	2.80081e-06	2.7997e-06
64.6394	-79.4856	4.61239	0.000166629	3.53271e-06	3.1e-06
64.7644	-76.5632	5.27845	0.000193718	4.3769e-06	3.41439e-06
64.8895	-73.6407	5.94452	0.000214954	5.3187e-06	3.73674e-06
65.0145	-70.7183	6.61058	0.000226722	6.32846e-06	4.05697e-06
68.2192	-77.9886	10.8839	0.000114519	3.51686e-06	2.476e-06
68.3442	-75.0661	11.55	0.000123026	4.09945e-06	2.66189e-06
68.4692	-72.1437	12.2161	0.000125477	4.6964e-06	2.84127e-06
68.5943	-69.2212	12.8821	0.000120586	5.27997e-06	3.00766e-06
68.7193	-66.2988	13.5482	0.000107509	5.8167e-06	3.15404e-06
65.4841	-83.3596	7.9392	0.00010839	2.64574e-06	2.42403e-06
65.6092	-80.4372	8.60526	0.000130672	3.25143e-06	2.6573e-06
65.7342	-77.5147	9.27133	0.000149337	3.93093e-06	2.89852e-06
65.8592	-74.5923	9.93739	0.000162623	4.6698e-06	3.1419e-06
65.9843	-71.6698	10.6035	0.000168279	5.4428e-06	3.37992e-06
66.1093	-68.7474	11.2695	0.000164019	6.2131e-06	3.60346e-06
66.2343	-65.8249	11.9356	0.000148109	6.93366e-06	3.80233e-06
66.3594	-62.9025	12.6017	0.000120003	7.55132e-06	3.96603e-06
62.8741	-85.8082	5.66054	0.000104144	2.52145e-06	2.17935e-06
62.9992	-82.8858	6.3266	0.000136358	2.80081e-06	2.7997e-06
63.1242	-79.9633	6.99266	0.000166629	3.53271e-06	3.1e-06
63.2493	-77.0409	7.65873	0.000193718	4.3769e-06	3.41439e-06
63.3743	-74.1184	8.32479	0.000214954	5.3187e-06	3.73674e-06
63.4993	-71.196	8.99086	0.000226722	6.32846e-06	4.05697e-06
63.6244	-68.2735	9.65692	0.00022506	7.35785e-06	4.36219e-06
63.7494	-65.3511	10.323	0.000206589	8.34052e-06	4.63734e-06
63.8744	-62.4286	10.989	0.000169666	9.19736e-06	4.8664e-06
63.9995	-59.5062	11.6551	0.000115451	9.84713e-06	5.03422e-06
60.3892	-85.3344	4.04793	0.000126556	2.89323e-06	2.18516e-06
60.5142	-82.4119	4.714	0.000168642	3.24767e-06	2.9094e-06
66.2926	-78.5	13.4895	0.000114519	3.51686e-06	2.476e-06
66.4176	-75.5775	14.1555	0.000123026	4.09945e-06	2.66189e-06
66.5426	-72.6551	14.8216	0.000125477	4.6964e-06	2.84127e-06
66.6677	-69.7326	15.4876	0.000120586	5.27997e-06	3.00766e-06
66.7927	-66.8102	16.1537	0.000107509	5.8167e-06	3.15404e-06
63.6805	-83.8384	10.3784	0.00010839	2.64574e-06	2.42403e-06
63.8056	-80.9159	11.0445	0.000130672	3.25143e-06	2.6573e-06
63.9306	-77.9935	11.7105	0.000149337	3.93093e-06	2.89852e-06
64.0556	-75.071	12.3766	0.000162623	4.6698e-06	3.1419e-06
64.1807	-72.1486	13.0427	0.000168279	5.4428e-06	3.37992e-06
64.3057	-69.2261	13.7087	0.000164019	6.2131e-06	3.60346e-06
64.4307	-66.3037	14.3748	0.000148109	6.93366e-06	3.80233e-06
64.5558	-63.3812	15.0409	0.000120003	7.55132e-06	3.96603e-06
61.1935	-86.2543	7.93344	0.000104144	2.52145e-06	2.17935e-06
61.3185	-83.3319	8.5995	0.000136358	2.80081e-06	2.7997e-06
61.4436	-80.4094	9.26557	0.000166629	3.53271e-06	3.1e-06
61.5686	-77.487	9.93163	0.000193718	4.3769e-06	3.41439e-06
61.6936	-74.5645	10.5977	0.000214954	5.3187e-06	3.73674e-06
61.8187	-71.6421	11.2638	0.000226722	6.32846e-06	4.05697e-06
61.9437	-68.7196	11.9298	0.00022506	7.35785e-06	4.36219e-06
62.0687	-65.7972	12.5959	0.000206589	8.34052e-06	4.63734e-06
62.1938	-62.8747	13.262	0.000169666	9.19736e-06	4.8664e-06
62.3188	-59.9523	13.928	0.000115451	9.84713e-06	5.03422e-06
58.8315	-85.7478	6.15453	0.000126556	2.89323e-06	2.18516e-06
58.9566	-82.8254	6.82059	0.000168642	3.24767e-06	2.9094e-06
59.0816	-79.9029	7.48666	0.000210391	3.79181e-06	3.6341e-06
59.2066	-76.9805	8.15272	0.000250276	4.83962e-06	4.04772e-06
59.3317	-74.058	8.81879	0.000284498	6.04434e-06	4.47981e-06
64.1857	-78.9727	15.9592	0.000114519	3.51686e-06	2.476e-06
64.3107	-76.0503	16.6253	0.000123026	4.09945e-06	2.66189e-06
64.4358	-73.1278	17.2913	0.000125477	4.6964e-06	2.84127e-06
64.5608	-70.2054	17.9574	0.000120586	5.27997e-06	3.00766e-06
64.6858	-67.2829	18.6235	0.000107509	5.8167e-06	3.15404e-06
61.7081	-84.281	12.6905	0.00010839	2.64574e-06	2.42403e-06
61.8332	-81.3585	13.3566	0.000130672	3.25143e-06	2.6573e-06
61.9582	-78.436	14.0226	0.000149337	3.93093e-06	2.89852e-06
62.0832	-75.5136	14.6887	0.000162623	4.6698e-06	3.1419e-06
62.2083	-72.5911	15.3548	0.000168279	5.4428e-06	3.37992e-06
62.3333	-69.6687	16.0208	0.000164019	6.2131e-06	3.60346e-06
62.4583	-66.7462	16.6869	0.000148109	6.93366e-06	3.80233e-06
62.5834	-63.8238	17.353	0.000120003	7.55132e-06	3.96603e-06
59.3556	-86.6667	10.0879	0.000104144	2.52145e-06	2.17935e-06
59.4806	-83.7443	10.754	0.000136358	2.80081e-06	2.7997e-06
59.6057	-80.8218	11.42	0.000166629	3.53271e-06	3.1e-06
59.7307	-77.8994	12.0861	0.000193718	4.3769e-06	3.41439e-06
59.8557	-74.9769	12.7522	0.000214954	5.3187e-06	3.73674e-06
59.9808	-72.0545	13.4182	0.000226722	6.32846e-06	4.05697e-06
60.1058	-69.132	14.0843	0.00022506	7.35785e-06	4.36219e-06
60.2308	-66.2096	14.7504	0.000206589	8.34052e-06	4.63734e-06
60.3559	-63.2871	15.4164	0.000169666	9.19736e-06	4.8664e-06
60.4809	-60.3647	16.0825	0.000115451	9.84713e-06	5.03422e-06
57.1281	-86.1301	8.15135	0.000126556	2.89323e-06	2.18516e-06
57.2531	-83.2076	8.81741	0.000168642	3.24767e-06	2.9094e-06
57.3782	-80.2852	9.48347	0.000210391	3.79181e-06	3.6341e-06
57.5032	-77.3627	10.1495	0.000250276	4.83962e-06	4.04772e-06
57.6282	-74.4403	10.8156	0.000284498	6.04434e-06	4.47981e-06
57.7533	-71.5178	11.4817	0.000307425	7.37413e-06	4.91703e-06
57.8783	-68.5954	12.1477	0.000312302	8.76731e-06	5.34116e-06
54.9006	-85.5934	6.21479	0.000149417	3.32596e-06	2.10886e-06
61.9088	-79.4045	18.2811	0.000114519	3.51686e-06	2.476e-06
62.0339	-76.482	18.9472	0.000123026	4.09945e-06	2.66189e-06
62.1589	-73.5596	19.6133	0.000125477	4.6964e-06	2.84127e-06
62.2839	-70.6371	20.2793	0.000120586	5.27997e-06	3.00766e-06
62.409	-67.7147	20.9454	0.000107509	5.8167e-06	3.15404e-06
59.5766	-84.6852	14.8642	0.00010839	2.64574e-06	2.42403e-06
59.7016	-81.7627	15.5303	0.000130672	3.25143e-06	2.6573e-06
59.8267	-78.8403	16.1964	0.000149337	3.93093e-06	2.89852e-06
59.9517	-75.9178	16.8624	0.000162623	4.6698e-06	3.1419e-06
60.0767	-72.9954	17.5285	0.000168279	5.4428e-06	3.37992e-06
60.2018	-70.0729	18.1946	0.000164019	6.2131e-06	3.60346e-06
60.3268	-67.1505	18.8606	0.000148109	6.93366e-06	3.80233e-06
60.4518	-64.228	19.5267	0.000120003	7.55132e-06	3.96603e-06
57.3694	-87.0434	12.1134	0.000104144	2.52145e-06	2.17935e-06
57.4944	-84.1209	12.7795	0.000136358	2.80081e-06	2.7997e-06
57.6195	-81.1985	13.4455	0.000166629	3.53271e-06	3.1e-06
57.7445	-78.276	14.1116	0.000193718	4.3769e-06	3.41439e-06
57.8695	-75.3536	14.7777	0.000214954	5.3187e-06	3.73674e-06
57.9946	-72.4311	15.4437	0.000226722	6.32846e-06	4.05697e-06
58.1196	-69.5087	16.1098	0.00022506	7.35785e-06	4.36219e-06
58.2446	-66.5862	16.7759	0.000206589	8.34052e-06	4.63734e-06
58.3697	-63.6638	17.4419	0.000169666	9.19736e-06	4.8664e-06
58.4947	-60.7413	18.108	0.000115451	9.84713e-06	5.03422e-06
55.2872	-86.4792	10.0287	0.000126556	2.89323e-06	2.18516e-06
55.4123	-83.5567	10.6947	0.000168642	3.24767e-06	2.9094e-06
55.5373	-80.6343	11.3608	0.000210391	3.79181e-06	3.6341e-06
55.6623	-77.7118	12.0268	0.000250276	4.83962e-06	4.04772e-06
55.7874	-74.7894	12.6929	0.000284498	6.04434e-06	4.47981e-06
55.9124	-71.8669	13.359	0.000307425	7.37413e-06	4.91703e-06
56.0374	-68.9445	14.025	0.000312302	8.76731e-06	5.34116e-06
56.1625	-66.022	14.6911	0.000292682	1.01303e-05	5.72967e-06
56.2875	-63.0996	15.3572	0.000244542	1.13439e-05	6.05758e-06
56.4125	-60.1771	16.0232	0.000168501	1.22791e-05	6.3004e-06
53.2051	-85.9149	7.94389	0.000149417	3.32596e-06	2.10886e-06
53.3301	-82.9925	8.60996	0.000204932	3.77751e-06	2.94192e-06
59.473	-79.7932	20.444	0.000114519	3.51686e-06	2.476e-06
59.598	-76.8708	21.11	0.000123026	4.09945e-06	2.66189e-06
59.7231	-73.9483	21.7761	0.000125477	4.6964e-06	2.84127e-06
59.8481	-71.0259	22.4421	0.000120586	5.27997e-06	3.00766e-06
59.9731	-68.1034	23.1082	0.000107509	5.8167e-06	3.15404e-06
57.2963	-85.0491	16.889	0.00010839	2.64574e-06	2.42403e-06
57.4213	-82.1266	17.5551	0.000130672	3.25143e-06	2.6573e-06
57.5463	-79.2042	18.2211	0.000149337	3.93093e-06	2.89852e-06
57.6714	-76.2817	18.8872	0.000162623	4.6698e-06	3.1419e-06
57.7964	-73.3593	19.5533	0.000168279	5.4428e-06	3.37992e-06
57.9214	-70.4368	20.2193	0.000164019	6.2131e-06	3.60346e-06
58.0465	-67.5144	20.8854	0.000148109	6.93366e-06	3.80233e-06
58.1715	-64.5919	21.5515	0.000120003	7.55132e-06	3.96603e-06
55.2445	-87.3825	14.0001	0.000104144	2.52145e-06	2.17935e-06
55.3696	-84.46	14.6662	0.000136358	2.80081e-06	2.7997e-06
55.4946	-81.5376	15.3323	0.000166629	3.53271e-06	3.1e-06
55.6196	-78.6151	15.9983	0.000193718	4.3769e-06	3.41439e-06
55.7447	-75.6927	16.6644	0.000214954	5.3187e-06	3.73674e-06
55.8697	-72.7702	17.3305	0.000226722	6.32846e-06	4.05697e-06
55.9947	-69.8478	17.9965	0.00022506	7.35785e-06	4.36219e-06
56.1198	-66.9253	18.6626	0.000206589	8.34052e-06	4.63734e-06
56.2448	-64.0029	19.3286	0.000169666	9.19736e-06	4.8664e-06
56.3698	-61.0804	19.9947	0.000115451	9.84713e-06	5.03422e-06
53.3178	-86.7935	11.7773	0.000126556	2.89323e-06	2.18516e-06
53.4429	-83.871	12.4434	0.000168642	3.24767e-06	2.9094e-06
53.5679	-80.9486	13.1094	0.000210391	3.79181e-06	3.6341e-06
53.6929	-78.0261	13.7755	0.000250276	4.83962e-06	4.04772e-06
53.818	-75.1036	14.4416	0.000284498	6.04434e-06	4.47981e-06
53.943	-72.1812	15.1076	0.000307425	7.37413e-06	4.91703e-06
54.0681	-69.2587	15.7737	0.000312302	8.76731e-06	5.34116e-06
54.1931	-66.3363	16.4398	0.000292682	1.01303e-05	5.72967e-06
54.3181	-63.4138	17.1058	0.000244542	1.13439e-05	6.05758e-06
54.4432	-60.4914	17.7719	0.000168501	1.22791e-05	6.3004e-06
51.3912	-86.2044	9.5545	0.000149417	3.32596e-06	2.10886e-06
51.5162	-83.282	10.2206	0.000204932	3.77751e-06	2.94192e-06
51.6412	-80.3595	10.8866	0.000262845	4.27984e-06	3.99392e-06
56.8901	-80.137	22.4371	0.000114519	3.51686e-06	2.476e-06
57.0152	-77.2145	23.1032	0.000123026	4.09945e-06	2.66189e-06
57.1402	-74.2921	23.7692	0.000125477	4.6964e-06	2.84127e-06
57.2652	-71.3696	24.4353	0.000120586	5.27997e-06	3.00766e-06
57.3903	-68.4472	25.1014	0.000107509	5.8167e-06	3.15404e-06
54.8783	-85.3709	18.7549	0.00010839	2.64574e-06	2.42403e-06
55.0033	-82.4484	19.421	0.000130672	3.25143e-06	2.6573e-06
55.1283	-79.526	20.0871	0.000149337	3.93093e-06	2.89852e-06
55.2534	-76.6035	20.7531	0.000162623	4.6698e-06	3.1419e-06
55.3784	-73.6811	21.4192	0.000168279	5.4428e-06	3.37992e-06
55.5034	-70.7586	22.0853	0.000164019	6.2131e-06	3.60346e-06
55.6285	-67.8362	22.7513	0.000148109	6.93366e-06	3.80233e-06
55.7535	-64.9137	23.4174	0.000120003	7.55132e-06	3.96603e-06
52.9914	-87.6824	15.7388	0.000104144	2.52145e-06	2.17935e-06
53.1164	-84.7599	16.4049	0.000136358	2.80081e-06	2.7997e-06
53.2415	-81.8375	17.071	0.000166629	3.53271e-06	3.1e-06
53.3665	-78.915	17.737	0.000193718	4.3769e-06	3.41439e-06
53.4915	-75.9926	18.4031	0.000214954	5.3187e-06	3.73674e-06
53.6166	-73.0701	19.0692	0.000226722	6.32846e-06	4.05697e-06
53.7416	-70.1477	19.7352	0.00022506	7.35785e-06	4.36219e-06
53.8666	-67.2252	20.4013	0.000206589	8.34052e-06	4.63734e-06
53.9917	-64.3028	21.0674	0.000169666	9.19736e-06	4.8664e-06
54.1167	-61.3803	21.7334	0.000115451	9.84713e-06	5.03422e-06
51.2296	-87.0714	13.3888	0.000126556	2.89323e-06	2.18516e-06
51.3546	-84.1489	14.0549	0.000168642	3.24767e-06	2.9094e-06
51.4796	-81.2265	14.7209	0.000210391	3.79181e-06	3.6341e-06
51.6047	-78.304	15.387	0.000250276	4.83962e-06	4.04772e-06
51.7297	-75.3816	16.0531	0.000284498	6.04434e-06	4.47981e-06
51.8547	-72.4591	16.7191	0.000307425	7.37413e-06	4.91703e-06
51.9798	-69.5367	17.3852	0.000312302	8.76731e-06	5.34116e-06
52.1048	-66.6142	18.0513	0.000292682	1.01303e-05	5.72967e-06
52.2298	-63.6918	18.7173	0.000244542	1.13439e-05	6.05758e-06
52.3549	-60.7693	19.3834	0.000168501	1.22791e-05	6.3004e-06
49.4677	-86.4604	11.0388	0.000149417	3.32596e-06	2.10886e-06
49.5928	-83.538	11.7048	0.000204932	3.77751e-06	2.94192e-06
49.7178	-80.6155	12.3709	0.000262845	4.27984e-06	3.99392e-06
49.8429	-77.6931	13.037	0.000321877	5.28877e-06	4.82899e-06
54.1728	-80.4341	24.2509	0.000114519	3.51686e-06	2.476e-06
54.2978	-77.5117	24.917	0.000123026	4.09945e-06	2.66189e-06
54.4229	-74.5892	25.583	0.000125477	4.6964e-06	2.84127e-06
54.5479	-71.6667	26.2491	0.000120586	5.27997e-06	3.00766e-06
54.6729	-68.7443	26.9151	0.000107509	5.8167e-06	3.15404e-06
52.3344	-85.6491	20.453	0.00010839	2.64574e-06	2.42403e-06
52.4594	-82.7266	21.119	0.000130672	3.25143e-06	2.6573e-06
52.5844	-79.8042	21.7851	0.000149337	3.93093e-06	2.89852e-06
52.7095	-76.8817	22.4511	0.000162623	4.6698e-06	3.1419e-06
52.8345	-73.9593	23.1172	0.000168279	5.4428e-06	3.37992e-06
52.9595	-71.0368	23.7833	0.000164019	6.2131e-06	3.60346e-06
53.0846	-68.1144	24.4493	0.000148109	6.93366e-06	3.80233e-06
53.2096	-65.1919	25.1154	0.000120003	7.55132e-06	3.96603e-06
50.621	-87.9416	17.3211	0.000104144	2.52145e-06	2.17935e-06
50.746	-85.0191	17.9871	0.000136358	2.80081e-06	2.7997e-06
50.871	-82.0967	18.6532	0.000166629	3.53271e-06	3.1e-06
50.9961	-79.1742	19.3193	0.000193718	4.3769e-06	3.41439e-06
51.1211	-76.2518	19.9853	0.000214954	5.3187e-06	3.73674e-06
51.2461	-73.3293	20.6514	0.000226722	6.32846e-06	4.05697e-06
51.3712	-70.4069	21.3175	0.00022506	7.35785e-06	4.36219e-06
51.4962	-67.4844	21.9835	0.000206589	8.34052e-06	4.63734e-06
51.6212	-64.562	22.6496	0.000169666	9.19736e-06	4.8664e-06
51.7463	-61.6395	23.3157	0.000115451	9.84713e-06	5.03422e-06
49.0326	-87.3116	14.8553	0.000126556	2.89323e-06	2.18516e-06
49.1576	-84.3892	15.5213	0.000168642	3.24767e-06	2.9094e-06
49.2826	-81.4667	16.1874	0.000210391	3.79181e-06	3.6341e-06
49.4077	-78.5443	16.8535	0.000250276	4.83962e-06	4.04772e-06
49.5327	-75.6218	17.5195	0.000284498	6.04434e-06	4.47981e-06
49.6577	-72.6994	18.1856	0.000307425	7.37413e-06	4.91703e-06
49.7828	-69.7769	18.8517	0.000312302	8.76731e-06	5.34116e-06
49.9078	-66.8545	19.5177	0.000292682	1.01303e-05	5.72967e-06
50.0329	-63.932	20.1838	0.000244542	1.13439e-05	6.05758e-06
50.1579	-61.0096	20.8498	0.000168501	1.22791e-05	6.3004e-06
47.4442	-86.6817	12.3895	0.000149417	3.32596e-06	2.10886e-06
47.5692	-83.7592	13.0555	0.000204932	3.77751e-06	2.94192e-06
47.6943	-80.8368	13.7216	0.000262845	4.27984e-06	3.99392e-06
47.8193	-77.9143	14.3876	0.000321877	5.28877e-06	4.82899e-06
47.9443	-74.9919	15.0537	0.000377047	6.83158e-06	5.41528e-06
51.3342	-80.6831	25.8765	0.000114519	3.51686e-06	2.476e-06
51.4593	-77.7607	26.5425	0.000123026	4.09945e-06	2.66189e-06
51.5843	-74.8382	27.2086	0.000125477	4.6964e-06	2.84127e-06
51.7093	-71.9158	27.8747	0.000120586	5.27997e-06	3.00766e-06
51.8344	-68.9933	28.5407	0.000107509	5.8167e-06	3.15404e-06
49.677	-85.8822	21.9748	0.00010839	2.64574e-06	2.42403e-06
49.802	-82.9598	22.6408	0.000130672	3.25143e-06	2.6573e-06
49.927	-80.0373	23.3069	0.000149337	3.93093e-06	2.89852e-06
50.0521	-77.1149	23.973	0.000162623	4.6698e-06	3.1419e-06
50.1771	-74.1924	24.639	0.000168279	5.4428e-06	3.37992e-06
50.3021	-71.27	25.3051	0.000164019	6.2131e-06	3.60346e-06
50.4272	-68.3475	25.9712	0.000148109	6.93366e-06	3.80233e-06
50.5522	-65.425	26.6372	0.000120003	7.55132e-06	3.96603e-06
48.1448	-88.1588	18.7391	0.000104144	2.52145e-06	2.17935e-06
48.2698	-85.2364	19.4052	0.000136358	2.80081e-06	2.7997e-06
48.3948	-82.3139	20.0713	0.000166629	3.53271e-06	3.1e-06
48.5199	-79.3915	20.7373	0.000193718	4.3769e-06	3.41439e-06
48.6449	-76.469	21.4034	0.000214954	5.3187e-06	3.73674e-06
48.7699	-73.5466	22.0695	0.000226722	6.32846e-06	4.05697e-06
48.895	-70.6241	22.7355	0.00022506	7.35785e-06	4.36219e-06
49.02	-67.7017	23.4016	0.000206589	8.34052e-06	4.63734e-06
49.145	-64.7792	24.0676	0.000169666	9.19736e-06	4.8664e-06
49.2701	-61.8568	24.7337	0.000115451	9.84713e-06	5.03422e-06
46.7376	-87.513	16.1696	0.000126556	2.89323e-06	2.18516e-06
46.8626	-84.5905	16.8356	0.000168642	3.24767e-06	2.9094e-06
46.9876	-81.6681	17.5017	0.000210391	3.79181e-06	3.6341e-06
47.1127	-78.7456	18.1678	0.000250276	4.83962e-06	4.04772e-06
47.2377	-75.8232	18.8338	0.000284498	6.04434e-06	4.47981e-06
47.3627	-72.9007	19.4999	0.000307425	7.37413e-06	4.91703e-06
47.4878	-69.9783	20.1659	0.000312302	8.76731e-06	5.34116e-06
47.6128	-67.0558	20.832	0.000292682	1.01303e-05	5.72967e-06
47.7378	-64.1334	21.4981	0.000244542	1.13439e-05	6.05758e-06
47.8629	-61.2109	22.1641	0.000168501	1.22791e-05	6.3004e-06
45.3304	-86.8671	13.6	0.000149417	3.32596e-06	2.10886e-06
45.4554	-83.9447	14.2661	0.000204932	3.77751e-06	2.94192e-06
45.5804	-81.0222	14.9321	0.000262845	4.27984e-06	3.99392e-06
45.7055	-78.0998	15.5982	0.000321877	5.28877e-06	4.82899e-06
45.8305	-75.1773	16.2642	0.000377047	6.83158e-06	5.41528e-06
45.9555	-72.2549	16.9303	0.000419887	8.5949e-06	6.0216e-06
48.3883	-80.8829	27.3059	0.000114519	3.51686e-06	2.476e-06
48.5133	-77.9604	27.972	0.000123026	4.09945e-06	2.66189e-06
48.6383	-75.038	28.6381	0.000125477	4.6964e-06	2.84127e-06
48.7634	-72.1155	29.3041	0.000120586	5.27997e-06	3.00766e-06
48.8884	-69.1931	29.9702	0.000107509	5.8167e-06	3.15404e-06
46.919	-86.0692	23.313	0.00010839	2.64574e-06	2.42403e-06
47.0441	-83.1468	23.979	0.000130672	3.25143e-06	2.6573e-06
47.1691	-80.2243	24.6451	0.000149337	3.93093e-06	2.89852e-06
47.2941	-77.3019	25.3112	0.000162623	4.6698e-06	3.1419e-06
47.4192	-74.3794	25.9772	0.000168279	5.4428e-06	3.37992e-06
47.5442	-71.4569	26.6433	0.000164019	6.2131e-06	3.60346e-06
47.6692	-68.5345	27.3094	0.000148109	6.93366e-06	3.80233e-06
47.7943	-65.612	27.9754	0.000120003	7.55132e-06	3.96603e-06
45.5749	-88.3331	19.9861	0.000104144	2.52145e-06	2.17935e-06
45.6999	-85.4106	20.6522	0.000136358	2.80081e-06	2.7997e-06
45.8249	-82.4882	21.3182	0.000166629	3.53271e-06	3.1e-06
45.95	-79.5657	21.9843	0.000193718	4.3769e-06	3.41439e-06
46.075	-76.6433	22.6504	0.000214954	5.3187e-06	3.73674e-06
46.2	-73.7208	23.3164	0.000226722	6.32846e-06	4.05697e-06
46.3251	-70.7984	23.9825	0.00022506	7.35785e-06	4.36219e-06
46.4501	-67.8759	24.6486	0.000206589	8.34052e-06	4.63734e-06
46.5751	-64.9535	25.3146	0.000169666	9.19736e-06	4.8664e-06
46.7002	-62.031	25.9807	0.000115451	9.84713e-06	5.03422e-06
44.3557	-87.6745	17.3253	0.000126556	2.89323e-06	2.18516e-06
44.4807	-84.752	17.9914	0.000168642	3.24767e-06	2.9094e-06
44.6058	-81.8296	18.6574	0.000210391	3.79181e-06	3.6341e-06
44.7308	-78.9071	19.3235	0.000250276	4.83962e-06	4.04772e-06
44.8558	-75.9847	19.9895	0.000284498	6.04434e-06	4.47981e-06
44.9809	-73.0622	20.6556	0.000307425	7.37413e-06	4.91703e-06
45.1059	-70.1398	21.3217	0.000312302	8.76731e-06	5.34116e-06
45.2309	-67.2173	21.9877	0.000292682	1.01303e-05	5.72967e-06
45.356	-64.2949	22.6538	0.000244542	1.13439e-05	6.05758e-06
45.481	-61.3724	23.3199	0.000168501	1.22791e-05	6.3004e-06
43.1366	-87.0159	14.6645	0.000149417	3.32596e-06	2.10886e-06
43.2616	-84.0934	15.3305	0.000204932	3.77751e-06	2.94192e-06
43.3866	-81.171	15.9966	0.000262845	4.27984e-06	3.99392e-06
43.5117	-78.2485	16.6627	0.000321877	5.28877e-06	4.82899e-06
43.6367	-75.3261	17.3287	0.000377047	6.83158e-06	5.41528e-06
43.7617	-72.4036	17.9948	0.000419887	8.5949e-06	6.0216e-06
45.3492	-81.0324	28.5323	0.000114519	3.51686e-06	2.476e-06
45.4743	-78.1099	29.1983	0.000123026	4.09945e-06	2.66189e-06
45.5993	-75.1875	29.8644	0.000125477	4.6964e-06	2.84127e-06
45.7243	-72.265	30.5305	0.000120586	5.27997e-06	3.00766e-06
45.8494	-69.3426	31.1965	0.000107509	5.8167e-06	3.15404e-06
44.074	-86.2091	24.4611	0.00010839	2.64574e-06	2.42403e-06
44.199	-83.2867	25.1271	0.000130672	3.25143e-06	2.6573e-06
44.3241	-80.3642	25.7932	0.000149337	3.93093e-06	2.89852e-06
44.4491	-77.4418	26.4593	0.000162623	4.6698e-06	3.1419e-06
44.5741	-74.5193	27.1253	0.000168279	5.4428e-06	3.37992e-06
44.6992	-71.5969	27.7914	0.000164019	6.2131e-06	3.60346e-06
44.8242	-68.6744	28.4574	0.000148109	6.93366e-06	3.80233e-06
44.9492	-65.752	29.1235	0.000120003	7.55132e-06	3.96603e-06
42.9238	-88.4635	21.0559	0.000104144	2.52145e-06	2.17935e-06
43.0488	-85.541	21.722	0.000136358	2.80081e-06	2.7997e-06
43.1739	-82.6186	22.388	0.000166629	3.53271e-06	3.1e-06
43.2989	-79.6961	23.0541	0.000193718	4.3769e-06	3.41439e-06
43.4239	-76.7737	23.7202	0.000214954	5.3187e-06	3.73674e-06
43.549	-73.8512	24.3862	0.000226722	6.32846e-06	4.05697e-06
43.674	-70.9288	25.0523	0.00022506	7.35785e-06	4.36219e-06
43.799	-68.0063	25.7184	0.000206589	8.34052e-06	4.63734e-06
43.9241	-65.0839	26.3844	0.000169666	9.19736e-06	4.8664e-06
44.0491	-62.1614	27.0505	0.000115451	9.84713e-06	5.03422e-06
41.8986	-87.7953	18.3168	0.000126556	2.89323e-06	2.18516e-06
42.0236	-84.8729	18.9829	0.000168642	3.24767e-06	2.9094e-06
42.1487	-81.9504	19.6489	0.000210391	3.79181e-06	3.6341e-06
42.2737	-79.028	20.315	0.000250276	4.83962e-06	4.04772e-06
42.3988	-76.1055	20.9811	0.000284498	6.04434e-06	4.47981e-06
42.5238	-73.1831	21.6471	0.000307425	7.37413e-06	4.91703e-06
42.6488	-70.2606	22.3132	0.000312302	8.76731e-06	5.34116e-06
42.7739	-67.3382	22.9793	0.000292682	1.01303e-05	5.72967e-06
42.8989	-64.4157	23.6453	0.000244542	1.13439e-05	6.05758e-06
43.0239	-61.4933	24.3114	0.000168501	1.22791e-05	6.3004e-06
40.8734	-87.1272	15.5777	0.000149417	3.32596e-06	2.10886e-06
40.9985	-84.2047	16.2438	0.000204932	3.77751e-06	2.94192e-06
41.1235	-81.2823	16.9099	0.000262845	4.27984e-06	3.99392e-06
41.2485	-78.3598	17.5759	0.000321877	5.28877e-06	4.82899e-06
41.3736	-75.4374	18.242	0.000377047	6.83158e-06	5.41528e-06
41.4986	-72.5149	18.908	0.000419887	8.5949e-06	6.0216e-06
42.2319	-81.1309	29.5496	0.000114519	3.51686e-06	2.476e-06
42.357	-78.2084	30.2156	0.000123026	4.09945e-06	2.66189e-06
42.482	-75.286	30.8817	0.000125477	4.6964e-06	2.84127e-06
42.607	-72.3635	31.5478	0.000120586	5.27997e-06	3.00766e-06
42.7321	-69.4411	32.2138	0.000107509	5.8167e-06	3.15404e-06
41.1557	-86.3013	25.4134	0.00010839	2.64574e-06	2.42403e-06
41.2807	-83.3789	26.0795	0.000130672	3.25143e-06	2.6573e-06
41.4057	-80.4564	26.7456	0.000149337	3.93093e-06	2.89852e-06
41.5308	-77.534	27.4116	0.000162623	4.6698e-06	3.1419e-06
41.6558	-74.6115	28.0777	0.000168279	5.4428e-06	3.37992e-06
41.7809	-71.6891	28.7437	0.000164019	6.2131e-06	3.60346e-06
41.9059	-68.7666	29.4098	0.000148109	6.93366e-06	3.80233e-06
42.0309	-65.8442	30.0759	0.000120003	7.55132e-06	3.96603e-06
40.2045	-88.5494	21.9433	0.000104144	2.52145e-06	2.17935e-06
40.3295	-85.6269	22.6094	0.000136358	2.80081e-06	2.7997e-06
40.4545	-82.7045	23.2755	0.000166629	3.53271e-06	3.1e-06
40.5796	-79.782	23.9415	0.000193718	4.3769e-06	3.41439e-06
40.7046	-76.8596	24.6076	0.000214954	5.3187e-06	3.73674e-06
40.8296	-73.9371	25.2737	0.000226722	6.32846e-06	4.05697e-06
40.9547	-71.0147	25.9397	0.00022506	7.35785e-06	4.36219e-06
41.0797	-68.0922	26.6058	0.000206589	8.34052e-06	4.63734e-06
41.2047	-65.1698	27.2719	0.000169666	9.19736e-06	4.8664e-06
41.3298	-62.2473	27.9379	0.000115451	9.84713e-06	5.03422e-06
39.3783	-87.875	19.1393	0.000126556	2.89323e-06	2.18516e-06
39.5033	-84.9525	19.8054	0.000168642	3.24767e-06	2.9094e-06
39.6283	-82.0301	20.4714	0.000210391	3.79181e-06	3.6341e-06
39.7534	-79.1076	21.1375	0.000250276	4.83962e-06	4.04772e-06
39.8784	-76.1851	21.8036	0.000284498	6.04434e-06	4.47981e-06
40.0034	-73.2627	22.4696	0.000307425	7.37413e-06	4.91703e-06
40.1285	-70.3402	23.1357	0.000312302	8.76731e-06	5.34116e-06
40.2535	-67.4178	23.8018	0.000292682	1.01303e-05	5.72967e-06
40.3785	-64.4953	24.4678	0.000244542	1.13439e-05	6.05758e-06
40.5036	-61.5729	25.1339	0.000168501	1.22791e-05	6.3004e-06
38.5521	-87.2005	16.3353	0.000149417	3.32596e-06	2.10886e-06
38.6771	-84.2781	17.0013	0.000204932	3.77751e-06	2.94192e-06
38.8021	-81.3556	17.6674	0.000262845	4.27984e-06	3.99392e-06
38.9272	-78.4332	18.3335	0.000321877	5.28877e-06	4.82899e-06
39.0522	-75.5107	18.9995	0.000377047	6.83158e-06	5.41528e-06
39.0516	-81.1779	30.3529	0.000114519	3.51686e-06	2.476e-06
39.1766	-78.2554	31.0189	0.000123026	4.09945e-06	2.66189e-06
39.3017	-75.333	31.685	0.000125477	4.6964e-06	2.84127e-06
39.4267	-72.4105	32.351	0.000120586	5.27997e-06	3.00766e-06
39.5517	-69.4881	33.0171	0.000107509	5.8167e-06	3.15404e-06
38.1783	-86.3454	26.1654	0.00010839	2.64574e-06	2.42403e-06
38.3034	-83.4229	26.8315	0.000130672	3.25143e-06	2.6573e-06
38.4284	-80.5005	27.4976	0.000149337	3.93093e-06	2.89852e-06
38.5534	-77.578	28.1636	0.000162623	4.6698e-06	3.1419e-06
38.6785	-74.6555	28.8297	0.000168279	5.4428e-06	3.37992e-06
38.8035	-71.7331	29.4957	0.000164019	6.2131e-06	3.60346e-06
38.9285	-68.8106	30.1618	0.000148109	6.93366e-06	3.80233e-06
39.0536	-65.8882	30.8279	0.000120003	7.55132e-06	3.96603e-06
37.4301	-88.5904	22.6441	0.000104144	2.52145e-06	2.17935e-06
37.5551	-85.6679	23.3101	0.000136358	2.80081e-06	2.7997e-06
37.6802	-82.7455	23.9762	0.000166629	3.53271e-06	3.1e-06
37.8052	-79.823	24.6423	0.000193718	4.3769e-06	3.41439e-06
37.9303	-76.9006	25.3083	0.000214954	5.3187e-06	3.73674e-06
38.0553	-73.9781	25.9744	0.000226722	6.32846e-06	4.05697e-06
38.1803	-71.0557	26.6405	0.00022506	7.35785e-06	4.36219e-06
38.3054	-68.1332	27.3065	0.000206589	8.34052e-06	4.63734e-06
38.4304	-65.2108	27.9726	0.000169666	9.19736e-06	4.8664e-06
38.5554	-62.2883	28.6386	0.000115451	9.84713e-06	5.03422e-06
36.8069	-87.913	19.7888	0.000126556	2.89323e-06	2.18516e-06
36.932	-84.9905	20.4548	0.000168642	3.24767e-06	2.9094e-06
37.057	-82.0681	21.1209	0.000210391	3.79181e-06	3.6341e-06
37.182	-79.1456	21.787	0.000250276	4.83962e-06	4.04772e-06
37.3071	-76.2232	22.453	0.000284498	6.04434e-06	4.47981e-06
37.4321	-73.3007	23.1191	0.000307425	7.37413e-06	4.91703e-06
37.5571	-70.3783	23.7852	0.000312302	8.76731e-06	5.34116e-06
37.6822	-67.4558	24.4512	0.000292682	1.01303e-05	5.72967e-06
37.8072	-64.5333	25.1173	0.000244542	1.13439e-05	6.05758e-06
37.9322	-61.6109	25.7833	0.000168501	1.22791e-05	6.3004e-06
36.1837	-87.2355	16.9335	0.000149417	3.32596e-06	2.10886e-06
36.3088	-84.3131	17.5995	0.000204932	3.77751e-06	2.94192e-06
36.4338	-81.3906	18.2656	0.000262845	4.27984e-06	3.99392e-06
36.5588	-78.4682	18.9317	0.000321877	5.28877e-06	4.82899e-06
36.6839	-75.5457	19.5977	0.000377047	6.83158e-06	5.41528e-06
35.8237	-81.1732	30.9382	0.000114519	3.51686e-06	2.476e-06
35.9487	-78.2507	31.6043	0.000123026	4.09945e-06	2.66189e-06
36.0738	-75.3283	32.2703	0.000125477	4.6964e-06	2.84127e-06
36.1988	-72.4058	32.9364	0.000120586	5.27997e-06	3.00766e-06
36.3238	-69.4834	33.6025	0.000107509	5.8167e-06	3.15404e-06
35.1565	-86.341	26.7134	0.00010839	2.64574e-06	2.42403e-06
35.2815	-83.4185	27.3795	0.000130672	3.25143e-06	2.6573e-06
35.4065	-80.4961	28.0455	0.000149337	3.93093e-06	2.89852e-06
35.5316	-77.5736	28.7116	0.000162623	4.6698e-06	3.1419e-06
35.6566	-74.6512	29.3777	0.000168279	5.4428e-06	3.37992e-06
35.7816	-71.7287	30.0437	0.000164019	6.2131e-06	3.60346e-06
35.9067	-68.8062	30.7098	0.000148109	6.93366e-06	3.80233e-06
36.0317	-65.8838	31.3759	0.000120003	7.55132e-06	3.96603e-06
34.6143	-88.5863	23.1547	0.000104144	2.52145e-06	2.17935e-06
34.7393	-85.6638	23.8207	0.000136358	2.80081e-06	2.7997e-06
34.8643	-82.7414	24.4868	0.000166629	3.53271e-06	3.1e-06
34.9894	-79.8189	25.1529	0.000193718	4.3769e-06	3.41439e-06
35.1144	-76.8965	25.8189	0.000214954	5.3187e-06	3.73674e-06
35.2395	-73.974	26.485	0.000226722	6.32846e-06	4.05697e-06
35.3645	-71.0516	27.1511	0.00022506	7.35785e-06	4.36219e-06
35.4895	-68.1291	27.8171	0.000206589	8.34052e-06	4.63734e-06
35.6146	-65.2067	28.4832	0.000169666	9.19736e-06	4.8664e-06
35.7396	-62.2842	29.1493	0.000115451	9.84713e-06	5.03422e-06
34.1971	-87.9092	20.262	0.000126556	2.89323e-06	2.18516e-06
34.3222	-84.9867	20.9281	0.000168642	3.24767e-06	2.9094e-06
34.4472	-82.0643	21.5941	0.000210391	3.79181e-06	3.6341e-06
34.5722	-79.1418	22.2602	0.000250276	4.83962e-06	4.04772e-06
34.6973	-76.2194	22.9263	0.000284498	6.04434e-06	4.47981e-06
34.8223	-73.2969	23.5923	0.000307425	7.37413e-06	4.91703e-06
34.9473	-70.3745	24.2584	0.000312302	8.76731e-06	5.34116e-06
35.0724	-67.452	24.9245	0.000292682	1.01303e-05	5.72967e-06
35.1974	-64.5296	25.5905	0.000244542	1.13439e-05	6.05758e-06
35.3224	-61.6071	26.2566	0.000168501	1.22791e-05	6.3004e-06
33.78	-87.232	17.3694	0.000149417	3.32596e-06	2.10886e-06
33.905	-84.3096	18.0354	0.000204932	3.77751e-06	2.94192e-06
34.03	-81.3871	18.7015	0.000262845	4.27984e-06	3.99392e-06
34.1551	-78.4647	19.3676	0.000321877	5.28877e-06	4.82899e-06
32.5639	-81.1168	31.3027	0.000114519	3.51686e-06	2.476e-06
32.689	-78.1943	31.9688	0.000123026	4.09945e-06	2.66189e-06
32.814	-75.2719	32.6349	0.000125477	4.6964e-06	2.84127e-06
32.9391	-72.3494	33.3009	0.000120586	5.27997e-06	3.00766e-06
33.0641	-69.427	33.967	0.000107509	5.8167e-06	3.15404e-06
32.1048	-86.2882	27.0547	0.00010839	2.64574e-06	2.42403e-06
32.2298	-83.3657	27.7208	0.000130672	3.25143e-06	2.6573e-06
32.3549	-80.4433	28.3868	0.000149337	3.93093e-06	2.89852e-06
32.4799	-77.5208	29.0529	0.000162623	4.6698e-06	3.1419e-06
32.6049	-74.5984	29.7189	0.000168279	5.4428e-06	3.37992e-06
32.73	-71.6759	30.385	0.000164019	6.2131e-06	3.60346e-06
32.855	-68.7535	31.0511	0.000148109	6.93366e-06	3.80233e-06
32.98	-65.831	31.7171	0.000120003	7.55132e-06	3.96603e-06
31.7707	-88.5371	23.4727	0.000104144	2.52145e-06	2.17935e-06
31.8957	-85.6147	24.1388	0.000136358	2.80081e-06	2.7997e-06
32.0207	-82.6922	24.8048	0.000166629	3.53271e-06	3.1e-06
32.1458	-79.7698	25.4709	0.000193718	4.3769e-06	3.41439e-06
32.2708	-76.8473	26.137	0.000214954	5.3187e-06	3.73674e-06
32.3958	-73.9248	26.803	0.000226722	6.32846e-06	4.05697e-06
32.5209	-71.0024	27.4691	0.00022506	7.35785e-06	4.36219e-06
32.6459	-68.0799	28.1351	0.000206589	8.34052e-06	4.63734e-06
32.7709	-65.1575	28.8012	0.000169666	9.19736e-06	4.8664e-06
32.896	-62.235	29.4673	0.000115451	9.84713e-06	5.03422e-06
31.5616	-87.8636	20.5568	0.000126556	2.89323e-06	2.18516e-06
31.6866	-84.9411	21.2228	0.000168642	3.24767e-06	2.9094e-06
31.8117	-82.0187	21.8889	0.000210391	3.79181e-06	3.6341e-06
31.9367	-79.0962	22.555	0.000250276	4.83962e-06	4.04772e-06
32.0617	-76.1738	23.221	0.000284498	6.04434e-06	4.47981e-06
32.1868	-73.2513	23.8871	0.000307425	7.37413e-06	4.91703e-06
32.3118	-70.3289	24.5532	0.000312302	8.76731e-06	5.34116e-06
32.4368	-67.4064	25.2192	0.000292682	1.01303e-05	5.72967e-06
32.5619	-64.484	25.8853	0.000244542	1.13439e-05	6.05758e-06
32.6869	-61.5615	26.5513	0.000168501	1.22791e-05	6.3004e-06
31.3525	-87.1901	17.6408	0.000149417	3.32596e-06	2.10886e-06
31.4775	-84.2676	18.3069	0.000204932	3.77751e-06	2.94192e-06
31.6026	-81.3452	18.973	0.000262845	4.27984e-06	3.99392e-06

## Sheet: fig5f
x (m)	y (m)	z (m)	gradient_y(T/m)	gradient_x(T/m)
0.002	4	-50	0.07762	0.03881
0.002	4	-52	0.0639098	0.0319549
0.002	6	-50	0.113769	0.0379231
0.002	6	-52	0.0938357	0.0312786
0.002	6	-54	0.0779404	0.0259801
0.002	6	-56	0.0651625	0.0217208
0.002	8	-50	0.146908	0.0367269
0.002	8	-52	0.121455	0.0303638
0.002	8	-54	0.101095	0.0252738
0.002	8	-56	0.0846819	0.0211705
0.002	8	-58	0.071354	0.0178385
0.002	8	-60	0.0604578	0.0151144
0.004	8	-58	0.0706296	0.0353148
0.002	10	-50	0.176313	0.0352625
0.002	10	-52	0.1462	0.0292399
0.002	10	-54	0.122016	0.0244032
0.002	10	-56	0.102451	0.0204902
0.002	10	-58	0.0865128	0.0173026
0.002	10	-60	0.073445	0.014689
0.002	10	-62	0.062665	0.012533
0.004	10	-58	0.0856438	0.0342575
0.004	10	-60	0.0727539	0.0291016
0.004	10	-62	0.0621115	0.0248446
0.006	10	-62	0.0612036	0.0367222
0.002	12	-50	0.201467	0.0335778
0.002	12	-52	0.167648	0.0279413
0.002	12	-54	0.140359	0.0233932
0.002	12	-56	0.118189	0.0196982
0.002	12	-58	0.10006	0.0166766
0.002	12	-60	0.085144	0.0141907
0.002	12	-62	0.072801	0.0121335
0.002	12	-64	0.0625308	0.0104218
0.004	12	-56	0.116936	0.0389787
0.004	12	-58	0.0990675	0.0330225
0.004	12	-60	0.0843524	0.0281175
0.004	12	-62	0.0721652	0.0240551
0.004	12	-64	0.062017	0.0206723
0.006	12	-62	0.0711221	0.0355611
0.006	12	-64	0.0611731	0.0305866
0.002	14	-48	0.267402	0.0382002
0.002	14	-50	0.222068	0.0317239
0.002	14	-52	0.185535	0.0265049
0.002	14	-54	0.155898	0.0222711
0.002	14	-56	0.131702	0.0188146
0.002	14	-58	0.11183	0.0159757
0.002	14	-60	0.095415	0.0136307
0.002	14	-62	0.0817825	0.0116832
0.002	14	-64	0.0704021	0.0100574
0.002	14	-66	0.0608551	0.00869358
0.004	14	-56	0.130328	0.0372366
0.004	14	-58	0.110737	0.0316392
0.004	14	-60	0.0945403	0.0270115
0.004	14	-62	0.0810777	0.023165
0.004	14	-64	0.0698307	0.0199516
0.004	14	-66	0.0603892	0.017254
0.006	14	-60	0.0931062	0.0399027
0.006	14	-62	0.079921	0.0342518
0.006	14	-64	0.0688922	0.0295252
0.008	14	-64	0.0676066	0.0386323
0.002	16	-48	0.285196	0.0356495
0.002	16	-50	0.238021	0.0297526
0.002	16	-52	0.19975	0.0249688
0.002	16	-54	0.168518	0.0210647
0.002	16	-56	0.142882	0.0178602
0.002	16	-58	0.121723	0.0152154
0.002	16	-60	0.104169	0.0130211
0.002	16	-62	0.08953	0.0111912
0.002	16	-64	0.0772647	0.00965808
0.002	16	-66	0.0669404	0.00836755
0.004	16	-56	0.141418	0.0353545
0.004	16	-58	0.120554	0.0301385
0.004	16	-60	0.103229	0.0258071
0.004	16	-62	0.0887699	0.0221925
0.004	16	-64	0.0766463	0.0191616
0.004	16	-66	0.0664347	0.0166087
0.006	16	-60	0.101687	0.0381327
0.006	16	-62	0.0875222	0.0328208
0.006	16	-64	0.0756305	0.0283614
0.006	16	-66	0.0656032	0.0246012
0.008	16	-64	0.0742387	0.0371194
0.008	16	-66	0.0644626	0.0322313
0.01	16	-66	0.063035	0.0393969
0.002	18	-46	0.356135	0.0395706
0.002	18	-48	0.297262	0.0330291
0.002	18	-50	0.249419	0.0277132
0.002	18	-52	0.210328	0.0233697
0.002	18	-54	0.178217	0.0198018
0.002	18	-56	0.151704	0.016856
0.002	18	-58	0.129705	0.0144117
0.002	18	-60	0.111364	0.0123738
0.002	18	-62	0.0960023	0.0106669
0.002	18	-64	0.0830784	0.00923093
0.002	18	-66	0.0721593	0.0080177
0.002	18	-68	0.0628963	0.00698848
0.004	18	-54	0.176307	0.0391793
0.004	18	-56	0.150181	0.0333736
0.004	18	-58	0.128483	0.0285517
0.004	18	-60	0.110377	0.0245282
0.004	18	-62	0.0952007	0.0211557
0.004	18	-64	0.0824239	0.0183164
0.004	18	-66	0.0716222	0.015916
0.004	18	-68	0.0624533	0.0138785
0.006	18	-60	0.108758	0.0362527
0.006	18	-62	0.0938846	0.0312949
0.006	18	-64	0.0813485	0.0271162
0.006	18	-66	0.070739	0.0235797
0.006	18	-68	0.0617243	0.0205748
0.008	18	-64	0.0798746	0.0354998
0.008	18	-66	0.069527	0.0309009
0.008	18	-68	0.0607229	0.026988
0.01	18	-66	0.0680096	0.0377831
0.002	20	-46	0.361927	0.0361927
0.002	20	-48	0.303993	0.0303993
0.002	20	-50	0.256513	0.0256513
0.002	20	-52	0.21742	0.021742
0.002	20	-54	0.185085	0.0185085
0.002	20	-56	0.158219	0.0158219
0.002	20	-58	0.135798	0.0135798
0.002	20	-60	0.117008	0.0117008
0.002	20	-62	0.101194	0.0101194
0.002	20	-64	0.0878317	0.00878317
0.002	20	-66	0.0764966	0.00764966
0.002	20	-68	0.066845	0.0066845
0.004	20	-54	0.183148	0.0366295
0.004	20	-56	0.156665	0.0313329
0.004	20	-58	0.134545	0.0269089
0.004	20	-60	0.115991	0.0231981
0.004	20	-62	0.100365	0.0200729
0.004	20	-64	0.0871517	0.0174303
0.004	20	-66	0.0759365	0.0151873
0.004	20	-68	0.0663815	0.0132763
0.006	20	-58	0.13249	0.0397469
0.006	20	-60	0.114322	0.0342966
0.006	20	-62	0.0990023	0.0297007
0.006	20	-64	0.0860341	0.0258102
0.006	20	-66	0.0750152	0.0225046
0.006	20	-68	0.0656185	0.0196856
0.008	20	-62	0.0971367	0.0388547
0.008	20	-64	0.0845017	0.0338007
0.008	20	-66	0.0737506	0.0295002
0.008	20	-68	0.0645701	0.0258281
0.01	20	-66	0.0721666	0.0360833
0.01	20	-68	0.0632552	0.0316276
0.012	20	-68	0.0616967	0.037018
0.002	22	-44	0.429786	0.0390714
0.002	22	-46	0.361871	0.0328973
0.002	22	-48	0.305926	0.0278114
0.002	22	-50	0.25967	0.0236063
0.002	22	-52	0.221278	0.0201162
0.002	22	-54	0.189291	0.0172083
0.002	22	-56	0.162537	0.0147761
0.002	22	-58	0.140075	0.0127341
0.002	22	-60	0.121145	0.0110132
0.002	22	-62	0.105133	0.00955752
0.002	22	-64	0.0915392	0.00832174
0.002	22	-66	0.0799584	0.00726894
0.002	22	-68	0.0700584	0.00636894
0.002	22	-70	0.061567	0.00559699
0.004	22	-52	0.218873	0.039795
0.004	22	-54	0.18736	0.0340655
0.004	22	-56	0.160979	0.0292689
0.004	22	-58	0.138811	0.0252383
0.004	22	-60	0.120114	0.0218389
0.004	22	-62	0.104288	0.0189614
0.004	22	-64	0.0908438	0.016517
0.004	22	-66	0.0793833	0.0144333
0.004	22	-68	0.0695807	0.012651
0.004	22	-70	0.0611685	0.0111215
0.006	22	-58	0.136737	0.037292
0.006	22	-60	0.118422	0.0322969
0.006	22	-62	0.1029	0.0280637
0.006	22	-64	0.0897004	0.0244638
0.006	22	-66	0.0784371	0.0213919
0.006	22	-68	0.0687943	0.0187621
0.006	22	-70	0.0605122	0.0165033
0.008	22	-62	0.100999	0.0367269
0.008	22	-64	0.0881322	0.0320481
0.008	22	-66	0.0771379	0.0280501
0.008	22	-68	0.0677133	0.024623
0.01	22	-64	0.0861698	0.0391681
0.01	22	-66	0.0755098	0.0343226
0.01	22	-68	0.066357	0.0301623
0.012	22	-68	0.0647487	0.0353175
0.002	24	-44	0.420732	0.035061
0.002	24	-46	0.356845	0.0297371
0.002	24	-48	0.30369	0.0253075
0.002	24	-50	0.25934	0.0216116
0.002	24	-52	0.222223	0.0185186
0.002	24	-54	0.191064	0.015922
0.002	24	-56	0.164822	0.0137352
0.002	24	-58	0.14265	0.0118875
0.002	24	-60	0.123856	0.0103213
0.002	24	-62	0.107873	0.00898943
0.002	24	-64	0.0942381	0.00785317
0.002	24	-66	0.0825691	0.00688076
0.002	24	-68	0.0725519	0.00604599
0.002	24	-70	0.0639265	0.00532721
0.004	24	-52	0.219876	0.036646
0.004	24	-54	0.189167	0.0315278
0.004	24	-56	0.163282	0.0272136
0.004	24	-58	0.141393	0.0235655
0.004	24	-60	0.122825	0.0204709
0.004	24	-62	0.107025	0.0178375
0.004	24	-64	0.0935365	0.0155894
0.004	24	-66	0.0819865	0.0136644
0.004	24	-68	0.0720661	0.012011
0.004	24	-70	0.0635199	0.0105867
0.006	24	-58	0.139331	0.0348328
0.006	24	-60	0.121134	0.0302834
0.006	24	-62	0.105631	0.0264077
0.006	24	-64	0.0923828	0.0230957
0.006	24	-66	0.0810278	0.0202569
0.006	24	-68	0.0712662	0.0178166
0.006	24	-70	0.06285	0.0157125
0.008	24	-60	0.118817	0.0396058
0.008	24	-62	0.10372	0.0345732
0.008	24	-64	0.0907996	0.0302665
0.008	24	-66	0.0797108	0.0265703
0.008	24	-68	0.0701664	0.0233888
0.008	24	-70	0.0619279	0.0206426
0.01	24	-64	0.0888175	0.0370073
0.01	24	-66	0.0780597	0.0325249
0.01	24	-68	0.0687858	0.0286607
0.01	24	-70	0.0607692	0.0253205
0.012	24	-66	0.0761039	0.038052
0.012	24	-68	0.0671477	0.0335739
0.014	24	-68	0.0652791	0.0380795
0.002	26	-42	0.477617	0.0367398
0.002	26	-44	0.40701	0.0313085
0.002	26	-46	0.347758	0.0267506
0.002	26	-48	0.297956	0.0229197
0.002	26	-50	0.256016	0.0196935
0.002	26	-52	0.220619	0.0169706
0.002	26	-54	0.190671	0.014667
0.002	26	-56	0.16527	0.0127131
0.002	26	-58	0.143668	0.0110514
0.002	26	-60	0.125246	0.00963428
0.002	26	-62	0.109493	0.0084225
0.002	26	-64	0.0959843	0.00738341
0.002	26	-66	0.0843691	0.00648993
0.002	26	-68	0.0743542	0.00571955
0.002	26	-70	0.0656957	0.00505352
0.004	26	-50	0.253227	0.038958
0.004	26	-52	0.218359	0.0335936
0.004	26	-54	0.188832	0.0290511
0.004	26	-56	0.163767	0.0251949
0.004	26	-58	0.142434	0.0219129
0.004	26	-60	0.124229	0.0191121
0.004	26	-62	0.108651	0.0167155
0.004	26	-64	0.095285	0.0146592
0.004	26	-66	0.0837858	0.0128901
0.004	26	-68	0.0738659	0.011364
0.004	26	-70	0.0652855	0.0100439
0.006	26	-56	0.161302	0.0372234
0.006	26	-58	0.140408	0.0324019
0.006	26	-60	0.122558	0.0282826
0.006	26	-62	0.107267	0.024754
0.006	26	-64	0.0941346	0.0217234
0.006	26	-66	0.0828258	0.0191136
0.006	26	-68	0.0730617	0.0168604
0.006	26	-70	0.0646094	0.0149099
0.008	26	-60	0.12027	0.037006
0.008	26	-62	0.10537	0.0324215
0.008	26	-64	0.0925554	0.0284786
0.008	26	-66	0.0815065	0.0250789
0.008	26	-68	0.0719556	0.0221402
0.008	26	-70	0.0636788	0.0195935
0.01	26	-62	0.102996	0.039614
0.01	26	-64	0.0905772	0.0348374
0.01	26	-66	0.0798518	0.0307122
0.01	26	-68	0.0705665	0.027141
0.01	26	-70	0.0625086	0.0240418
0.012	26	-66	0.0778903	0.0359494
0.012	26	-68	0.0689175	0.0318081
0.012	26	-70	0.0611175	0.0282081
0.014	26	-68	0.0670351	0.0360958
0.016	26	-68	0.0649484	0.0399682
0.002	28	-40	0.529159	0.037797
0.002	28	-42	0.453759	0.0324113
0.002	28	-44	0.38978	0.0278414
0.002	28	-46	0.33549	0.0239635
0.002	28	-48	0.289391	0.0206708
0.002	28	-50	0.250205	0.0178718
0.002	28	-52	0.216848	0.0154891
0.002	28	-54	0.188403	0.0134573
0.002	28	-56	0.1641	0.0117214
0.002	28	-58	0.143293	0.0102352
0.002	28	-60	0.125439	0.00895994
0.002	28	-62	0.110085	0.00786318
0.002	28	-64	0.0968483	0.00691773
0.002	28	-66	0.0854111	0.00610079
0.002	28	-68	0.0755047	0.00539319
0.002	28	-70	0.0669039	0.00477884
0.004	28	-50	0.247572	0.0353674
0.004	28	-52	0.214697	0.0306709
0.004	28	-54	0.186639	0.0266628
0.004	28	-56	0.162649	0.0232356
0.004	28	-58	0.142095	0.0202992
0.004	28	-60	0.124446	0.017778
0.004	28	-62	0.109258	0.0156083
0.004	28	-64	0.0961586	0.0137369
0.004	28	-66	0.0848332	0.012119
0.004	28	-68	0.075019	0.010717
0.004	28	-70	0.0664942	0.00949917
0.006	28	-54	0.183749	0.0393749
0.006	28	-56	0.160269	0.0343434
0.006	28	-58	0.140127	0.0300273
0.006	28	-60	0.122814	0.0263173
0.006	28	-62	0.1079	0.0231214
0.006	28	-64	0.0950237	0.0203622
0.006	28	-66	0.0838819	0.0179747
0.006	28	-68	0.0742188	0.015904
0.006	28	-70	0.0658189	0.014104
0.008	28	-58	0.137435	0.039267
0.008	28	-60	0.120578	0.0344508
0.008	28	-62	0.106036	0.030296
0.008	28	-64	0.0934651	0.0267043
0.008	28	-66	0.0825741	0.0235926
0.008	28	-68	0.0731178	0.0208908
0.008	28	-70	0.0648889	0.0185397
0.01	28	-62	0.103703	0.0370369
0.01	28	-64	0.0915116	0.0326827
0.01	28	-66	0.0809329	0.0289046
0.01	28	-68	0.0717344	0.0256194
0.01	28	-70	0.0637192	0.0227569
0.012	28	-64	0.0891982	0.0382278
0.012	28	-66	0.0789862	0.0338512
0.012	28	-68	0.0700913	0.0300391
0.012	28	-70	0.062328	0.026712
0.014	28	-66	0.0767664	0.0383832
0.014	28	-68	0.0682143	0.0341072
0.014	28	-70	0.0607362	0.0303681
0.016	28	-68	0.0661321	0.0377898
0.002	30	-38	0.571944	0.0381296
0.002	30	-40	0.494274	0.0329516
0.002	30	-42	0.427461	0.0284974
0.002	30	-44	0.370086	0.0246724
0.002	30	-46	0.320859	0.0213906
0.002	30	-48	0.278634	0.0185756
0.002	30	-50	0.242403	0.0161602
0.002	30	-52	0.211295	0.0140863
0.002	30	-54	0.184555	0.0123037
0.002	30	-56	0.161541	0.0107694
0.002	30	-58	0.141702	0.00944682
0.002	30	-60	0.124572	0.00830483
0.002	30	-62	0.109754	0.00731694
0.002	30	-64	0.0969109	0.00646072
0.002	30	-66	0.0857572	0.00571715
0.002	30	-68	0.0760512	0.00507008
0.002	30	-70	0.0675875	0.00450583
0.002	30	-72	0.0601917	0.00401278
0.004	30	-48	0.275633	0.0367511
0.004	30	-50	0.239941	0.0319921
0.004	30	-52	0.209267	0.0279023
0.004	30	-54	0.182881	0.0243841
0.004	30	-56	0.160154	0.0213539
0.004	30	-58	0.14055	0.01874
0.004	30	-60	0.123612	0.0164816
0.004	30	-62	0.108951	0.0145268
0.004	30	-64	0.0962371	0.0128316
0.004	30	-66	0.0851902	0.0113587
0.004	30	-68	0.0755725	0.0100763
0.004	30	-70	0.0671821	0.00895761
0.006	30	-54	0.180136	0.0360273
0.006	30	-56	0.157879	0.0315758
0.006	30	-58	0.138658	0.0277316
0.006	30	-60	0.122033	0.0244067
0.006	30	-62	0.10763	0.021526
0.006	30	-64	0.095128	0.0190256
0.006	30	-66	0.0842562	0.0168512
0.006	30	-68	0.0747836	0.0149567
0.006	30	-70	0.0665137	0.0133027
0.008	30	-58	0.136066	0.0362844
0.008	30	-60	0.119869	0.0319651
0.008	30	-62	0.105817	0.0282178
0.008	30	-64	0.0936042	0.0249611
0.008	30	-66	0.0829718	0.0221258
0.008	30	-68	0.0736977	0.0196527
0.008	30	-70	0.0655929	0.0174914
0.01	30	-60	0.117162	0.0390539
0.01	30	-62	0.103545	0.0345151
0.01	30	-64	0.0916932	0.0305644
0.01	30	-66	0.0813591	0.0271197
0.01	30	-68	0.0723327	0.0241109
0.01	30	-70	0.0644342	0.0214781
0.012	30	-64	0.0894285	0.0357714
0.012	30	-66	0.079445	0.031778
0.012	30	-68	0.0707103	0.0282841
0.012	30	-70	0.0630553	0.0252221
0.014	30	-66	0.0772606	0.0360549
0.014	30	-68	0.0688559	0.0321327
0.014	30	-70	0.0614766	0.0286891
0.016	30	-66	0.0748399	0.0399146
0.016	30	-68	0.0667969	0.035625
0.018	30	-68	0.0645628	0.0387377
0.002	32	-36	0.602969	0.0376855
0.002	32	-38	0.525915	0.0328697
0.002	32	-40	0.458537	0.0286585
0.002	32	-42	0.399837	0.0249898
0.002	32	-44	0.348834	0.0218021
0.002	32	-46	0.304597	0.0190373
0.002	32	-48	0.266268	0.0166418
0.002	32	-50	0.233074	0.0145671
0.002	32	-52	0.204326	0.0127704
0.002	32	-54	0.179418	0.0112136
0.002	32	-56	0.157821	0.00986381
0.002	32	-58	0.139076	0.00869226
0.002	32	-60	0.122787	0.00767419
0.002	32	-62	0.108613	0.00678828
0.002	32	-64	0.0962594	0.00601621
0.002	32	-66	0.0854762	0.00534226
0.002	32	-68	0.0760475	0.00475297
0.002	32	-70	0.0677889	0.0042368
0.002	32	-72	0.0605421	0.00378388
0.004	32	-46	0.301257	0.0376571
0.004	32	-48	0.26351	0.0329387
0.004	32	-50	0.230791	0.0288489
0.004	32	-52	0.202432	0.025304
0.004	32	-54	0.177843	0.0222304
0.004	32	-56	0.156508	0.0195635
0.004	32	-58	0.137978	0.0172473
0.004	32	-60	0.121866	0.0152333
0.004	32	-62	0.107838	0.0134798
0.004	32	-64	0.0956066	0.0119508
0.004	32	-66	0.0849242	0.0106155
0.004	32	-68	0.0755795	0.00944744
0.004	32	-70	0.0673909	0.00842386
0.004	32	-72	0.0602028	0.00752535
0.006	32	-52	0.199328	0.037374
0.006	32	-54	0.175259	0.0328611
0.006	32	-56	0.154351	0.0289409
0.006	32	-58	0.136174	0.0255326
0.006	32	-60	0.120352	0.0225661
0.006	32	-62	0.106565	0.0199809
0.006	32	-64	0.094532	0.0177247
0.006	32	-66	0.084015	0.0157528
0.006	32	-68	0.0748081	0.0140265
0.006	32	-70	0.0667347	0.0125128
0.008	32	-56	0.151399	0.0378499
0.008	32	-58	0.133701	0.0334252
0.008	32	-60	0.118275	0.0295689
0.008	32	-62	0.104815	0.0262038
0.008	32	-64	0.0930547	0.0232637
0.008	32	-66	0.0827641	0.020691
0.008	32	-68	0.073746	0.0184365
0.008	32	-70	0.0658304	0.0164576
0.01	32	-60	0.115676	0.0361486
0.01	32	-62	0.102623	0.0320697
0.01	32	-64	0.0912009	0.0285003
0.01	32	-66	0.0811925	0.0253726
0.01	32	-68	0.0724101	0.0226282
0.01	32	-70	0.0646919	0.0202162
0.012	32	-62	0.100027	0.03751
0.012	32	-64	0.0890024	0.0333759
0.012	32	-66	0.079326	0.0297472
0.012	32	-68	0.0708215	0.026558
0.012	32	-70	0.0633363	0.0237511
0.014	32	-64	0.0864956	0.0378418
0.014	32	-66	0.0771942	0.0337725
0.014	32	-68	0.0690042	0.0301893
0.014	32	-70	0.0617833	0.0270302
0.016	32	-66	0.0748297	0.0374148
0.016	32	-68	0.0669848	0.0334924
0.016	32	-70	0.0600547	0.0300273
0.018	32	-68	0.0647917	0.0364453
0.02	32	-68	0.062454	0.0390337
0.002	34	-34	0.620088	0.0364757
0.002	34	-36	0.546576	0.0321515
0.002	34	-38	0.48105	0.028297
0.002	34	-40	0.422991	0.0248818
0.002	34	-42	0.371785	0.0218697
0.002	34	-44	0.326782	0.0192224
0.002	34	-46	0.287331	0.0169018
0.002	34	-48	0.25281	0.0148712
0.002	34	-50	0.222638	0.0130963
0.002	34	-52	0.196283	0.011546
0.002	34	-54	0.173266	0.0101921
0.002	34	-56	0.153161	0.00900949
0.002	34	-58	0.135591	0.00797594
0.002	34	-60	0.120225	0.00707203
0.002	34	-62	0.106773	0.00628075
0.002	34	-64	0.094984	0.00558729
0.002	34	-66	0.0846398	0.00497881
0.002	34	-68	0.0755509	0.00444417
0.002	34	-70	0.0675536	0.00397374
0.002	34	-72	0.0605063	0.00355919
0.004	34	-44	0.323151	0.0380177
0.004	34	-46	0.28431	0.0334482
0.004	34	-48	0.250293	0.0294462
0.004	34	-50	0.220537	0.0259456
0.004	34	-52	0.194527	0.0228855
0.004	34	-54	0.171796	0.0202112
0.004	34	-56	0.151927	0.0178737
0.004	34	-58	0.134552	0.0158297
0.004	34	-60	0.119349	0.014041
0.004	34	-62	0.106032	0.0124744
0.004	34	-64	0.0943564	0.0111008
0.004	34	-66	0.0841066	0.0098949
0.004	34	-68	0.0750968	0.00883492
0.004	34	-70	0.0671659	0.00790187
0.004	34	-72	0.0601744	0.00707934
0.006	34	-50	0.217096	0.038311
0.006	34	-52	0.191648	0.0338201
0.006	34	-54	0.169382	0.0298909
0.006	34	-56	0.149899	0.0264527
0.006	34	-58	0.132845	0.0234432
0.006	34	-60	0.117908	0.0208073
0.006	34	-62	0.104813	0.0184965
0.006	34	-64	0.0933229	0.0164687
0.006	34	-66	0.0832281	0.0146873
0.006	34	-68	0.0743482	0.0131203
0.006	34	-70	0.0665264	0.0117399
0.008	34	-54	0.166079	0.0390773
0.008	34	-56	0.147121	0.0346167
0.008	34	-58	0.130504	0.0307067
0.008	34	-60	0.11593	0.0272776
0.008	34	-62	0.103139	0.0242679
0.008	34	-64	0.0919015	0.0216239
0.008	34	-66	0.0820188	0.0192985
0.008	34	-68	0.0733169	0.017251
0.008	34	-70	0.0656447	0.0154458
0.01	34	-58	0.127575	0.0375219
0.01	34	-60	0.113452	0.0333683
0.01	34	-62	0.101038	0.0297171
0.01	34	-64	0.0901168	0.0265049
0.01	34	-66	0.0804988	0.0236761
0.01	34	-68	0.0720192	0.0211821
0.01	34	-70	0.0645343	0.0189807
0.012	34	-60	0.110521	0.0390072
0.012	34	-62	0.098549	0.034782
0.012	34	-64	0.0879985	0.0310583
0.012	34	-66	0.0786922	0.0277737
0.012	34	-68	0.0704751	0.0248735
0.012	34	-70	0.0632114	0.0223099
0.014	34	-62	0.095713	0.0394112
0.014	34	-64	0.0855811	0.0352393
0.014	34	-66	0.0766273	0.0315524
0.014	34	-68	0.0687073	0.0282912
0.014	34	-70	0.0616947	0.0254037
0.016	34	-64	0.0829022	0.0390128
0.016	34	-66	0.0743347	0.034981
0.016	34	-68	0.0667414	0.0314077
0.016	34	-70	0.0600053	0.0282378
0.018	34	-66	0.0718473	0.0380368
0.018	34	-68	0.0646042	0.0342022
0.02	34	-68	0.0623238	0.0366611
0.002	36	-30	0.695519	0.0386399
0.002	36	-32	0.622355	0.0345752
0.002	36	-34	0.554993	0.030833
0.002	36	-36	0.493618	0.0274232
0.002	36	-38	0.438168	0.0243427
0.002	36	-40	0.38841	0.0215783
0.002	36	-42	0.344003	0.0191113
0.002	36	-44	0.30454	0.0169189
0.002	36	-46	0.269585	0.014977
0.002	36	-48	0.238702	0.0132612
0.002	36	-50	0.211464	0.011748
0.002	36	-52	0.187471	0.010415
0.002	36	-54	0.166351	0.00924174
0.002	36	-56	0.147768	0.00820931
0.002	36	-58	0.131415	0.00730084
0.002	36	-60	0.117022	0.0065012
0.002	36	-62	0.104346	0.005797
0.002	36	-64	0.0931749	0.00517638
0.002	36	-66	0.0833212	0.00462895
0.002	36	-68	0.0746206	0.00414559
0.002	36	-70	0.0669297	0.00371831
0.002	36	-72	0.0601229	0.00334016
0.004	36	-42	0.340152	0.0377946
0.004	36	-44	0.301306	0.0334784
0.004	36	-46	0.26687	0.0296522
0.004	36	-48	0.23642	0.0262688
0.004	36	-50	0.209544	0.0232827
0.004	36	-52	0.185854	0.0206504
0.004	36	-54	0.164987	0.0183319
0.004	36	-56	0.146615	0.0162906
0.004	36	-58	0.130439	0.0144933
0.004	36	-60	0.116194	0.0129104
0.004	36	-62	0.103642	0.0115158
0.004	36	-64	0.0925756	0.0102862
0.004	36	-66	0.0828096	0.00920107
0.004	36	-68	0.074183	0.00824255
0.004	36	-70	0.0665544	0.00739493
0.006	36	-48	0.232681	0.0387802
0.006	36	-50	0.206397	0.0343994
0.006	36	-52	0.1832	0.0305334
0.006	36	-54	0.162747	0.0271245
0.006	36	-56	0.144721	0.0241201
0.006	36	-58	0.128835	0.0214724
0.006	36	-60	0.114832	0.0191387
0.006	36	-62	0.102484	0.0170807
0.006	36	-64	0.0915884	0.0152647
0.006	36	-66	0.0819664	0.0136611
0.006	36	-68	0.0734612	0.0122435
0.006	36	-70	0.0659352	0.0109892
0.008	36	-52	0.179571	0.0399047
0.008	36	-54	0.15968	0.0354844
0.008	36	-56	0.142124	0.0315832
0.008	36	-58	0.126633	0.0281406
0.008	36	-60	0.112961	0.0251025
0.008	36	-62	0.100892	0.0224203
0.008	36	-64	0.09023	0.0200511
0.008	36	-66	0.0808053	0.0179567
0.008	36	-68	0.0724666	0.0161037
0.008	36	-70	0.0650814	0.0144625
0.01	36	-56	0.138878	0.0385771
0.01	36	-58	0.123876	0.03441
0.01	36	-60	0.110616	0.0307267
0.01	36	-62	0.098893	0.0274703
0.01	36	-64	0.0885233	0.0245898
0.01	36	-66	0.0793449	0.0220403
0.01	36	-68	0.0712145	0.0197818
0.01	36	-70	0.0640055	0.0177793
0.012	36	-60	0.107839	0.0359462
0.012	36	-62	0.0965223	0.0321741
0.012	36	-64	0.0864962	0.0288321
0.012	36	-66	0.0776082	0.0258694
0.012	36	-68	0.0697235	0.0232412
0.012	36	-70	0.062723	0.0209077
0.014	36	-62	0.0938188	0.0364851
0.014	36	-64	0.0841807	0.0327369
0.014	36	-66	0.0756213	0.0294083
0.014	36	-68	0.0680154	0.0264504
0.014	36	-70	0.0612516	0.0238201
0.016	36	-64	0.081612	0.036272
0.016	36	-66	0.0734134	0.0326282
0.016	36	-68	0.0661141	0.029384
0.018	36	-64	0.0788276	0.0394138
0.018	36	-66	0.0710153	0.0355077
0.018	36	-68	0.0640453	0.0320227
0.02	36	-66	0.068459	0.0380328
0.02	36	-68	0.0618355	0.0343531
0.002	38	-26	0.73774	0.0388284
0.002	38	-28	0.672723	0.0354064
0.002	38	-30	0.610162	0.0321138
0.002	38	-32	0.55094	0.0289968
0.002	38	-34	0.49563	0.0260858
0.002	38	-36	0.444547	0.0233972
0.002	38	-38	0.397799	0.0209368
0.002	38	-40	0.35534	0.0187021
0.002	38	-42	0.317012	0.0166848
0.002	38	-44	0.282585	0.0148729
0.002	38	-46	0.251784	0.0132518
0.002	38	-48	0.224312	0.0118059
0.002	38	-50	0.199868	0.0105194
0.002	38	-52	0.178157	0.0093767
0.002	38	-54	0.158898	0.00836306
0.002	38	-56	0.141828	0.00746462
0.002	38	-58	0.126704	0.00666864
0.002	38	-60	0.113307	0.00596354
0.002	38	-62	0.101438	0.00533886
0.002	38	-64	0.0909196	0.00478524
0.002	38	-66	0.0815923	0.00429433
0.002	38	-68	0.0733156	0.00385872
0.002	38	-70	0.0659654	0.00347186
0.004	38	-40	0.351353	0.0369845
0.004	38	-42	0.313631	0.0330137
0.004	38	-44	0.279719	0.0294441
0.004	38	-46	0.249355	0.0262479
0.004	38	-48	0.222254	0.0233952
0.004	38	-50	0.198123	0.0208551
0.004	38	-52	0.176677	0.0185976
0.004	38	-54	0.15764	0.0165937
0.004	38	-56	0.140758	0.0148166
0.004	38	-58	0.125793	0.0132414
0.004	38	-60	0.11253	0.0118453
0.004	38	-62	0.100774	0.0106078
0.004	38	-64	0.0903508	0.00951061
0.004	38	-66	0.0811044	0.0085373
0.004	38	-68	0.0728964	0.0076733
0.004	38	-70	0.0656043	0.00690572
0.006	38	-46	0.245378	0.0387439
0.006	38	-48	0.218881	0.0345601
0.006	38	-50	0.195261	0.0308307
0.006	38	-52	0.174246	0.0275125
0.006	38	-54	0.155574	0.0245643
0.006	38	-56	0.138999	0.0219472
0.006	38	-58	0.124294	0.0196254
0.006	38	-60	0.11125	0.0175658
0.006	38	-62	0.0996798	0.0157389
0.006	38	-64	0.0894135	0.0141179
0.006	38	-66	0.0803	0.0126789
0.006	38	-68	0.0722047	0.0114007
0.006	38	-70	0.0650085	0.0102645
0.008	38	-52	0.170918	0.0359828
0.008	38	-54	0.152742	0.0321563
0.008	38	-56	0.136587	0.0287551
0.008	38	-58	0.122236	0.0257338
0.008	38	-60	0.109492	0.0230509
0.008	38	-62	0.0981747	0.0206684
0.008	38	-64	0.0881232	0.0185522
0.008	38	-66	0.0791918	0.016672
0.008	38	-68	0.0712513	0.0150003
0.008	38	-70	0.0641866	0.013513
0.01	38	-54	0.149203	0.039264
0.01	38	-56	0.133567	0.0351493
0.01	38	-58	0.119657	0.0314886
0.01	38	-60	0.107285	0.028233
0.01	38	-62	0.0962845	0.025338
0.01	38	-64	0.086501	0.0227634
0.01	38	-66	0.0777973	0.020473
0.01	38	-68	0.0700503	0.0184343
0.01	38	-70	0.0631504	0.0166185
0.012	38	-58	0.116603	0.0368221
0.012	38	-60	0.10467	0.0330536
0.012	38	-62	0.0940406	0.029697
0.012	38	-64	0.0845728	0.0267072
0.012	38	-66	0.0761377	0.0240435
0.012	38	-68	0.0686193	0.0216693
0.012	38	-70	0.0619144	0.0195519
0.014	38	-60	0.101689	0.0374643
0.014	38	-62	0.091479	0.0337028
0.014	38	-64	0.0823684	0.0303462
0.014	38	-66	0.0742375	0.0273507
0.014	38	-68	0.0669788	0.0246764
0.014	38	-70	0.0604955	0.0222878
0.016	38	-62	0.0886395	0.0373219
0.016	38	-64	0.0799204	0.0336507
0.016	38	-66	0.0721239	0.030368
0.016	38	-68	0.0651511	0.027432
0.018	38	-64	0.0772636	0.0365986
0.018	38	-66	0.0698259	0.0330754
0.018	38	-68	0.0631605	0.0299181
0.02	38	-64	0.074434	0.0391758
0.02	38	-66	0.0673734	0.0354597
0.02	38	-68	0.0610319	0.0321221
0.022	38	-66	0.0647965	0.0375138
0.024	38	-66	0.0621252	0.0392369
0.002	40	-20	0.785688	0.0392844
0.002	40	-22	0.737853	0.0368926
0.002	40	-24	0.687581	0.034379
0.002	40	-26	0.636268	0.0318134
0.002	40	-28	0.585149	0.0292574
0.002	40	-30	0.535239	0.0267619
0.002	40	-32	0.487325	0.0243663
0.002	40	-34	0.441972	0.0220986
0.002	40	-36	0.399545	0.0199773
0.002	40	-38	0.360244	0.0180122
0.002	40	-40	0.324135	0.0162067
0.002	40	-42	0.291182	0.0145591
0.002	40	-44	0.261275	0.0130638
0.002	40	-46	0.234258	0.0117129
0.002	40	-48	0.209939	0.010497
0.002	40	-50	0.188114	0.00940569
0.002	40	-52	0.168571	0.00842856
0.002	40	-54	0.151103	0.00755514
0.002	40	-56	0.135508	0.00677542
0.002	40	-58	0.121599	0.00607997
0.002	40	-60	0.1092	0.00546001
0.002	40	-62	0.0981496	0.00490748
0.002	40	-64	0.0883012	0.00441506
0.002	40	-66	0.0795222	0.00397611
0.002	40	-68	0.0716935	0.00358467
0.002	40	-70	0.0647085	0.00323542
0.004	40	-36	0.394863	0.0394863
0.004	40	-38	0.356217	0.0356217
0.004	40	-40	0.32068	0.032068
0.004	40	-42	0.288223	0.0288223
0.004	40	-44	0.258745	0.0258745
0.004	40	-46	0.232096	0.0232096
0.004	40	-48	0.208092	0.0208092
0.004	40	-50	0.186536	0.0186536
0.004	40	-52	0.167222	0.0167222
0.004	40	-54	0.149949	0.0149949
0.004	40	-56	0.134521	0.0134521
0.004	40	-58	0.120753	0.0120753
0.004	40	-60	0.108474	0.0108474
0.004	40	-62	0.0975257	0.00975256
0.004	40	-64	0.0877642	0.00877642
0.004	40	-66	0.0790594	0.00790594
0.004	40	-68	0.071294	0.00712939
0.004	40	-70	0.064363	0.0064363
0.006	40	-44	0.254602	0.0381903
0.006	40	-46	0.228552	0.0342828
0.006	40	-48	0.205062	0.0307593
0.006	40	-50	0.183945	0.0275917
0.006	40	-52	0.165006	0.0247509
0.006	40	-54	0.148053	0.0222079
0.006	40	-56	0.132896	0.0199344
0.006	40	-58	0.11936	0.017904
0.006	40	-60	0.107278	0.0160917
0.006	40	-62	0.0964976	0.0144746
0.006	40	-64	0.0868791	0.0130319
0.006	40	-66	0.0782962	0.0117444
0.006	40	-68	0.0706348	0.0105952
0.006	40	-70	0.0637928	0.00956891
0.008	40	-50	0.180399	0.0360798
0.008	40	-52	0.16197	0.0323941
0.008	40	-54	0.145452	0.0290903
0.008	40	-56	0.130666	0.0261333
0.008	40	-58	0.117446	0.0234892
0.008	40	-60	0.105634	0.0211267
0.008	40	-62	0.0950828	0.0190166
0.008	40	-64	0.0856601	0.017132
0.008	40	-66	0.0772444	0.0154489
0.008	40	-68	0.0697258	0.0139452
0.008	40	-70	0.0630058	0.0126012
0.01	40	-52	0.158177	0.0395444
0.01	40	-54	0.142198	0.0355495
0.01	40	-56	0.127873	0.0319683
0.01	40	-58	0.115046	0.0287615
0.01	40	-60	0.103569	0.0258923
0.01	40	-62	0.0933047	0.0233262
0.01	40	-64	0.0841267	0.0210317
0.01	40	-66	0.0759199	0.01898
0.01	40	-68	0.0685801	0.017145
0.01	40	-70	0.0620132	0.0155033
0.012	40	-56	0.124568	0.0373705
0.012	40	-58	0.112202	0.0336607
0.012	40	-60	0.10112	0.0303358
0.012	40	-62	0.0911922	0.0273577
0.012	40	-64	0.0823026	0.0246908
0.012	40	-66	0.0743426	0.0223028
0.012	40	-68	0.0672142	0.0201643
0.012	40	-70	0.0608286	0.0182486
0.014	40	-58	0.108963	0.038137
0.014	40	-60	0.0983247	0.0344136
0.014	40	-62	0.0887783	0.0310724
0.014	40	-64	0.0802152	0.0280753
0.014	40	-66	0.0725353	0.0253873
0.014	40	-68	0.0656471	0.0229765
0.016	40	-60	0.0952284	0.0380914
0.016	40	-62	0.0860995	0.0344398
0.016	40	-64	0.0778949	0.031158
0.016	40	-66	0.070523	0.0282092
0.016	40	-68	0.0638997	0.0255599
0.018	40	-62	0.0831942	0.0374374
0.018	40	-64	0.0753738	0.0339182
0.018	40	-66	0.0683328	0.0307498
0.018	40	-68	0.0619947	0.0278976
0.02	40	-64	0.0726852	0.0363426
0.02	40	-66	0.0659926	0.0329963
0.022	40	-64	0.0698627	0.0384245
0.022	40	-66	0.0635307	0.0349419
0.024	40	-66	0.0609751	0.0365851
0.002	42	-20	0.664418	0.0316389
0.002	42	-22	0.62829	0.0299186
0.002	42	-24	0.589771	0.0280843
0.002	42	-26	0.549893	0.0261854
0.002	42	-28	0.509608	0.024267
0.002	42	-30	0.469742	0.0223687
0.002	42	-32	0.430967	0.0205222
0.002	42	-34	0.3938	0.0187524
0.002	42	-36	0.358609	0.0170766
0.002	42	-38	0.325634	0.0155064
0.002	42	-40	0.295002	0.0140477
0.002	42	-42	0.266755	0.0127026
0.002	42	-44	0.240866	0.0114698
0.002	42	-46	0.217256	0.0103455
0.002	42	-48	0.195817	0.00932461
0.002	42	-50	0.176414	0.00840065
0.002	42	-52	0.158902	0.00756677
0.002	42	-54	0.143132	0.00681582
0.002	42	-56	0.128955	0.00614071
0.002	42	-58	0.116226	0.00553456
0.002	42	-60	0.104807	0.00499082
0.002	42	-62	0.0945706	0.00450336
0.002	42	-64	0.0853967	0.00406651
0.002	42	-66	0.077176	0.00367505
0.002	42	-68	0.069809	0.00332423
0.002	42	-70	0.0632051	0.00300977
0.004	42	-34	0.389244	0.0370709
0.004	42	-36	0.354638	0.0337751
0.004	42	-38	0.322185	0.0306843
0.004	42	-40	0.292016	0.027811
0.004	42	-42	0.264175	0.0251595
0.004	42	-44	0.238639	0.0227275
0.004	42	-46	0.215338	0.0205084
0.004	42	-48	0.194165	0.0184919
0.004	42	-50	0.174992	0.0166659
0.004	42	-52	0.157678	0.015017
0.004	42	-54	0.142079	0.0135313
0.004	42	-56	0.128047	0.012195
0.004	42	-58	0.115443	0.0109946
0.004	42	-60	0.104132	0.00991733
0.004	42	-62	0.0939873	0.00895117
0.004	42	-64	0.0848923	0.00808497
0.004	42	-66	0.0767392	0.0073085
0.004	42	-68	0.0694302	0.0066124
0.004	42	-70	0.0628762	0.00598821
0.006	42	-42	0.259948	0.0371354
0.006	42	-44	0.23499	0.03357
0.006	42	-46	0.212192	0.0303131
0.006	42	-48	0.191454	0.0273506
0.006	42	-50	0.172657	0.0246653
0.006	42	-52	0.155667	0.0222382
0.006	42	-54	0.140346	0.0200494
0.006	42	-56	0.126554	0.0180791
0.006	42	-58	0.114155	0.0163078
0.006	42	-60	0.10302	0.0147171
0.006	42	-62	0.0930261	0.0132894
0.006	42	-64	0.0840605	0.0120086
0.006	42	-66	0.0760186	0.0108598
0.006	42	-68	0.068805	0.00982929
0.006	42	-70	0.0623331	0.00890472
0.008	42	-46	0.207891	0.0395982
0.008	42	-48	0.187744	0.0357608
0.008	42	-50	0.169458	0.0322777
0.008	42	-52	0.152909	0.0291256
0.008	42	-54	0.137968	0.0262796
0.008	42	-56	0.124502	0.0237147
0.008	42	-58	0.112384	0.0214064
0.008	42	-60	0.101489	0.0193313
0.008	42	-62	0.0917026	0.0174672
0.008	42	-64	0.0829145	0.0157932
0.008	42	-66	0.0750251	0.0142905
0.008	42	-68	0.0679426	0.0129414
0.008	42	-70	0.0615833	0.0117302
0.01	42	-50	0.165463	0.0393958
0.01	42	-52	0.14946	0.0355857
0.01	42	-54	0.13499	0.0321404
0.01	42	-56	0.12193	0.029031
0.01	42	-58	0.110161	0.0262288
0.01	42	-60	0.0995669	0.0237064
0.01	42	-62	0.0900381	0.0214376
0.01	42	-64	0.081472	0.0193981
0.01	42	-66	0.0737735	0.0175651
0.01	42	-68	0.0668551	0.0159179
0.01	42	-70	0.0606372	0.0144374
0.012	42	-54	0.131467	0.0375621
0.012	42	-56	0.118883	0.0339667
0.012	42	-58	0.107524	0.0307213
0.012	42	-60	0.0972836	0.0277953
0.012	42	-62	0.088059	0.0251597
0.012	42	-64	0.0797548	0.0227871
0.012	42	-66	0.0722818	0.0206519
0.012	42	-68	0.0655577	0.0187308
0.014	42	-56	0.115415	0.0384715
0.014	42	-58	0.104518	0.0348392
0.014	42	-60	0.0946757	0.0315586
0.014	42	-62	0.0857953	0.0285984
0.014	42	-64	0.0777879	0.0259293
0.014	42	-66	0.0705711	0.0235237
0.014	42	-68	0.0640681	0.021356
0.016	42	-58	0.101188	0.0385479
0.016	42	-60	0.0917831	0.034965
0.016	42	-62	0.0832802	0.0317258
0.016	42	-64	0.0755993	0.0287997
0.016	42	-66	0.0686647	0.026158
0.016	42	-68	0.0624057	0.0237736
0.018	42	-60	0.0886478	0.0379919
0.018	42	-62	0.0805492	0.0345211
0.018	42	-64	0.0732186	0.0313794
0.018	42	-66	0.0665875	0.0285375
0.018	42	-68	0.0605915	0.0259678
0.02	42	-62	0.0776387	0.0369708
0.02	42	-64	0.0706766	0.0336555
0.02	42	-66	0.0643655	0.0306502
0.022	42	-62	0.0745854	0.0390685
0.022	42	-64	0.0680042	0.0356213
0.022	42	-66	0.0620249	0.0324892
0.024	42	-64	0.0652322	0.0372756
0.026	42	-64	0.0623902	0.0386225
0.002	44	-20	0.564605	0.0256638
0.002	44	-22	0.537148	0.0244158
0.002	44	-24	0.507487	0.0230676
0.002	44	-26	0.476376	0.0216534
0.002	44	-28	0.444542	0.0202065
0.002	44	-30	0.412642	0.0187564
0.002	44	-32	0.381235	0.0173289
0.002	44	-34	0.350774	0.0159443
0.002	44	-36	0.321604	0.0146184
0.002	44	-38	0.293972	0.0133623
0.002	44	-40	0.268035	0.0121834
0.002	44	-42	0.243878	0.0110853
0.002	44	-44	0.221526	0.0100694
0.002	44	-46	0.200959	0.0091345
0.002	44	-48	0.182122	0.00827826
0.002	44	-50	0.164935	0.00749705
0.002	44	-52	0.149305	0.00678657
0.002	44	-54	0.135126	0.00614208
0.002	44	-56	0.122291	0.00555868
0.002	44	-58	0.110692	0.00503145
0.002	44	-60	0.100223	0.00455559
0.002	44	-62	0.090783	0.0041265
0.002	44	-64	0.0822764	0.00373983
0.002	44	-66	0.074614	0.00339154
0.002	44	-68	0.0677134	0.00307788
0.002	44	-70	0.0614989	0.00279541
0.004	44	-28	0.439098	0.039918
0.004	44	-30	0.407773	0.0370703
0.004	44	-32	0.376908	0.0342643
0.004	44	-34	0.346949	0.0315408
0.004	44	-36	0.318238	0.0289308
0.004	44	-38	0.291021	0.0264565
0.004	44	-40	0.265457	0.0241324
0.004	44	-42	0.241631	0.0219664
0.004	44	-44	0.219572	0.0199611
0.004	44	-46	0.199262	0.0181147
0.004	44	-48	0.18065	0.0164227
0.004	44	-50	0.163659	0.0148781
0.004	44	-52	0.148198	0.0134726
0.004	44	-54	0.134167	0.012197
0.004	44	-56	0.12146	0.0110418
0.004	44	-58	0.109971	0.0099974
0.004	44	-60	0.0995979	0.00905435
0.004	44	-62	0.0902402	0.00820365
0.004	44	-64	0.0818046	0.00743678
0.004	44	-66	0.0742035	0.00674577
0.004	44	-68	0.0673559	0.00612326
0.004	44	-70	0.0611871	0.00556246
0.006	44	-38	0.286193	0.0390263
0.006	44	-40	0.261235	0.0356229
0.006	44	-42	0.237948	0.0324475
0.006	44	-44	0.216367	0.0295045
0.006	44	-46	0.196477	0.0267922
0.006	44	-48	0.178231	0.0243043
0.006	44	-50	0.161561	0.0220311
0.006	44	-52	0.146379	0.0199608
0.006	44	-54	0.13259	0.0180805
0.006	44	-56	0.120092	0.0163762
0.006	44	-58	0.108785	0.0148343
0.006	44	-60	0.0985677	0.0134411
0.006	44	-62	0.0893452	0.0121834
0.006	44	-64	0.0810264	0.0110491
0.006	44	-66	0.0735262	0.0100263
0.006	44	-68	0.0667656	0.0091044
0.006	44	-70	0.0606722	0.00827348
0.008	44	-44	0.211986	0.0385428
0.008	44	-46	0.192665	0.03503
0.008	44	-48	0.17492	0.0318035
0.008	44	-50	0.158685	0.0288519
0.008	44	-52	0.143883	0.0261606
0.008	44	-54	0.130424	0.0237134
0.008	44	-56	0.118212	0.0214931
0.008	44	-58	0.107152	0.0194823
0.008	44	-60	0.0971497	0.0176636
0.008	44	-62	0.0881124	0.0160204
0.008	44	-64	0.0799537	0.014537
0.008	44	-66	0.0725919	0.0131985
0.008	44	-68	0.065951	0.0119911
0.01	44	-48	0.170783	0.0388143
0.01	44	-50	0.155089	0.0352476
0.01	44	-52	0.140759	0.0319906
0.01	44	-54	0.127709	0.0290248
0.01	44	-56	0.115853	0.0263303
0.01	44	-58	0.105102	0.0238869
0.01	44	-60	0.0953668	0.0216743
0.01	44	-62	0.0865611	0.019673
0.01	44	-64	0.0786027	0.0178642
0.01	44	-66	0.0714142	0.0162305
0.01	44	-68	0.0649233	0.0147553
0.012	44	-52	0.137063	0.0373809
0.012	44	-54	0.124494	0.0339529
0.012	44	-56	0.113056	0.0308335
0.012	44	-58	0.102668	0.0280004
0.012	44	-60	0.0932476	0.0254312
0.012	44	-62	0.0847148	0.023104
0.012	44	-64	0.0769931	0.0209981
0.012	44	-66	0.0700096	0.0190935
0.012	44	-68	0.0636965	0.0173718
0.014	44	-54	0.120835	0.0384474
0.014	44	-56	0.109867	0.0349578
0.014	44	-58	0.0998889	0.0317828
0.014	44	-60	0.0908245	0.0288987
0.014	44	-62	0.0826011	0.0262822
0.014	44	-64	0.0751479	0.0239107
0.014	44	-66	0.0683976	0.0217629
0.014	44	-68	0.0622868	0.0198185
0.016	44	-56	0.106338	0.0386683
0.016	44	-58	0.0968075	0.0352027
0.016	44	-60	0.0881336	0.0320486
0.016	44	-62	0.0802501	0.0291819
0.016	44	-64	0.0730926	0.0265791
0.016	44	-66	0.0665994	0.024218
0.016	44	-68	0.0607122	0.0220772
0.018	44	-58	0.0934693	0.0382374
0.018	44	-60	0.0852131	0.0348599
0.018	44	-62	0.0776941	0.031784
0.018	44	-64	0.0708544	0.0289859
0.018	44	-66	0.0646381	0.0264429
0.02	44	-60	0.0821023	0.0373192
0.02	44	-62	0.0749663	0.0340756
0.02	44	-64	0.0684614	0.0311188
0.02	44	-66	0.0625376	0.0284262
0.022	44	-60	0.0788407	0.0394204
0.022	44	-62	0.0721005	0.0360502
0.022	44	-64	0.0659424	0.0329712
0.022	44	-66	0.0603223	0.0301612
0.024	44	-62	0.0691297	0.0377071
0.024	44	-64	0.0633256	0.0345412
0.026	44	-62	0.0660859	0.0390508
0.026	44	-64	0.0606385	0.0358319
0.002	46	-20	0.482088	0.0209604
0.002	46	-22	0.461091	0.0200474
0.002	46	-24	0.438132	0.0190492
0.002	46	-26	0.413762	0.0179896
0.002	46	-28	0.388528	0.0168925
0.002	46	-30	0.362946	0.0157802
0.002	46	-32	0.337472	0.0146727
0.002	46	-34	0.312492	0.0135866
0.002	46	-36	0.288315	0.0125354
0.002	46	-38	0.265175	0.0115293
0.002	46	-40	0.24324	0.0105756
0.002	46	-42	0.222616	0.00967893
0.002	46	-44	0.203359	0.00884171
0.002	46	-46	0.185487	0.00806465
0.002	46	-48	0.168982	0.00734706
0.002	46	-50	0.153806	0.00668721
0.002	46	-52	0.1399	0.0060826
0.002	46	-54	0.127196	0.00553027
0.002	46	-56	0.115619	0.00502692
0.002	46	-58	0.10509	0.00456914
0.002	46	-60	0.0955295	0.00415345
0.002	46	-62	0.086859	0.00377648
0.002	46	-64	0.0790033	0.00343492
0.002	46	-66	0.0718908	0.00312568
0.002	46	-68	0.0654541	0.00284583
0.004	46	-22	0.455304	0.0395916
0.004	46	-24	0.432785	0.0376334
0.004	46	-26	0.408863	0.0355533
0.004	46	-28	0.384075	0.0333978
0.004	46	-30	0.358927	0.0312111
0.004	46	-32	0.333868	0.029032
0.004	46	-34	0.309278	0.0268937
0.004	46	-36	0.285461	0.0248227
0.004	46	-38	0.262652	0.0228393
0.004	46	-40	0.241017	0.020958
0.004	46	-42	0.220663	0.019188
0.004	46	-44	0.201647	0.0175346
0.004	46	-46	0.183989	0.015999
0.004	46	-48	0.167674	0.0145803
0.004	46	-50	0.152663	0.0132751
0.004	46	-52	0.138903	0.0120785
0.004	46	-54	0.126327	0.010985
0.004	46	-56	0.114861	0.00998795
0.004	46	-58	0.104429	0.0090808
0.004	46	-60	0.0949529	0.00825677
0.004	46	-62	0.0863557	0.00750919
0.004	46	-64	0.0785637	0.00683163
0.004	46	-66	0.0715066	0.00621796
0.004	46	-68	0.065118	0.00566243
0.006	46	-34	0.30402	0.0396548
0.006	46	-36	0.280791	0.0366249
0.006	46	-38	0.25852	0.03372
0.006	46	-40	0.237373	0.0309617
0.006	46	-42	0.217459	0.0283642
0.006	46	-44	0.198837	0.0259353
0.006	46	-46	0.181529	0.0236777
0.006	46	-48	0.165522	0.0215899
0.006	46	-50	0.150784	0.0196675
0.006	46	-52	0.137263	0.0179039
0.006	46	-54	0.124896	0.0162908
0.006	46	-56	0.113613	0.0148191
0.006	46	-58	0.10334	0.0134792
0.006	46	-60	0.0940024	0.0122612
0.006	46	-62	0.0855257	0.0111555
0.006	46	-64	0.0778385	0.0101528
0.006	46	-66	0.0708724	0.00924422
0.006	46	-68	0.0645629	0.00842125
0.008	46	-42	0.21308	0.0370574
0.008	46	-44	0.194992	0.0339117
0.008	46	-46	0.178159	0.0309842
0.008	46	-48	0.162574	0.0282737
0.008	46	-50	0.148207	0.0257751
0.008	46	-52	0.135011	0.0234802
0.008	46	-54	0.12293	0.0213791
0.008	46	-56	0.111896	0.0194602
0.008	46	-58	0.101841	0.0177115
0.008	46	-60	0.0926932	0.0161206
0.008	46	-62	0.0843818	0.0146751
0.008	46	-64	0.0768383	0.0133632
0.008	46	-66	0.0699972	0.0121734
0.008	46	-68	0.0637965	0.011095
0.01	46	-46	0.173951	0.0378153
0.01	46	-48	0.158886	0.0345405
0.01	46	-50	0.144979	0.0315173
0.01	46	-52	0.132189	0.0287368
0.01	46	-54	0.120463	0.0261876
0.01	46	-56	0.109741	0.0238566
0.01	46	-58	0.0999571	0.0217298
0.01	46	-60	0.0910461	0.0197926
0.01	46	-62	0.0829413	0.0180307
0.01	46	-64	0.0755778	0.01643
0.01	46	-66	0.0688935	0.0149768
0.01	46	-68	0.0628292	0.0136585
0.012	46	-50	0.141164	0.0368253
0.012	46	-52	0.128848	0.0336124
0.012	46	-54	0.117538	0.0306622
0.012	46	-56	0.107181	0.0279604
0.012	46	-58	0.0977179	0.0254916
0.012	46	-60	0.0890864	0.0232399
0.012	46	-62	0.0812257	0.0211893
0.012	46	-64	0.074075	0.0193239
0.012	46	-66	0.0675762	0.0176286
0.012	46	-68	0.0616737	0.0160888
0.014	46	-52	0.125045	0.0380572
0.014	46	-54	0.114205	0.0347581
0.014	46	-56	0.10426	0.0317315
0.014	46	-58	0.0951585	0.0289613
0.014	46	-60	0.0868436	0.0264307
0.014	46	-62	0.0792596	0.0241225
0.014	46	-64	0.0723508	0.0220198
0.014	46	-66	0.0660631	0.0201062
0.014	46	-68	0.0603449	0.0183658
0.016	46	-54	0.110517	0.0384406
0.016	46	-56	0.101023	0.0351384
0.016	46	-58	0.0923171	0.0321103
0.016	46	-60	0.0843499	0.0293391
0.016	46	-62	0.0770704	0.0268071
0.016	46	-64	0.0704282	0.0244968
0.016	46	-66	0.0643738	0.0223909
0.018	46	-56	0.0975166	0.0381587
0.018	46	-58	0.0892345	0.0349178
0.018	46	-60	0.0816397	0.031946
0.018	46	-62	0.0746874	0.0292255
0.018	46	-64	0.0683321	0.0267387
0.018	46	-66	0.0625293	0.024468
0.02	46	-58	0.0859523	0.0373706
0.02	46	-60	0.0787488	0.0342386
0.02	46	-62	0.0721409	0.0313656
0.02	46	-64	0.0660884	0.0287341
0.02	46	-66	0.0605516	0.0263268
0.022	46	-58	0.0825126	0.0394625
0.022	46	-60	0.075713	0.0362105
0.022	46	-62	0.0694615	0.0332207
0.022	46	-64	0.0637233	0.0304764
0.024	46	-60	0.0725675	0.0378613
0.024	46	-62	0.0666797	0.0347894
0.024	46	-64	0.0612628	0.0319632
0.026	46	-60	0.0693466	0.0391959
0.026	46	-62	0.0638248	0.0360749
0.028	46	-62	0.0609248	0.0370847
0.002	48	-20	0.41356	0.0172317
0.002	48	-22	0.397402	0.0165584
0.002	48	-24	0.379538	0.0158141
0.002	48	-26	0.360366	0.0150152
0.002	48	-28	0.340296	0.014179
0.002	48	-30	0.319729	0.013322
0.002	48	-32	0.299032	0.0124596
0.002	48	-34	0.278525	0.0116052
0.002	48	-36	0.258478	0.0107699
0.002	48	-38	0.239104	0.00996264
0.002	48	-40	0.220565	0.00919022
0.002	48	-42	0.202978	0.00845741
0.002	48	-44	0.186415	0.00776728
0.002	48	-46	0.170914	0.00712142
0.002	48	-48	0.156486	0.00652025
0.002	48	-50	0.143118	0.00596326
0.002	48	-52	0.130781	0.00544922
0.002	48	-54	0.119433	0.00497638
0.002	48	-56	0.109024	0.00454266
0.002	48	-58	0.0994978	0.00414574
0.002	48	-60	0.0907966	0.00378319
0.002	48	-62	0.082861	0.00345254
0.002	48	-64	0.0756328	0.00315137
0.002	48	-66	0.0690552	0.0028773
0.002	48	-68	0.0630738	0.00262807
0.004	48	-20	0.40862	0.0340517
0.004	48	-22	0.392762	0.0327302
0.004	48	-24	0.375219	0.0312682
0.004	48	-26	0.356378	0.0296981
0.004	48	-28	0.336642	0.0280535
0.004	48	-30	0.316404	0.026367
0.004	48	-32	0.296025	0.0246687
0.004	48	-34	0.275821	0.0229851
0.004	48	-36	0.256057	0.0213381
0.004	48	-38	0.236946	0.0197455
0.004	48	-40	0.21865	0.0182208
0.004	48	-42	0.201282	0.0167735
0.004	48	-44	0.184917	0.0154098
0.004	48	-46	0.169594	0.0141329
0.004	48	-48	0.155325	0.0129437
0.004	48	-50	0.142098	0.0118415
0.004	48	-52	0.129886	0.0108238
0.004	48	-54	0.118647	0.00988728
0.004	48	-56	0.108335	0.00902789
0.004	48	-58	0.0988934	0.00824111
0.004	48	-60	0.0902665	0.0075222
0.004	48	-62	0.082396	0.00686633
0.004	48	-64	0.0752247	0.00626872
0.004	48	-66	0.0686968	0.00572473
0.004	48	-68	0.0627589	0.00522991
0.006	48	-30	0.310967	0.0388708
0.006	48	-32	0.291104	0.036388
0.006	48	-34	0.271393	0.0339241
0.006	48	-36	0.252092	0.0315115
0.006	48	-38	0.23341	0.0291762
0.006	48	-40	0.215507	0.0269384
0.006	48	-42	0.198498	0.0248123
0.006	48	-44	0.182457	0.0228071
0.006	48	-46	0.167425	0.0209281
0.006	48	-48	0.153415	0.0191769
0.006	48	-50	0.140419	0.0175524
0.006	48	-52	0.128411	0.0160514
0.006	48	-54	0.117353	0.0146691
0.006	48	-56	0.107199	0.0133999
0.006	48	-58	0.097897	0.0122371
0.006	48	-60	0.0893922	0.011174
0.006	48	-62	0.0816288	0.0102036
0.006	48	-64	0.0745511	0.00931889
0.006	48	-66	0.0681051	0.00851313
0.006	48	-68	0.0622388	0.00777984
0.008	48	-38	0.228579	0.0380965
0.008	48	-40	0.211211	0.0352018
0.008	48	-42	0.194688	0.032448
0.008	48	-44	0.179088	0.0298479
0.008	48	-46	0.164451	0.0274086
0.008	48	-48	0.150795	0.0251326
0.008	48	-50	0.138114	0.023019
0.008	48	-52	0.126385	0.0210641
0.008	48	-54	0.115573	0.0192622
0.008	48	-56	0.105636	0.017606
0.008	48	-58	0.0965248	0.0160875
0.008	48	-60	0.0881875	0.0146979
0.008	48	-62	0.0805709	0.0134285
0.008	48	-64	0.0736218	0.0122703
0.008	48	-66	0.0672882	0.0112147
0.008	48	-68	0.0615203	0.0102534
0.01	48	-42	0.189935	0.0395698
0.01	48	-44	0.174879	0.0364331
0.01	48	-46	0.160733	0.033486
0.01	48	-48	0.147515	0.0307324
0.01	48	-50	0.135225	0.0281718
0.01	48	-52	0.123843	0.0258005
0.01	48	-54	0.113338	0.023612
0.01	48	-56	0.103672	0.0215982
0.01	48	-58	0.0947987	0.0197497
0.01	48	-60	0.0866708	0.0180564
0.01	48	-62	0.0792379	0.0165079
0.01	48	-64	0.0724499	0.0150937
0.01	48	-66	0.0662574	0.0138036
0.01	48	-68	0.0606131	0.0126277
0.012	48	-46	0.156342	0.0390854
0.012	48	-48	0.143637	0.0359093
0.012	48	-50	0.131804	0.0329511
0.012	48	-52	0.120829	0.0302073
0.012	48	-54	0.110685	0.0276713
0.012	48	-56	0.101337	0.0253344
0.012	48	-58	0.0927454	0.0231864
0.012	48	-60	0.0848647	0.0212162
0.012	48	-62	0.077649	0.0194123
0.012	48	-64	0.0710516	0.0177629
0.012	48	-66	0.0650264	0.0162566
0.014	48	-50	0.127912	0.0373077
0.014	48	-52	0.117395	0.0342402
0.014	48	-54	0.107658	0.0314001
0.014	48	-56	0.09867	0.0287788
0.014	48	-58	0.090396	0.0263655
0.014	48	-60	0.0827955	0.0241487
0.014	48	-62	0.0758265	0.0221161
0.014	48	-64	0.069446	0.0202551
0.014	48	-66	0.0636113	0.0185533
0.016	48	-52	0.113596	0.0378652
0.016	48	-54	0.104303	0.0347676
0.016	48	-56	0.0957095	0.0319032
0.016	48	-58	0.0877844	0.0292615
0.016	48	-60	0.0804922	0.0268307
0.016	48	-62	0.073795	0.0245983
0.016	48	-64	0.0676539	0.0225513
0.016	48	-66	0.0620298	0.0206766
0.018	48	-54	0.10067	0.0377513
0.018	48	-56	0.0924983	0.0346868
0.018	48	-58	0.0849471	0.0318552
0.018	48	-60	0.0779858	0.0292447
0.018	48	-62	0.071581	0.0268429
0.018	48	-64	0.0656979	0.0246367
0.018	48	-66	0.0603013	0.022613
0.02	48	-56	0.0890802	0.0371167
0.02	48	-58	0.0819214	0.0341339
0.02	48	-60	0.0753083	0.0313785
0.02	48	-62	0.0692119	0.0288383
0.02	48	-64	0.0636015	0.0265006
0.022	48	-56	0.085499	0.0391871
0.022	48	-58	0.0787451	0.0360915
0.022	48	-60	0.0724922	0.0332256
0.022	48	-62	0.0667156	0.030578
0.022	48	-64	0.0613887	0.0281365
0.024	48	-58	0.0754555	0.0377277
0.024	48	-60	0.0695696	0.0347848
0.024	48	-62	0.0641198	0.0320599
0.026	48	-58	0.0720881	0.0390477
0.026	48	-60	0.0665716	0.0360596
0.026	48	-62	0.0614516	0.0332863
0.028	48	-60	0.0635276	0.0370578
0.03	48	-60	0.0604652	0.0377907
0.002	50	-20	0.356385	0.0142554
0.002	50	-22	0.343874	0.013755
0.002	50	-24	0.329902	0.0131961
0.002	50	-26	0.314754	0.0125901
0.002	50	-28	0.298734	0.0119494
0.002	50	-30	0.282153	0.0112861
0.002	50	-32	0.265302	0.0106121
0.002	50	-34	0.248444	0.00993774
0.002	50	-36	0.231807	0.00927229
0.002	50	-38	0.215582	0.00862329
0.002	50	-40	0.199919	0.00799677
0.002	50	-42	0.184932	0.00739728
0.002	50	-44	0.170701	0.00682804
0.002	50	-46	0.157277	0.00629108
0.002	50	-48	0.144687	0.00578748
0.002	50	-50	0.132937	0.00531747
0.002	50	-52	0.122017	0.00488068
0.002	50	-54	0.111906	0.00447623
0.002	50	-56	0.102572	0.00410286
0.002	50	-58	0.0939777	0.00375911
0.002	50	-60	0.0860825	0.0034433
0.002	50	-62	0.0788424	0.0031537
0.002	50	-64	0.072213	0.00288852
0.002	50	-66	0.0661501	0.002646
0.002	50	-68	0.0606106	0.00242442
0.004	50	-20	0.352426	0.0281941
0.004	50	-22	0.340133	0.0272106
0.004	50	-24	0.326396	0.0261117
0.004	50	-26	0.311493	0.0249194
0.004	50	-28	0.295725	0.023658
0.004	50	-30	0.279394	0.0223515
0.004	50	-32	0.262787	0.021023
0.004	50	-34	0.246165	0.0196932
0.004	50	-36	0.229752	0.0183802
0.004	50	-38	0.213737	0.017099
0.004	50	-40	0.198269	0.0158615
0.004	50	-42	0.18346	0.0146768
0.004	50	-44	0.169392	0.0135514
0.004	50	-46	0.156116	0.0124893
0.004	50	-48	0.143658	0.0114927
0.004	50	-50	0.132027	0.0105622
0.004	50	-52	0.121214	0.00969709
0.004	50	-54	0.111197	0.00889573
0.004	50	-56	0.101946	0.00815571
0.004	50	-58	0.0934264	0.00747411
0.004	50	-60	0.0855965	0.00684772
0.004	50	-62	0.078414	0.00627312
0.004	50	-64	0.0718352	0.00574682
0.004	50	-66	0.0658169	0.00526535
0.004	50	-68	0.0603166	0.00482532
0.006	50	-24	0.320665	0.0384798
0.006	50	-26	0.306162	0.0367394
0.006	50	-28	0.290801	0.0348961
0.006	50	-30	0.274877	0.0329852
0.006	50	-32	0.258669	0.0310403
0.006	50	-34	0.242431	0.0290917
0.006	50	-36	0.226383	0.0271659
0.006	50	-38	0.21071	0.0252852
0.006	50	-40	0.195559	0.0234671
0.006	50	-42	0.181042	0.0217251
0.006	50	-44	0.167241	0.0200689
0.006	50	-46	0.154206	0.0185047
0.006	50	-48	0.141966	0.0170359
0.006	50	-50	0.13053	0.0156636
0.006	50	-52	0.119891	0.0143869
0.006	50	-54	0.110029	0.0132034
0.006	50	-56	0.100916	0.0121099
0.006	50	-58	0.0925173	0.0111021
0.006	50	-60	0.0847948	0.0101754
0.006	50	-62	0.0777069	0.00932483
0.006	50	-64	0.0712116	0.00854539
0.006	50	-66	0.0652666	0.00783199
0.008	50	-34	0.237332	0.0379731
0.008	50	-36	0.221778	0.0354845
0.008	50	-38	0.206569	0.033051
0.008	50	-40	0.191849	0.0306959
0.008	50	-42	0.17773	0.0284368
0.008	50	-44	0.164291	0.0262865
0.008	50	-46	0.151585	0.0242536
0.008	50	-48	0.139642	0.0223427
0.008	50	-50	0.128472	0.0205556
0.008	50	-52	0.118071	0.0188914
0.008	50	-54	0.108421	0.0173474
0.008	50	-56	0.0994963	0.0159194
0.008	50	-58	0.0912646	0.0146023
0.008	50	-60	0.0836894	0.0133903
0.008	50	-62	0.0767315	0.012277
0.008	50	-64	0.0703507	0.0112561
0.008	50	-66	0.0645065	0.010321
0.01	50	-40	0.18722	0.0374439
0.01	50	-42	0.173591	0.0347183
0.01	50	-44	0.160602	0.0321203
0.01	50	-46	0.148304	0.0296608
0.01	50	-48	0.13673	0.0273459
0.01	50	-50	0.125891	0.0251783
0.01	50	-52	0.115786	0.0231573
0.01	50	-54	0.106401	0.0212801
0.01	50	-56	0.0977109	0.0195422
0.01	50	-58	0.0896876	0.0179375
0.01	50	-60	0.0822967	0.0164593
0.01	50	-62	0.0755016	0.0151003
0.01	50	-64	0.0692644	0.0138529
0.01	50	-66	0.0635469	0.0127094
0.012	50	-44	0.156244	0.0374986
0.012	50	-46	0.144424	0.0346617
0.012	50	-48	0.133281	0.0319875
0.012	50	-50	0.122832	0.0294796
0.012	50	-52	0.113075	0.027138
0.012	50	-54	0.104	0.0249601
0.012	50	-56	0.0955875	0.022941
0.012	50	-58	0.08781	0.0210744
0.012	50	-60	0.080637	0.0193529
0.012	50	-62	0.0740345	0.0177683
0.012	50	-64	0.0679675	0.0163122
0.012	50	-66	0.0624001	0.014976
0.014	50	-46	0.140015	0.0392041
0.014	50	-48	0.129357	0.0362199
0.014	50	-50	0.119345	0.0334165
0.014	50	-52	0.109981	0.0307947
0.014	50	-54	0.101258	0.0283521
0.014	50	-56	0.0931581	0.0260843
0.014	50	-58	0.0856593	0.0239846
0.014	50	-60	0.0787335	0.0220454
0.014	50	-62	0.0723502	0.0202581
0.014	50	-64	0.0664769	0.0186135
0.014	50	-66	0.0610807	0.0171026
0.016	50	-50	0.115487	0.0369558
0.016	50	-52	0.106552	0.0340967
0.016	50	-54	0.0982138	0.0314284
0.016	50	-56	0.0904581	0.0289466
0.016	50	-58	0.0832657	0.026645
0.016	50	-60	0.0766123	0.0245159
0.016	50	-62	0.0704707	0.0225506
0.016	50	-64	0.0648116	0.0207397
0.018	50	-52	0.10284	0.0370224
0.018	50	-54	0.0949126	0.0341685
0.018	50	-56	0.0875252	0.0315091
0.018	50	-58	0.0806615	0.0290382
0.018	50	-60	0.0743011	0.0267484
0.018	50	-62	0.0684199	0.0246312
0.018	50	-64	0.0629921	0.0226771
0.02	50	-52	0.0988962	0.0395585
0.02	50	-54	0.0913993	0.0365597
0.02	50	-56	0.0843981	0.0337593
0.02	50	-58	0.0778803	0.0311521
0.02	50	-60	0.0718287	0.0287315
0.02	50	-62	0.0662227	0.0264891
0.02	50	-64	0.0610395	0.0244158
0.022	50	-54	0.0877189	0.0385963
0.022	50	-56	0.0811162	0.0356911
0.022	50	-58	0.0749559	0.0329806
0.022	50	-60	0.0692243	0.0304587
0.022	50	-62	0.0639042	0.0281178
0.024	50	-56	0.0777177	0.0373045
0.024	50	-58	0.0719217	0.0345224
0.024	50	-60	0.066517	0.0319282
0.024	50	-62	0.0614896	0.029515
0.026	50	-56	0.0742398	0.0386047
0.026	50	-58	0.0688101	0.0357813
0.026	50	-60	0.0637351	0.0331422
0.028	50	-56	0.0707174	0.0396018
0.028	50	-58	0.0656518	0.036765
0.028	50	-60	0.0609053	0.034107
0.03	50	-58	0.0624752	0.0374851
0.002	52	-20	0.308463	0.011864
0.002	52	-22	0.298718	0.0114891
0.002	52	-24	0.287733	0.0110666
0.002	52	-26	0.27571	0.0106042
0.002	52	-28	0.262877	0.0101107
0.002	52	-30	0.249469	0.00959498
0.002	52	-32	0.235718	0.00906605
0.002	52	-34	0.221835	0.00853213
0.002	52	-36	0.208014	0.00800055
0.002	52	-38	0.194418	0.00747763
0.002	52	-40	0.181183	0.00696858
0.002	52	-42	0.168416	0.00647753
0.002	52	-44	0.156197	0.00600758
0.002	52	-46	0.144584	0.00556092
0.002	52	-48	0.133613	0.00513895
0.002	52	-50	0.123302	0.00474237
0.002	52	-52	0.113655	0.00437133
0.002	52	-54	0.104664	0.00402555
0.002	52	-56	0.0963138	0.00370438
0.002	52	-58	0.0885801	0.00340692
0.002	52	-60	0.0814351	0.00313212
0.002	52	-62	0.0748477	0.00287875
0.002	52	-64	0.0687848	0.00264557
0.002	52	-66	0.0632129	0.00243126
0.004	52	-20	0.30527	0.0234823
0.004	52	-22	0.295684	0.0227449
0.004	52	-24	0.284872	0.0219132
0.004	52	-26	0.273033	0.0210025
0.004	52	-28	0.260389	0.02003
0.004	52	-30	0.247173	0.0190133
0.004	52	-32	0.23361	0.01797
0.004	52	-34	0.219912	0.0169163
0.004	52	-36	0.206268	0.0158667
0.004	52	-38	0.192839	0.0148338
0.004	52	-40	0.17976	0.0138277
0.004	52	-42	0.167138	0.0128568
0.004	52	-44	0.155054	0.0119272
0.004	52	-46	0.143563	0.0110433
0.004	52	-48	0.132703	0.0102079
0.004	52	-50	0.122492	0.00942246
0.004	52	-52	0.112935	0.00868733
0.004	52	-54	0.104026	0.00800199
0.004	52	-56	0.0957477	0.00736521
0.004	52	-58	0.0880784	0.00677526
0.004	52	-60	0.0809906	0.00623005
0.004	52	-62	0.0744539	0.00572722
0.004	52	-64	0.0684361	0.00526431
0.004	52	-66	0.0629039	0.00483876
0.006	52	-20	0.300049	0.0346211
0.006	52	-22	0.29072	0.0335447
0.006	52	-24	0.28019	0.0323297
0.006	52	-26	0.26865	0.0309981
0.006	52	-28	0.256315	0.0295748
0.006	52	-30	0.24341	0.0280857
0.006	52	-32	0.230155	0.0265564
0.006	52	-34	0.216757	0.0250105
0.006	52	-36	0.203401	0.0234694
0.006	52	-38	0.190246	0.0219514
0.006	52	-40	0.177423	0.0204719
0.006	52	-42	0.165039	0.0190429
0.006	52	-44	0.153173	0.0176738
0.006	52	-46	0.141883	0.0163711
0.006	52	-48	0.131205	0.015139
0.006	52	-50	0.121159	0.0139798
0.006	52	-52	0.11175	0.0128943
0.006	52	-54	0.102974	0.0118816
0.006	52	-56	0.0948143	0.0109401
0.006	52	-58	0.0872508	0.0100674
0.006	52	-60	0.0802571	0.00926044
0.006	52	-62	0.073804	0.00851584
0.006	52	-64	0.0678601	0.00783001
0.006	52	-66	0.0623935	0.00719925
0.008	52	-28	0.250757	0.0385779
0.008	52	-30	0.238272	0.0366573
0.008	52	-32	0.225435	0.0346823
0.008	52	-34	0.212444	0.0326837
0.008	52	-36	0.199479	0.030689
0.008	52	-38	0.186694	0.0287222
0.008	52	-40	0.17422	0.0268031
0.008	52	-42	0.16216	0.0249476
0.008	52	-44	0.150592	0.0231681
0.008	52	-46	0.139575	0.0214731
0.008	52	-48	0.129146	0.0198686
0.008	52	-50	0.119325	0.0183577
0.008	52	-52	0.110119	0.0169414
0.008	52	-54	0.101525	0.0156192
0.008	52	-56	0.0935282	0.0143889
0.008	52	-58	0.0861098	0.0132477
0.008	52	-60	0.0792453	0.0121916
0.008	52	-62	0.0729069	0.0112164
0.008	52	-64	0.0670648	0.0103177
0.008	52	-66	0.0616883	0.00949051
0.01	52	-34	0.20707	0.0398211
0.01	52	-36	0.194586	0.0374205
0.01	52	-38	0.18226	0.03505
0.01	52	-40	0.170217	0.032734
0.01	52	-42	0.158558	0.0304918
0.01	52	-44	0.147361	0.0283386
0.01	52	-46	0.136683	0.0262852
0.01	52	-48	0.126563	0.0243391
0.01	52	-50	0.117023	0.0225043
0.01	52	-52	0.10807	0.0207827
0.01	52	-54	0.0997024	0.0191735
0.01	52	-56	0.0919092	0.0176748
0.01	52	-58	0.0846725	0.0162832
0.01	52	-60	0.0779698	0.0149942
0.01	52	-62	0.0717752	0.0138029
0.01	52	-64	0.0660608	0.012704
0.01	52	-66	0.0607974	0.0116918
0.012	52	-40	0.165493	0.0381907
0.012	52	-42	0.154302	0.0356081
0.012	52	-44	0.143538	0.0331242
0.012	52	-46	0.133258	0.0307519
0.012	52	-48	0.123501	0.0285003
0.012	52	-50	0.11429	0.0263746
0.012	52	-52	0.105635	0.0243772
0.012	52	-54	0.0975349	0.0225081
0.012	52	-56	0.0899817	0.020765
0.012	52	-58	0.0829596	0.0191445
0.012	52	-60	0.0764483	0.0176419
0.012	52	-62	0.0704241	0.0162517
0.012	52	-64	0.0648611	0.0149679
0.014	52	-44	0.139193	0.037475
0.014	52	-46	0.12936	0.0348277
0.014	52	-48	0.120011	0.0323107
0.014	52	-50	0.111171	0.0299307
0.014	52	-52	0.102852	0.0276909
0.014	52	-54	0.0950552	0.0255918
0.014	52	-56	0.0877741	0.0236315
0.014	52	-58	0.0809956	0.0218065
0.014	52	-60	0.0747018	0.020112
0.014	52	-62	0.0688716	0.0185423
0.014	52	-64	0.0634811	0.0170911
0.016	52	-46	0.125053	0.0384777
0.016	52	-48	0.116149	0.0357383
0.016	52	-50	0.107715	0.0331431
0.016	52	-52	0.099764	0.0306966
0.016	52	-54	0.0922995	0.0283998
0.016	52	-56	0.0853173	0.0262515
0.016	52	-58	0.0788071	0.0242483
0.016	52	-60	0.0727533	0.0223856
0.016	52	-62	0.0671374	0.0206577
0.016	52	-64	0.0619379	0.0190578
0.018	52	-48	0.111975	0.0387604
0.018	52	-50	0.103973	0.0359907
0.018	52	-52	0.0964149	0.0333744
0.018	52	-54	0.0893061	0.0309137
0.018	52	-56	0.0826448	0.0286078
0.018	52	-58	0.0764228	0.0264541
0.018	52	-60	0.0706277	0.024448
0.018	52	-62	0.0652429	0.0225841
0.018	52	-64	0.06025	0.0208558
0.02	52	-50	0.0999972	0.0384604
0.02	52	-52	0.0928505	0.0357117
0.02	52	-54	0.0861149	0.0331211
0.02	52	-56	0.0797908	0.0306888
0.02	52	-58	0.0738728	0.0284126
0.02	52	-60	0.0683506	0.0262887
0.02	52	-62	0.0632106	0.0243118
0.022	52	-52	0.0891165	0.0377031
0.022	52	-54	0.0827657	0.0350163
0.022	52	-56	0.0767903	0.0324882
0.022	52	-58	0.0711871	0.0301176
0.022	52	-60	0.0659484	0.0279012
0.022	52	-62	0.0610631	0.0258344
0.024	52	-52	0.0852579	0.0393498
0.024	52	-54	0.0792979	0.036599
0.024	52	-56	0.0736776	0.034005
0.024	52	-58	0.0683958	0.0315673
0.024	52	-60	0.0634473	0.0292834
0.026	52	-54	0.0757493	0.0378746
0.026	52	-56	0.0704858	0.0352429
0.026	52	-58	0.0655281	0.032764
0.026	52	-60	0.0608728	0.0304364
0.028	52	-54	0.0721555	0.0388529
0.028	52	-56	0.0672466	0.0362097
0.028	52	-58	0.0626117	0.033714
0.03	52	-54	0.0685494	0.0395477
0.03	52	-56	0.0639891	0.0369168
0.032	52	-54	0.064961	0.039976
0.032	52	-56	0.0607402	0.0373786
0.002	54	-20	0.268114	0.00993016
0.002	54	-22	0.260478	0.00964734
0.002	54	-24	0.251797	0.00932581
0.002	54	-26	0.242213	0.00897085
0.002	54	-28	0.231894	0.00858865
0.002	54	-30	0.221018	0.00818586
0.002	54	-32	0.209768	0.00776918
0.002	54	-34	0.198314	0.00734498
0.002	54	-36	0.186816	0.00691912
0.002	54	-38	0.175413	0.00649678
0.002	54	-40	0.164224	0.00608238
0.002	54	-42	0.153348	0.00567955
0.002	54	-44	0.142861	0.00529114
0.002	54	-46	0.132821	0.0049193
0.002	54	-48	0.12327	0.00456556
0.002	54	-50	0.114234	0.00423087
0.002	54	-52	0.105724	0.00391571
0.002	54	-54	0.0977445	0.00362017
0.002	54	-56	0.0902886	0.00334402
0.002	54	-58	0.0833438	0.00308681
0.002	54	-60	0.0768924	0.00284787
0.002	54	-62	0.0709132	0.00262641
0.002	54	-64	0.0653826	0.00242158
0.002	54	-66	0.0602753	0.00223242
0.004	54	-20	0.265523	0.0196683
0.004	54	-22	0.258004	0.0191114
0.004	54	-24	0.249451	0.0184779
0.004	54	-26	0.240005	0.0177781
0.004	54	-28	0.22983	0.0170244
0.004	54	-30	0.219101	0.0162297
0.004	54	-32	0.207997	0.0154072
0.004	54	-34	0.196688	0.0145695
0.004	54	-36	0.185329	0.0137281
0.004	54	-38	0.17406	0.0128933
0.004	54	-40	0.162998	0.0120739
0.004	54	-42	0.152239	0.011277
0.004	54	-44	0.141862	0.0105083
0.004	54	-46	0.131924	0.00977215
0.004	54	-48	0.122466	0.00907155
0.004	54	-50	0.113514	0.00840843
0.004	54	-52	0.105081	0.00778378
0.004	54	-54	0.0971707	0.00719783
0.004	54	-56	0.0897771	0.00665015
0.004	54	-58	0.0828881	0.00613986
0.004	54	-60	0.0764868	0.00566569
0.004	54	-62	0.0705522	0.00522609
0.004	54	-64	0.0650614	0.00481936
0.006	54	-20	0.26128	0.0290311
0.006	54	-22	0.253951	0.0282167
0.006	54	-24	0.245608	0.0272898
0.006	54	-26	0.236387	0.0262652
0.006	54	-28	0.226446	0.0251606
0.006	54	-30	0.215956	0.0239951
0.006	54	-32	0.205091	0.0227879
0.006	54	-34	0.194018	0.0215575
0.006	54	-36	0.182887	0.0203208
0.006	54	-38	0.171836	0.0190929
0.006	54	-40	0.16098	0.0178867
0.006	54	-42	0.150416	0.0167129
0.006	54	-44	0.140219	0.0155799
0.006	54	-46	0.130447	0.0144941
0.006	54	-48	0.121141	0.0134601
0.006	54	-50	0.112328	0.0124809
0.006	54	-52	0.104021	0.0115579
0.006	54	-54	0.0962244	0.0106916
0.006	54	-56	0.0889333	0.00988147
0.006	54	-58	0.0821363	0.00912625
0.006	54	-60	0.0758172	0.00842413
0.006	54	-62	0.0699561	0.0077729
0.006	54	-64	0.0645308	0.00717008
0.008	54	-20	0.255497	0.0378513
0.008	54	-22	0.248424	0.0368035
0.008	54	-24	0.240364	0.0356095
0.008	54	-26	0.231446	0.0342883
0.008	54	-28	0.221822	0.0328625
0.008	54	-30	0.211657	0.0313565
0.008	54	-32	0.201116	0.029795
0.008	54	-34	0.190362	0.0282018
0.008	54	-36	0.179542	0.0265987
0.008	54	-38	0.168788	0.0250056
0.008	54	-40	0.158213	0.023439
0.008	54	-42	0.147913	0.021913
0.008	54	-44	0.137962	0.0204388
0.008	54	-46	0.128417	0.0190247
0.008	54	-48	0.119319	0.0176769
0.008	54	-50	0.110696	0.0163993
0.008	54	-52	0.102561	0.0151943
0.008	54	-54	0.0949207	0.0140623
0.008	54	-56	0.08777	0.013003
0.008	54	-58	0.0810991	0.0120147
0.008	54	-60	0.074893	0.0110953
0.008	54	-62	0.069133	0.0102419
0.008	54	-64	0.0637978	0.00945152
0.01	54	-30	0.2063	0.0382037
0.01	54	-32	0.19616	0.0363258
0.01	54	-34	0.185799	0.0344073
0.01	54	-36	0.175362	0.0324745
0.01	54	-38	0.164976	0.0305511
0.01	54	-40	0.15475	0.0286575
0.01	54	-42	0.144778	0.0268107
0.01	54	-44	0.135132	0.0250244
0.01	54	-46	0.125869	0.0233091
0.01	54	-48	0.117031	0.0216723
0.01	54	-50	0.108644	0.0201193
0.01	54	-52	0.100725	0.0186528
0.01	54	-54	0.0932795	0.017274
0.01	54	-56	0.0863045	0.0159823
0.01	54	-58	0.0797916	0.0147762
0.01	54	-60	0.0737272	0.0136532
0.01	54	-62	0.0680939	0.01261
0.01	54	-64	0.0628719	0.0116429
0.012	54	-36	0.170433	0.037874
0.012	54	-38	0.160475	0.0356612
0.012	54	-40	0.150657	0.0334794
0.012	54	-42	0.141068	0.0313485
0.012	54	-44	0.13178	0.0292844
0.012	54	-46	0.122848	0.0272996
0.012	54	-48	0.114314	0.0254032
0.012	54	-50	0.106207	0.0236015
0.012	54	-52	0.0985415	0.0218981
0.012	54	-54	0.0913256	0.0202946
0.012	54	-56	0.0845582	0.0187907
0.012	54	-58	0.0782323	0.0173849
0.012	54	-60	0.0723356	0.0160746
0.012	54	-62	0.0668526	0.0148561
0.012	54	-64	0.0617648	0.0137255
0.014	54	-40	0.146009	0.0378541
0.014	54	-42	0.136849	0.0354795
0.014	54	-44	0.127963	0.0331756
0.014	54	-46	0.119404	0.0309566
0.014	54	-48	0.111214	0.0288333
0.014	54	-50	0.103421	0.0268129
0.014	54	-52	0.0960429	0.0249
0.014	54	-54	0.0890876	0.0230968
0.014	54	-56	0.0825559	0.0214034
0.014	54	-58	0.0764423	0.0198184
0.014	54	-60	0.0707366	0.0183391
0.014	54	-62	0.0654248	0.016962
0.014	54	-64	0.0604904	0.0156827
0.016	54	-42	0.132193	0.0391684
0.016	54	-44	0.123744	0.0366649
0.016	54	-46	0.115592	0.0342495
0.016	54	-48	0.107778	0.0319341
0.016	54	-50	0.100329	0.0297272
0.016	54	-52	0.0932661	0.0276344
0.016	54	-54	0.0865971	0.0256584
0.016	54	-56	0.0803248	0.0238
0.016	54	-58	0.0744455	0.0220579
0.016	54	-60	0.0689507	0.0204298
0.016	54	-62	0.0638284	0.0189121
0.018	54	-44	0.119189	0.0397298
0.018	54	-46	0.11147	0.0371566
0.018	54	-48	0.104056	0.0346852
0.018	54	-50	0.0969758	0.0323253
0.018	54	-52	0.0902496	0.0300832
0.018	54	-54	0.0838878	0.0279626
0.018	54	-56	0.0778944	0.0259648
0.018	54	-58	0.0722673	0.0240891
0.018	54	-60	0.0670001	0.0223334
0.018	54	-62	0.0620825	0.0206942
0.02	54	-46	0.107097	0.0396655
0.02	54	-48	0.1001	0.0370743
0.02	54	-50	0.0934061	0.0345948
0.02	54	-52	0.0870334	0.0322346
0.02	54	-54	0.0809946	0.029998
0.02	54	-56	0.075295	0.027887
0.02	54	-58	0.0699342	0.0259016
0.02	54	-60	0.0649077	0.0240399
0.02	54	-62	0.0602072	0.022299
0.022	54	-48	0.0959639	0.0390964
0.022	54	-50	0.0896659	0.0365305
0.022	54	-52	0.0836578	0.0340828
0.022	54	-54	0.0779528	0.0317585
0.022	54	-56	0.0725575	0.0295604
0.022	54	-58	0.0674732	0.0274891
0.022	54	-60	0.0626972	0.0255433
0.024	54	-50	0.0858001	0.0381334
0.024	54	-52	0.0801623	0.0356277
0.024	54	-54	0.0747971	0.0332432
0.024	54	-56	0.0697125	0.0309833
0.024	54	-58	0.0649112	0.0288494
0.024	54	-60	0.060392	0.0268409
0.026	54	-50	0.0818516	0.03941
0.026	54	-52	0.0765849	0.0368742
0.026	54	-54	0.0715613	0.0344554
0.026	54	-56	0.0667897	0.032158
0.026	54	-58	0.0622743	0.0299839
0.028	54	-52	0.0729616	0.0378319
0.028	54	-54	0.0682773	0.035403
0.028	54	-56	0.0638175	0.0330905
0.03	54	-52	0.0693255	0.0385141
0.03	54	-54	0.0649747	0.036097
0.03	54	-56	0.0608223	0.0337902
0.032	54	-52	0.0657067	0.0389373
0.032	54	-54	0.0616807	0.0365515
0.034	54	-52	0.062132	0.0391201
0.002	56	-20	0.23399	0.00835677
0.002	56	-22	0.227972	0.00814187
0.002	56	-24	0.221077	0.00789559
0.002	56	-26	0.213403	0.00762153
0.002	56	-28	0.205073	0.00732404
0.002	56	-30	0.196224	0.007008
0.002	56	-32	0.186996	0.00667841
0.002	56	-34	0.177526	0.00634021
0.002	56	-36	0.167945	0.00599803
0.002	56	-38	0.15837	0.00565608
0.002	56	-40	0.148905	0.00531803
0.002	56	-42	0.139636	0.004987
0.002	56	-44	0.130636	0.00466556
0.002	56	-46	0.12196	0.00435571
0.002	56	-48	0.113651	0.00405896
0.002	56	-50	0.105739	0.00377639
0.002	56	-52	0.0982419	0.00350864
0.002	56	-54	0.0911695	0.00325605
0.002	56	-56	0.084523	0.00301868
0.002	56	-58	0.0782979	0.00279635
0.002	56	-60	0.0724842	0.00258872
0.002	56	-62	0.0670685	0.0023953
0.002	56	-64	0.0620344	0.00221551
0.004	56	-20	0.231874	0.0165624
0.004	56	-22	0.225943	0.0161388
0.004	56	-24	0.219144	0.0156531
0.004	56	-26	0.211574	0.0151124
0.004	56	-28	0.203354	0.0145253
0.004	56	-30	0.194618	0.0139013
0.004	56	-32	0.185504	0.0132503
0.004	56	-34	0.176147	0.012582
0.004	56	-36	0.166677	0.0119055
0.004	56	-38	0.157209	0.0112292
0.004	56	-40	0.147846	0.0105604
0.004	56	-42	0.138674	0.00990525
0.004	56	-44	0.129763	0.00926881
0.004	56	-46	0.121172	0.00865511
0.004	56	-48	0.11294	0.00806717
0.004	56	-50	0.105099	0.0075071
0.004	56	-52	0.0976675	0.00697625
0.004	56	-54	0.0906543	0.0064753
0.004	56	-56	0.0840615	0.00600439
0.004	56	-58	0.0778847	0.00556319
0.004	56	-60	0.0721147	0.00515105
0.004	56	-62	0.0667381	0.00476701
0.004	56	-64	0.0617392	0.00440994
0.006	56	-20	0.228406	0.024472
0.006	56	-22	0.222616	0.0238517
0.006	56	-24	0.215974	0.0231401
0.006	56	-26	0.208574	0.0223472
0.006	56	-28	0.200533	0.0214857
0.006	56	-30	0.191982	0.0205695
0.006	56	-32	0.183054	0.0196129
0.006	56	-34	0.173882	0.0186302
0.006	56	-36	0.164593	0.017635
0.006	56	-38	0.1553	0.0166393
0.006	56	-40	0.146104	0.015654
0.006	56	-42	0.137089	0.0146881
0.006	56	-44	0.128327	0.0137494
0.006	56	-46	0.119873	0.0128436
0.006	56	-48	0.111769	0.0119753
0.006	56	-50	0.104045	0.0111477
0.006	56	-52	0.0967204	0.0103629
0.006	56	-54	0.0898044	0.0096219
0.006	56	-56	0.0832998	0.00892498
0.006	56	-58	0.0772028	0.00827172
0.006	56	-60	0.0715045	0.00766119
0.006	56	-62	0.0661924	0.00709205
0.006	56	-64	0.0612514	0.00656265
0.008	56	-20	0.22367	0.0319529
0.008	56	-22	0.218071	0.031153
0.008	56	-24	0.211642	0.0302345
0.008	56	-26	0.204472	0.0292103
0.008	56	-28	0.196674	0.0280963
0.008	56	-30	0.188372	0.0269104
0.008	56	-32	0.179697	0.0256711
0.008	56	-34	0.170778	0.0243968
0.008	56	-36	0.161735	0.023105
0.008	56	-38	0.15268	0.0218114
0.008	56	-40	0.143711	0.0205302
0.008	56	-42	0.134913	0.0192732
0.008	56	-44	0.126353	0.0180504
[truncated: 6,517 more rows]

## Sheet: fig5e
x (m)	y (m)	z (m)	gradient_x(T/m)	gradient_y(T/m)
0.000499999	-1e-06	-20	0.968077	-1.93615e-06
0.000499999	-1e-06	-20.5	0.855715	-1.71143e-06
0.000499999	-1e-06	-21	0.758643	-1.51728e-06
0.000499999	-1e-06	-21.5	0.674489	-1.34897e-06
0.000499999	-1e-06	-22	0.60129	-1.20256e-06
0.000499999	-1e-06	-22.5	0.53742	-1.07485e-06
0.000499999	-1e-06	-23	0.48152	-9.63046e-07
0.000499999	-1e-06	-23.5	0.432454	-8.64916e-07
0.000499999	-1e-06	-24	0.389266	-7.7854e-07
0.000499999	-1e-06	-24.5	0.351151	-7.02303e-07
0.000499999	-1e-06	-25	0.317428	-6.34864e-07
0.000499999	-1e-06	-25.5	0.287518	-5.75041e-07
0.000499999	-1e-06	-26	0.260926	-5.21849e-07
0.000499999	-1e-06	-26.5	0.237231	-4.74466e-07
0.000499999	-1e-06	-27	0.216072	-4.32145e-07
0.000499999	-1e-06	-27.5	0.197138	-3.94278e-07
0.000499999	-1e-06	-28	0.18016	-3.6032e-07
0.000499999	-1e-06	-28.5	0.164907	-3.29815e-07
0.000499999	-1e-06	-29	0.151177	-3.0236e-07
0.000499999	-1e-06	-29.5	0.138797	-2.77599e-07
0.000499999	-1e-06	-30	0.127613	-2.55229e-07
0.000499999	-1e-06	-30.5	0.117493	-2.34985e-07
0.000499999	-1e-06	-31	0.108322	-2.16648e-07
0.000499999	-1e-06	-31.5	0.0999956	-1.99991e-07
0.000499999	-1e-06	-32	0.0924259	-1.84849e-07
0.000499999	-1e-06	-32.5	0.0855335	-1.71062e-07
0.000499999	-1e-06	-33	0.0792488	-1.58497e-07
0.000499999	-1e-06	-33.5	0.0735101	-1.47016e-07
0.000499999	-1e-06	-34	0.0682629	-1.36524e-07
0.000499999	-1e-06	-34.5	0.0634588	-1.26917e-07
0.000999999	-1e-06	-20	1.92558	-1.92558e-06
0.000999999	-1e-06	-20.5	1.70253	-1.70254e-06
0.000999999	-1e-06	-21	1.50977	-1.50977e-06
0.000999999	-1e-06	-21.5	1.3426	-1.34259e-06
0.000999999	-1e-06	-22	1.19715	-1.19715e-06
0.000999999	-1e-06	-22.5	1.0702	-1.07021e-06
0.000999999	-1e-06	-23	0.95906	-9.59055e-07
0.000999999	-1e-06	-23.5	0.861483	-8.61483e-07
0.000999999	-1e-06	-24	0.775576	-7.75581e-07
0.000999999	-1e-06	-24.5	0.699744	-6.99747e-07
0.000999999	-1e-06	-25	0.632635	-6.32636e-07
0.000999999	-1e-06	-25.5	0.573101	-5.731e-07
0.000999999	-1e-06	-26	0.520163	-5.20171e-07
0.000999999	-1e-06	-26.5	0.472985	-4.72986e-07
0.000999999	-1e-06	-27	0.430848	-4.30848e-07
0.000999999	-1e-06	-27.5	0.393135	-3.93138e-07
0.000999999	-1e-06	-28	0.359315	-3.59317e-07
0.000999999	-1e-06	-28.5	0.328925	-3.28926e-07
0.000999999	-1e-06	-29	0.301568	-3.01568e-07
0.000999999	-1e-06	-29.5	0.276895	-2.76895e-07
0.000999999	-1e-06	-30	0.254605	-2.54607e-07
0.000999999	-1e-06	-30.5	0.234434	-2.34434e-07
0.000999999	-1e-06	-31	0.21615	-2.16151e-07
0.000999999	-1e-06	-31.5	0.19955	-1.99552e-07
0.000999999	-1e-06	-32	0.184457	-1.84457e-07
0.000999999	-1e-06	-32.5	0.170713	-1.70717e-07
0.000999999	-1e-06	-33	0.158179	-1.58185e-07
0.000999999	-1e-06	-33.5	0.146733	-1.46731e-07
0.000999999	-1e-06	-34	0.136267	-1.36265e-07
0.000999999	-1e-06	-34.5	0.126684	-1.26685e-07
0.000999999	-1e-06	-35	0.117898	-1.17899e-07
0.000999999	-1e-06	-35.5	0.109834	-1.09835e-07
0.000999999	-1e-06	-36	0.102422	-1.02424e-07
0.000999999	-1e-06	-36.5	0.095602	-9.55992e-08
0.000999999	-1e-06	-37	0.0893199	-8.93223e-08
0.000999999	-1e-06	-37.5	0.0835266	-8.35262e-08
0.000999999	-1e-06	-38	0.0781784	-7.81788e-08
0.000999999	-1e-06	-38.5	0.0732359	-7.32369e-08
0.000999999	-1e-06	-39	0.0686636	-6.86621e-08
0.000999999	-1e-06	-39.5	0.0644295	-6.4429e-08
0.000999999	-1e-06	-40	0.0605049	-6.05033e-08
0.0015	-1e-06	-20	2.8622	-1.90812e-06
0.0015	-1e-06	-20.5	2.53177	-1.68785e-06
0.0015	-1e-06	-21	2.24603	-1.49735e-06
0.0015	-1e-06	-21.5	1.99809	-1.33205e-06
0.0015	-1e-06	-22	1.78226	-1.18817e-06
0.0015	-1e-06	-22.5	1.59379	-1.06252e-06
0.0015	-1e-06	-23	1.42871	-9.52471e-07
0.0015	-1e-06	-23.5	1.28372	-8.55813e-07
0.0015	-1e-06	-24	1.15602	-7.70681e-07
0.0015	-1e-06	-24.5	1.04326	-6.95503e-07
0.0015	-1e-06	-25	0.943432	-6.28944e-07
0.0015	-1e-06	-25.5	0.854844	-5.6989e-07
0.0015	-1e-06	-26	0.776047	-5.17371e-07
0.0015	-1e-06	-26.5	0.705802	-4.70531e-07
0.0015	-1e-06	-27	0.643046	-4.28699e-07
0.0015	-1e-06	-27.5	0.586865	-3.91247e-07
0.0015	-1e-06	-28	0.53647	-3.5765e-07
0.0015	-1e-06	-28.5	0.491176	-3.27446e-07
0.0015	-1e-06	-29	0.450393	-3.00263e-07
0.0015	-1e-06	-29.5	0.413605	-2.75736e-07
0.0015	-1e-06	-30	0.380362	-2.53569e-07
0.0015	-1e-06	-30.5	0.350274	-2.33514e-07
0.0015	-1e-06	-31	0.322996	-2.15328e-07
0.0015	-1e-06	-31.5	0.298226	-1.98819e-07
0.0015	-1e-06	-32	0.275701	-1.83797e-07
0.0015	-1e-06	-32.5	0.255185	-1.70123e-07
0.0015	-1e-06	-33	0.236474	-1.57649e-07
0.0015	-1e-06	-33.5	0.219385	-1.46262e-07
0.0015	-1e-06	-34	0.203756	-1.35838e-07
0.0015	-1e-06	-34.5	0.189444	-1.26296e-07
0.0015	-1e-06	-35	0.176321	-1.17547e-07
0.0015	-1e-06	-35.5	0.164274	-1.09514e-07
0.0015	-1e-06	-36	0.1532	-1.02133e-07
0.0015	-1e-06	-36.5	0.14301	-9.53369e-08
0.0015	-1e-06	-37	0.133623	-8.90808e-08
0.0015	-1e-06	-37.5	0.124965	-8.33097e-08
0.0015	-1e-06	-38	0.116971	-7.79796e-08
0.0015	-1e-06	-38.5	0.109584	-7.30544e-08
0.0015	-1e-06	-39	0.102748	-6.84973e-08
0.0015	-1e-06	-39.5	0.0964183	-6.42805e-08
0.0015	-1e-06	-40	0.0905504	-6.03656e-08
0.0015	-1e-06	-40.5	0.0851058	-5.67373e-08
0.0015	-1e-06	-41	0.0800492	-5.33677e-08
0.0015	-1e-06	-41.5	0.0753489	-5.02334e-08
0.0015	-1e-06	-42	0.0709757	-4.73174e-08
0.0015	-1e-06	-42.5	0.0669036	-4.46039e-08
0.0015	-1e-06	-43	0.0631086	-4.20705e-08
0.002	-1e-06	-20	3.76813	-1.88407e-06
0.002	-1e-06	-20.5	3.33513	-1.66757e-06
0.002	-1e-06	-21	2.96039	-1.4802e-06
0.002	-1e-06	-21.5	2.63498	-1.31749e-06
0.002	-1e-06	-22	2.35151	-1.17576e-06
0.002	-1e-06	-22.5	2.1038	-1.0519e-06
0.002	-1e-06	-23	1.88672	-9.43365e-07
0.002	-1e-06	-23.5	1.69593	-8.47958e-07
0.002	-1e-06	-24	1.5278	-7.63903e-07
0.002	-1e-06	-24.5	1.37926	-6.89623e-07
0.002	-1e-06	-25	1.2477	-6.23847e-07
0.002	-1e-06	-25.5	1.1309	-5.65448e-07
0.002	-1e-06	-26	1.02696	-5.13477e-07
0.002	-1e-06	-26.5	0.934266	-4.67132e-07
0.002	-1e-06	-27	0.851422	-4.25711e-07
0.002	-1e-06	-27.5	0.777231	-3.88606e-07
0.002	-1e-06	-28	0.710657	-3.55325e-07
0.002	-1e-06	-28.5	0.650804	-3.25406e-07
0.002	-1e-06	-29	0.596894	-2.98445e-07
0.002	-1e-06	-29.5	0.548251	-2.74122e-07
0.002	-1e-06	-30	0.504284	-2.52142e-07
0.002	-1e-06	-30.5	0.464478	-2.32238e-07
0.002	-1e-06	-31	0.428381	-2.14188e-07
0.002	-1e-06	-31.5	0.395595	-1.97799e-07
0.002	-1e-06	-32	0.365774	-1.82885e-07
0.002	-1e-06	-32.5	0.338607	-1.69307e-07
0.002	-1e-06	-33	0.313825	-1.56911e-07
0.002	-1e-06	-33.5	0.291186	-1.45595e-07
0.002	-1e-06	-34	0.270478	-1.35238e-07
0.002	-1e-06	-34.5	0.251511	-1.25759e-07
0.002	-1e-06	-35	0.234117	-1.17055e-07
0.002	-1e-06	-35.5	0.218146	-1.09075e-07
0.002	-1e-06	-36	0.203464	-1.01733e-07
0.002	-1e-06	-36.5	0.189951	-9.49719e-08
0.002	-1e-06	-37	0.177501	-8.87519e-08
0.002	-1e-06	-37.5	0.166016	-8.30114e-08
0.002	-1e-06	-38	0.155411	-7.77038e-08
0.002	-1e-06	-38.5	0.145609	-7.28043e-08
0.002	-1e-06	-39	0.136539	-6.82687e-08
0.002	-1e-06	-39.5	0.128138	-6.40692e-08
0.002	-1e-06	-40	0.120349	-6.0172e-08
0.002	-1e-06	-40.5	0.113122	-5.65589e-08
0.002	-1e-06	-41	0.106408	-5.32029e-08
0.002	-1e-06	-41.5	0.100168	-5.0086e-08
0.002	-1e-06	-42	0.0943606	-4.71817e-08
0.002	-1e-06	-42.5	0.0889528	-4.44766e-08
0.002	-1e-06	-43	0.0839126	-4.1956e-08
0.002	-1e-06	-43.5	0.0792111	-3.96058e-08
0.002	-1e-06	-44	0.074822	-3.74097e-08
0.002	-1e-06	-44.5	0.0707214	-3.5361e-08
0.002	-1e-06	-45	0.0668875	-3.34437e-08
0.002	-1e-06	-45.5	0.0633003	-3.16504e-08
0.0025	-1e-06	-20	4.63429	-1.85371e-06
0.0025	-1e-06	-20.5	4.10492	-1.64197e-06
0.0025	-1e-06	-21	3.64631	-1.45852e-06
0.0025	-1e-06	-21.5	3.24769	-1.29907e-06
0.0025	-1e-06	-22	2.90011	-1.16002e-06
0.0025	-1e-06	-22.5	2.59613	-1.03844e-06
0.0025	-1e-06	-23	2.32952	-9.31813e-07
0.0025	-1e-06	-23.5	2.09503	-8.38014e-07
0.0025	-1e-06	-24	1.88825	-7.55304e-07
0.0025	-1e-06	-24.5	1.70544	-6.82177e-07
0.0025	-1e-06	-25	1.54343	-6.1737e-07
0.0025	-1e-06	-25.5	1.3995	-5.59804e-07
0.0025	-1e-06	-26	1.27136	-5.08546e-07
0.0025	-1e-06	-26.5	1.15702	-4.6281e-07
0.0025	-1e-06	-27	1.05478	-4.21911e-07
0.0025	-1e-06	-27.5	0.963178	-3.8527e-07
0.0025	-1e-06	-28	0.880944	-3.52379e-07
0.0025	-1e-06	-28.5	0.806982	-3.22795e-07
0.0025	-1e-06	-29	0.740337	-2.96133e-07
0.0025	-1e-06	-29.5	0.680181	-2.7207e-07
0.0025	-1e-06	-30	0.625789	-2.50315e-07
0.0025	-1e-06	-30.5	0.576527	-2.30611e-07
0.0025	-1e-06	-31	0.531841	-2.12737e-07
0.0025	-1e-06	-31.5	0.491242	-1.96499e-07
0.0025	-1e-06	-32	0.454303	-1.81721e-07
0.0025	-1e-06	-32.5	0.420643	-1.68259e-07
0.0025	-1e-06	-33	0.389929	-1.55974e-07
0.0025	-1e-06	-33.5	0.361864	-1.44745e-07
0.0025	-1e-06	-34	0.336187	-1.34475e-07
0.0025	-1e-06	-34.5	0.312663	-1.25064e-07
0.0025	-1e-06	-35	0.291085	-1.16432e-07
0.0025	-1e-06	-35.5	0.271268	-1.08508e-07
0.0025	-1e-06	-36	0.253047	-1.01221e-07
0.0025	-1e-06	-36.5	0.236273	-9.45084e-08
0.0025	-1e-06	-37	0.220816	-8.83238e-08
0.0025	-1e-06	-37.5	0.206555	-8.26235e-08
0.0025	-1e-06	-38	0.193384	-7.73524e-08
0.0025	-1e-06	-38.5	0.181207	-7.2484e-08
0.0025	-1e-06	-39	0.169939	-6.79755e-08
0.0025	-1e-06	-39.5	0.1595	-6.38e-08
0.0025	-1e-06	-40	0.149821	-5.99291e-08
0.0025	-1e-06	-40.5	0.140838	-5.63348e-08
0.0025	-1e-06	-41	0.132492	-5.29968e-08
0.0025	-1e-06	-41.5	0.124733	-4.98931e-08
0.0025	-1e-06	-42	0.117513	-4.70048e-08
0.0025	-1e-06	-42.5	0.110788	-4.43152e-08
0.0025	-1e-06	-43	0.104519	-4.18086e-08
0.0025	-1e-06	-43.5	0.098671	-3.9467e-08
0.0025	-1e-06	-44	0.0932109	-3.72844e-08
0.0025	-1e-06	-44.5	0.0881093	-3.52454e-08
0.0025	-1e-06	-45	0.0833388	-3.33348e-08
0.0025	-1e-06	-45.5	0.0788748	-3.15501e-08
0.0025	-1e-06	-46	0.0746945	-2.98775e-08
0.0025	-1e-06	-46.5	0.0707772	-2.83107e-08
0.0025	-1e-06	-47	0.0671037	-2.68421e-08
0.0025	-1e-06	-47.5	0.0636565	-2.54642e-08
0.0025	-1e-06	-48	0.0604195	-2.41673e-08
0.003	-1e-06	-20	5.45253	-1.81749e-06
0.003	-1e-06	-20.5	4.83421	-1.6114e-06
0.003	-1e-06	-21	4.29785	-1.43262e-06
0.003	-1e-06	-21.5	3.8311	-1.27704e-06
0.003	-1e-06	-22	3.42368	-1.14124e-06
0.003	-1e-06	-22.5	3.06699	-1.02234e-06
0.003	-1e-06	-23	2.75385	-9.17949e-07
0.003	-1e-06	-23.5	2.47819	-8.26064e-07
0.003	-1e-06	-24	2.2349	-7.44969e-07
0.003	-1e-06	-24.5	2.01964	-6.7321e-07
0.003	-1e-06	-25	1.82872	-6.09582e-07
0.003	-1e-06	-25.5	1.659	-5.53006e-07
0.003	-1e-06	-26	1.50779	-5.02595e-07
0.003	-1e-06	-26.5	1.37278	-4.57594e-07
0.003	-1e-06	-27	1.25199	-4.17334e-07
0.003	-1e-06	-27.5	1.14371	-3.81238e-07
0.003	-1e-06	-28	1.04645	-3.48817e-07
0.003	-1e-06	-28.5	0.958926	-3.19647e-07
0.003	-1e-06	-29	0.880026	-2.9334e-07
0.003	-1e-06	-29.5	0.808774	-2.69593e-07
0.003	-1e-06	-30	0.744322	-2.48108e-07
0.003	-1e-06	-30.5	0.685925	-2.28643e-07
0.003	-1e-06	-31	0.632932	-2.10982e-07
0.003	-1e-06	-31.5	0.584769	-1.94923e-07
0.003	-1e-06	-32	0.54093	-1.80306e-07
0.003	-1e-06	-32.5	0.50097	-1.66987e-07
0.003	-1e-06	-33	0.464496	-1.54832e-07
0.003	-1e-06	-33.5	0.431157	-1.43718e-07
0.003	-1e-06	-34	0.400646	-1.33549e-07
0.003	-1e-06	-34.5	0.372685	-1.2423e-07
0.003	-1e-06	-35	0.34703	-1.1568e-07
0.003	-1e-06	-35.5	0.323463	-1.07824e-07
0.003	-1e-06	-36	0.301789	-1.00595e-07
0.003	-1e-06	-36.5	0.281831	-9.39457e-08
0.003	-1e-06	-37	0.263435	-8.78131e-08
0.003	-1e-06	-37.5	0.24646	-8.2153e-08
0.003	-1e-06	-38	0.230779	-7.69246e-08
0.003	-1e-06	-38.5	0.216278	-7.20944e-08
0.003	-1e-06	-39	0.202856	-6.76202e-08
0.003	-1e-06	-39.5	0.190421	-6.34735e-08
0.003	-1e-06	-40	0.178888	-5.96283e-08
0.003	-1e-06	-40.5	0.168182	-5.60611e-08
0.003	-1e-06	-41	0.158235	-5.27463e-08
0.003	-1e-06	-41.5	0.148986	-4.96613e-08
0.003	-1e-06	-42	0.140377	-4.67928e-08
0.003	-1e-06	-42.5	0.132357	-4.41178e-08
0.003	-1e-06	-43	0.124881	-4.16271e-08
0.003	-1e-06	-43.5	0.117905	-3.93019e-08
0.003	-1e-06	-44	0.111391	-3.71311e-08
0.003	-1e-06	-44.5	0.105304	-3.51007e-08
0.003	-1e-06	-45	0.0996117	-3.32026e-08
0.003	-1e-06	-45.5	0.0942841	-3.14283e-08
0.003	-1e-06	-46	0.0892946	-2.97647e-08
0.003	-1e-06	-46.5	0.0846184	-2.8207e-08
0.003	-1e-06	-47	0.0802328	-2.67435e-08
0.003	-1e-06	-47.5	0.0761169	-2.53714e-08
0.003	-1e-06	-48	0.0722516	-2.40833e-08
0.003	-1e-06	-48.5	0.0686193	-2.2872e-08
0.003	-1e-06	-49	0.0652038	-2.17342e-08
0.003	-1e-06	-49.5	0.0619901	-2.06619e-08
0.0035	-1e-06	-20	6.21579	-1.77594e-06
0.0035	-1e-06	-20.5	5.51691	-1.57627e-06
0.0035	-1e-06	-21	4.90978	-1.40279e-06
0.0035	-1e-06	-21.5	4.38071	-1.25163e-06
0.0035	-1e-06	-22	3.91829	-1.11952e-06
0.0035	-1e-06	-22.5	3.51298	-1.00373e-06
0.0035	-1e-06	-23	3.15675	-9.01931e-07
0.0035	-1e-06	-23.5	2.84283	-8.12236e-07
0.0035	-1e-06	-24	2.56549	-7.33e-07
0.0035	-1e-06	-24.5	2.31987	-6.62821e-07
0.0035	-1e-06	-25	2.10185	-6.00529e-07
0.0035	-1e-06	-25.5	1.90787	-5.45104e-07
0.0035	-1e-06	-26	1.73491	-4.95688e-07
0.0035	-1e-06	-26.5	1.58037	-4.51542e-07
0.0035	-1e-06	-27	1.44201	-4.12011e-07
0.0035	-1e-06	-27.5	1.31789	-3.76538e-07
0.0035	-1e-06	-28	1.20634	-3.44672e-07
0.0035	-1e-06	-28.5	1.1059	-3.15972e-07
0.0035	-1e-06	-29	1.0153	-2.90086e-07
0.0035	-1e-06	-29.5	0.933445	-2.66698e-07
0.0035	-1e-06	-30	0.85936	-2.45531e-07
0.0035	-1e-06	-30.5	0.792204	-2.26343e-07
0.0035	-1e-06	-31	0.731233	-2.08925e-07
0.0035	-1e-06	-31.5	0.675795	-1.93091e-07
0.0035	-1e-06	-32	0.625314	-1.78662e-07
0.0035	-1e-06	-32.5	0.579282	-1.65508e-07
0.0035	-1e-06	-33	0.537248	-1.53503e-07
0.0035	-1e-06	-33.5	0.498815	-1.42519e-07
0.0035	-1e-06	-34	0.463627	-1.32468e-07
0.0035	-1e-06	-34.5	0.431371	-1.23249e-07
0.0035	-1e-06	-35	0.401767	-1.14792e-07
0.0035	-1e-06	-35.5	0.374562	-1.07017e-07
0.0035	-1e-06	-36	0.349535	-9.98659e-08
0.0035	-1e-06	-36.5	0.326484	-9.32837e-08
0.0035	-1e-06	-37	0.305231	-8.72122e-08
0.0035	-1e-06	-37.5	0.285614	-8.16056e-08
0.0035	-1e-06	-38	0.267488	-7.64243e-08
0.0035	-1e-06	-38.5	0.250723	-7.16371e-08
0.0035	-1e-06	-39	0.235202	-6.72008e-08
0.0035	-1e-06	-39.5	0.220817	-6.30912e-08
0.0035	-1e-06	-40	0.207474	-5.92765e-08
0.0035	-1e-06	-40.5	0.195086	-5.57384e-08
0.0035	-1e-06	-41	0.183574	-5.24504e-08
0.0035	-1e-06	-41.5	0.172866	-4.939e-08
0.0035	-1e-06	-42	0.162898	-4.65437e-08
0.0035	-1e-06	-42.5	0.153611	-4.38906e-08
0.0035	-1e-06	-43	0.144951	-4.14148e-08
0.0035	-1e-06	-43.5	0.13687	-3.91076e-08
0.0035	-1e-06	-44	0.129323	-3.6951e-08
0.0035	-1e-06	-44.5	0.12227	-3.49346e-08
0.0035	-1e-06	-45	0.115672	-3.30482e-08
0.0035	-1e-06	-45.5	0.109497	-3.12844e-08
0.0035	-1e-06	-46	0.103712	-2.96322e-08
0.0035	-1e-06	-46.5	0.0982906	-2.80827e-08
0.0035	-1e-06	-47	0.0932049	-2.66294e-08
0.0035	-1e-06	-47.5	0.0884314	-2.52659e-08
0.0035	-1e-06	-48	0.0839481	-2.3986e-08
0.0035	-1e-06	-48.5	0.0797344	-2.27821e-08
0.0035	-1e-06	-49	0.0757718	-2.16488e-08
0.0035	-1e-06	-49.5	0.072043	-2.05847e-08
0.0035	-1e-06	-50	0.068532	-1.95809e-08
0.0035	-1e-06	-50.5	0.0652242	-1.86351e-08
0.0035	-1e-06	-51	0.062106	-1.77452e-08
0.004	-1e-06	-20	6.91822	-1.72955e-06
0.004	-1e-06	-20.5	6.14794	-1.53699e-06
0.004	-1e-06	-21	5.47765	-1.36941e-06
0.004	-1e-06	-21.5	4.89264	-1.22316e-06
0.004	-1e-06	-22	4.38058	-1.09515e-06
0.004	-1e-06	-22.5	3.93115	-9.82783e-07
0.004	-1e-06	-23	3.53563	-8.83901e-07
0.004	-1e-06	-23.5	3.18666	-7.96661e-07
0.004	-1e-06	-24	2.87802	-7.19497e-07
0.004	-1e-06	-24.5	2.60439	-6.5109e-07
0.004	-1e-06	-25	2.36126	-5.90311e-07
0.004	-1e-06	-25.5	2.14473	-5.36175e-07
0.004	-1e-06	-26	1.9515	-4.87874e-07
0.004	-1e-06	-26.5	1.77871	-4.44668e-07
0.004	-1e-06	-27	1.62388	-4.05966e-07
0.004	-1e-06	-27.5	1.48488	-3.71217e-07
0.004	-1e-06	-28	1.35987	-3.39964e-07
0.004	-1e-06	-28.5	1.24723	-3.11801e-07
0.004	-1e-06	-29	1.14556	-2.86389e-07
0.004	-1e-06	-29.5	1.05365	-2.63412e-07
0.004	-1e-06	-30	0.970416	-2.42605e-07
0.004	-1e-06	-30.5	0.894924	-2.23732e-07
0.004	-1e-06	-31	0.826351	-2.06591e-07
0.004	-1e-06	-31.5	0.763968	-1.90988e-07
0.004	-1e-06	-32	0.707136	-1.76789e-07
0.004	-1e-06	-32.5	0.655289	-1.63823e-07
0.004	-1e-06	-33	0.607925	-1.51982e-07
0.004	-1e-06	-33.5	0.564599	-1.4115e-07
0.004	-1e-06	-34	0.524918	-1.31226e-07
0.004	-1e-06	-34.5	0.488528	-1.22134e-07
0.004	-1e-06	-35	0.455116	-1.13777e-07
0.004	-1e-06	-35.5	0.424403	-1.06103e-07
0.004	-1e-06	-36	0.396139	-9.9034e-08
0.004	-1e-06	-36.5	0.370098	-9.25253e-08
0.004	-1e-06	-37	0.346081	-8.65176e-08
0.004	-1e-06	-37.5	0.323906	-8.09772e-08
0.004	-1e-06	-38	0.30341	-7.58539e-08
0.004	-1e-06	-38.5	0.284449	-7.11115e-08
0.004	-1e-06	-39	0.266889	-6.67223e-08
0.004	-1e-06	-39.5	0.250611	-6.26547e-08
0.004	-1e-06	-40	0.235508	-5.88772e-08
0.004	-1e-06	-40.5	0.221483	-5.53713e-08
0.004	-1e-06	-41	0.208446	-5.21121e-08
0.004	-1e-06	-41.5	0.196317	-4.90784e-08
0.004	-1e-06	-42	0.185024	-4.62574e-08
0.004	-1e-06	-42.5	0.174501	-4.36248e-08
0.004	-1e-06	-43	0.164687	-4.11712e-08
0.004	-1e-06	-43.5	0.155526	-3.88817e-08
0.004	-1e-06	-44	0.146969	-3.67418e-08
0.004	-1e-06	-44.5	0.138971	-3.4743e-08
0.004	-1e-06	-45	0.131488	-3.28723e-08
0.004	-1e-06	-45.5	0.124483	-3.11209e-08
0.004	-1e-06	-46	0.11792	-2.94792e-08
0.004	-1e-06	-46.5	0.111767	-2.79422e-08
0.004	-1e-06	-47	0.105996	-2.64982e-08
0.004	-1e-06	-47.5	0.100577	-2.51439e-08
0.004	-1e-06	-48	0.0954878	-2.38719e-08
0.004	-1e-06	-48.5	0.0907037	-2.2676e-08
0.004	-1e-06	-49	0.086204	-2.15512e-08
0.004	-1e-06	-49.5	0.0819693	-2.04928e-08
0.004	-1e-06	-50	0.0779814	-1.94955e-08
0.004	-1e-06	-50.5	0.0742238	-1.85565e-08
0.004	-1e-06	-51	0.0706812	-1.76704e-08
0.004	-1e-06	-51.5	0.0673393	-1.68351e-08
0.004	-1e-06	-52	0.064185	-1.60467e-08
0.004	-1e-06	-52.5	0.0612062	-1.53018e-08
0.0045	-1e-06	-20	7.55523	-1.67896e-06
0.0045	-1e-06	-20.5	6.72323	-1.49404e-06
0.0045	-1e-06	-21	5.99789	-1.33286e-06
0.0045	-1e-06	-21.5	5.36373	-1.19195e-06
0.0045	-1e-06	-22	4.80775	-1.06839e-06
0.0045	-1e-06	-22.5	4.31901	-9.59779e-07
0.0045	-1e-06	-23	3.88829	-8.64056e-07
0.0045	-1e-06	-23.5	3.50776	-7.79497e-07
0.0045	-1e-06	-24	3.17078	-7.04621e-07
0.0045	-1e-06	-24.5	2.87167	-6.38146e-07
0.0045	-1e-06	-25	2.60559	-5.79024e-07
0.0045	-1e-06	-25.5	2.36839	-5.26305e-07
0.0045	-1e-06	-26	2.1565	-4.79214e-07
0.0045	-1e-06	-26.5	1.96683	-4.37075e-07
0.0045	-1e-06	-27	1.79673	-3.9927e-07
0.0045	-1e-06	-27.5	1.6439	-3.65311e-07
0.0045	-1e-06	-28	1.50634	-3.34739e-07
0.0045	-1e-06	-28.5	1.38229	-3.07172e-07
0.0045	-1e-06	-29	1.27025	-2.82276e-07
0.0045	-1e-06	-29.5	1.16889	-2.59754e-07
0.0045	-1e-06	-30	1.07704	-2.39343e-07
0.0045	-1e-06	-30.5	0.993685	-2.20818e-07
0.0045	-1e-06	-31	0.917921	-2.03984e-07
0.0045	-1e-06	-31.5	0.848959	-1.88664e-07
0.0045	-1e-06	-32	0.786099	-1.74694e-07
0.0045	-1e-06	-32.5	0.728722	-1.61941e-07
0.0045	-1e-06	-33	0.676282	-1.50284e-07
0.0045	-1e-06	-33.5	0.62829	-1.39622e-07
0.0045	-1e-06	-34	0.584315	-1.29845e-07
0.0045	-1e-06	-34.5	0.543971	-1.20878e-07
0.0045	-1e-06	-35	0.506913	-1.12649e-07
0.0045	-1e-06	-35.5	0.472835	-1.05073e-07
0.0045	-1e-06	-36	0.441462	-9.81021e-08
0.0045	-1e-06	-36.5	0.412546	-9.16767e-08
0.0045	-1e-06	-37	0.385868	-8.57495e-08
0.0045	-1e-06	-37.5	0.361228	-8.02761e-08
0.0045	-1e-06	-38	0.338448	-7.521e-08
0.0045	-1e-06	-38.5	0.317365	-7.05248e-08
0.0045	-1e-06	-39	0.297835	-6.61859e-08
0.0045	-1e-06	-39.5	0.279726	-6.21631e-08
0.0045	-1e-06	-40	0.26292	-5.84276e-08
0.0045	-1e-06	-40.5	0.247308	-5.49595e-08
0.0045	-1e-06	-41	0.232792	-5.17312e-08
0.0045	-1e-06	-41.5	0.219285	-4.87298e-08
0.0045	-1e-06	-42	0.206706	-4.59348e-08
0.0045	-1e-06	-42.5	0.194981	-4.33292e-08
0.0045	-1e-06	-43	0.184043	-4.08978e-08
0.0045	-1e-06	-43.5	0.173832	-3.86288e-08
0.0045	-1e-06	-44	0.164292	-3.65097e-08
0.0045	-1e-06	-44.5	0.155373	-3.45276e-08
0.0045	-1e-06	-45	0.147027	-3.26721e-08
0.0045	-1e-06	-45.5	0.139212	-3.09343e-08
0.0045	-1e-06	-46	0.13189	-2.93095e-08
0.0045	-1e-06	-46.5	0.125024	-2.77826e-08
0.0045	-1e-06	-47	0.118582	-2.63515e-08
0.0045	-1e-06	-47.5	0.112533	-2.50073e-08
0.0045	-1e-06	-48	0.10685	-2.37437e-08
0.0045	-1e-06	-48.5	0.101508	-2.25563e-08
0.0045	-1e-06	-49	0.0964826	-2.14408e-08
0.0045	-1e-06	-49.5	0.0917523	-2.03894e-08
0.0045	-1e-06	-50	0.0872971	-1.93992e-08
0.0045	-1e-06	-50.5	0.0830987	-1.84653e-08
0.0045	-1e-06	-51	0.0791399	-1.75861e-08
0.0045	-1e-06	-51.5	0.0754049	-1.67574e-08
0.0045	-1e-06	-52	0.0718792	-1.59726e-08
0.0045	-1e-06	-52.5	0.0685492	-1.52328e-08
0.0045	-1e-06	-53	0.0654024	-1.45339e-08
0.0045	-1e-06	-53.5	0.0624271	-1.38722e-08
0.005	-1e-06	-20	8.12355	-1.62471e-06
0.005	-1e-06	-20.5	7.23982	-1.44796e-06
0.005	-1e-06	-21	6.4678	-1.29354e-06
0.005	-1e-06	-21.5	5.79153	-1.1583e-06
0.005	-1e-06	-22	5.19758	-1.03952e-06
0.005	-1e-06	-22.5	4.6746	-9.34908e-07
0.005	-1e-06	-23	4.21297	-8.42586e-07
0.005	-1e-06	-23.5	3.80453	-7.60909e-07
0.005	-1e-06	-24	3.44233	-6.88462e-07
0.005	-1e-06	-24.5	3.12042	-6.2408e-07
0.005	-1e-06	-25	2.8337	-5.66738e-07
0.005	-1e-06	-25.5	2.57781	-5.1557e-07
0.005	-1e-06	-26	2.34896	-4.69792e-07
0.005	-1e-06	-26.5	2.14391	-4.28782e-07
0.005	-1e-06	-27	1.95983	-3.91963e-07
0.005	-1e-06	-27.5	1.79429	-3.58857e-07
0.005	-1e-06	-28	1.64514	-3.29026e-07
0.005	-1e-06	-28.5	1.51055	-3.0211e-07
0.005	-1e-06	-29	1.38888	-2.77778e-07
0.005	-1e-06	-29.5	1.27873	-2.55743e-07
0.005	-1e-06	-30	1.17884	-2.35767e-07
0.005	-1e-06	-30.5	1.08812	-2.17625e-07
0.005	-1e-06	-31	1.00561	-2.01127e-07
0.005	-1e-06	-31.5	0.930468	-1.86092e-07
0.005	-1e-06	-32	0.86193	-1.72392e-07
0.005	-1e-06	-32.5	0.799336	-1.59869e-07
0.005	-1e-06	-33	0.742095	-1.48415e-07
0.005	-1e-06	-33.5	0.689684	-1.37942e-07
0.005	-1e-06	-34	0.641634	-1.28327e-07
0.005	-1e-06	-34.5	0.597531	-1.19504e-07
0.005	-1e-06	-35	0.557002	-1.11401e-07
0.005	-1e-06	-35.5	0.519715	-1.03947e-07
0.005	-1e-06	-36	0.485374	-9.7073e-08
0.005	-1e-06	-36.5	0.45371	-9.07462e-08
0.005	-1e-06	-37	0.424485	-8.4896e-08
0.005	-1e-06	-37.5	0.397482	-7.94982e-08
0.005	-1e-06	-38	0.372508	-7.45022e-08
0.005	-1e-06	-38.5	0.349388	-6.98785e-08
0.005	-1e-06	-39	0.327964	-6.55902e-08
0.005	-1e-06	-39.5	0.308092	-6.16181e-08
0.005	-1e-06	-40	0.289643	-5.79297e-08
0.005	-1e-06	-40.5	0.2725	-5.45005e-08
0.005	-1e-06	-41	0.256558	-5.13103e-08
0.005	-1e-06	-41.5	0.241719	-4.83436e-08
0.005	-1e-06	-42	0.227895	-4.55792e-08
0.005	-1e-06	-42.5	0.215006	-4.30024e-08
0.005	-1e-06	-43	0.202981	-4.05967e-08
0.005	-1e-06	-43.5	0.191751	-3.83513e-08
0.005	-1e-06	-44	0.181257	-3.62512e-08
0.005	-1e-06	-44.5	0.171443	-3.42889e-08
0.005	-1e-06	-45	0.162258	-3.24525e-08
0.005	-1e-06	-45.5	0.153657	-3.07317e-08
0.005	-1e-06	-46	0.145595	-2.91191e-08
0.005	-1e-06	-46.5	0.138035	-2.76081e-08
0.005	-1e-06	-47	0.13094	-2.61883e-08
0.005	-1e-06	-47.5	0.124277	-2.48549e-08
0.005	-1e-06	-48	0.118016	-2.36028e-08
0.005	-1e-06	-48.5	0.112129	-2.24256e-08
0.005	-1e-06	-49	0.10659	-2.13171e-08
0.005	-1e-06	-49.5	0.101376	-2.02746e-08
0.005	-1e-06	-50	0.0964642	-1.92927e-08
0.005	-1e-06	-50.5	0.0918347	-1.83671e-08
0.005	-1e-06	-51	0.0874689	-1.74936e-08
0.005	-1e-06	-51.5	0.0833493	-1.66697e-08
0.005	-1e-06	-52	0.07946	-1.58916e-08
0.005	-1e-06	-52.5	0.075786	-1.51563e-08
0.005	-1e-06	-53	0.0723137	-1.44636e-08
0.005	-1e-06	-53.5	0.0690303	-1.38063e-08
0.005	-1e-06	-54	0.0659238	-1.31848e-08
0.005	-1e-06	-54.5	0.0629834	-1.25962e-08
0.005	-1e-06	-55	0.0601987	-1.20397e-08
0.0055	-1e-06	-20	8.62119	-1.56749e-06
0.0055	-1e-06	-20.5	7.69576	-1.39923e-06
0.0055	-1e-06	-21	6.88554	-1.25191e-06
0.0055	-1e-06	-21.5	6.17434	-1.12261e-06
0.0055	-1e-06	-22	5.5485	-1.00883e-06
0.0055	-1e-06	-22.5	4.99643	-9.08448e-07
0.0055	-1e-06	-23	4.50831	-8.19689e-07
0.0055	-1e-06	-23.5	4.07573	-7.41053e-07
0.0055	-1e-06	-24	3.69155	-6.71199e-07
0.0055	-1e-06	-24.5	3.34961	-6.09017e-07
0.0055	-1e-06	-25	3.04466	-5.53575e-07
0.0055	-1e-06	-25.5	2.77213	-5.04027e-07
0.0055	-1e-06	-26	2.52813	-4.5967e-07
0.0055	-1e-06	-26.5	2.30924	-4.19866e-07
0.0055	-1e-06	-27	2.11254	-3.84101e-07
0.0055	-1e-06	-27.5	1.93546	-3.51903e-07
0.0055	-1e-06	-28	1.77577	-3.22863e-07
0.0055	-1e-06	-28.5	1.63152	-2.96638e-07
0.0055	-1e-06	-29	1.50102	-2.72916e-07
0.0055	-1e-06	-29.5	1.38276	-2.51409e-07
0.0055	-1e-06	-30	1.27545	-2.31898e-07
0.0055	-1e-06	-30.5	1.17791	-2.14164e-07
0.0055	-1e-06	-31	1.08914	-1.98026e-07
0.0055	-1e-06	-31.5	1.00823	-1.83321e-07
0.0055	-1e-06	-32	0.934387	-1.69888e-07
0.0055	-1e-06	-32.5	0.866907	-1.57623e-07
0.0055	-1e-06	-33	0.805162	-1.46393e-07
0.0055	-1e-06	-33.5	0.748593	-1.36108e-07
0.0055	-1e-06	-34	0.696704	-1.26674e-07
0.0055	-1e-06	-34.5	0.649052	-1.1801e-07
0.0055	-1e-06	-35	0.60524	-1.10046e-07
0.0055	-1e-06	-35.5	0.564914	-1.02712e-07
0.0055	-1e-06	-36	0.527756	-9.59566e-08
0.0055	-1e-06	-36.5	0.49348	-8.97248e-08
0.0055	-1e-06	-37	0.46183	-8.39703e-08
0.0055	-1e-06	-37.5	0.432575	-7.86506e-08
0.0055	-1e-06	-38	0.405508	-7.37299e-08
0.0055	-1e-06	-38.5	0.38044	-6.91693e-08
0.0055	-1e-06	-39	0.357202	-6.4947e-08
0.0055	-1e-06	-39.5	0.33564	-6.10248e-08
0.0055	-1e-06	-40	0.315617	-5.73847e-08
0.0055	-1e-06	-40.5	0.297004	-5.40026e-08
0.0055	-1e-06	-41	0.27969	-5.0852e-08
0.0055	-1e-06	-41.5	0.263568	-4.79203e-08
0.0055	-1e-06	-42	0.248545	-4.51885e-08
0.0055	-1e-06	-42.5	0.234535	-4.26426e-08
0.0055	-1e-06	-43	0.22146	-4.0265e-08
0.0055	-1e-06	-43.5	0.209246	-3.80439e-08
0.0055	-1e-06	-44	0.19783	-3.59698e-08
0.0055	-1e-06	-44.5	0.187151	-3.40266e-08
0.0055	-1e-06	-45	0.177154	-3.2209e-08
0.0055	-1e-06	-45.5	0.16779	-3.05082e-08
0.0055	-1e-06	-46	0.159012	-2.89102e-08
0.0055	-1e-06	-46.5	0.150778	-2.74135e-08
0.0055	-1e-06	-47	0.143048	-2.60091e-08
0.0055	-1e-06	-47.5	0.135789	-2.46881e-08
0.0055	-1e-06	-48	0.128966	-2.34476e-08
0.0055	-1e-06	-48.5	0.122549	-2.22813e-08
0.0055	-1e-06	-49	0.11651	-2.11832e-08
0.0055	-1e-06	-49.5	0.110825	-2.01492e-08
0.0055	-1e-06	-50	0.105468	-1.9176e-08
0.0055	-1e-06	-50.5	0.100418	-1.8258e-08
0.0055	-1e-06	-51	0.0956554	-1.73913e-08
0.0055	-1e-06	-51.5	0.0911605	-1.65735e-08
0.0055	-1e-06	-52	0.0869161	-1.58025e-08
0.0055	-1e-06	-52.5	0.0829061	-1.50728e-08
0.0055	-1e-06	-53	0.0791157	-1.43843e-08
0.0055	-1e-06	-53.5	0.075531	-1.37329e-08
0.0055	-1e-06	-54	0.072139	-1.31169e-08
0.0055	-1e-06	-54.5	0.0689278	-1.2532e-08
0.0055	-1e-06	-55	0.0658863	-1.1979e-08
0.0055	-1e-06	-55.5	0.0630042	-1.14544e-08
0.0055	-1e-06	-56	0.0602717	-1.09579e-08
0.006	-1e-06	-20	9.04737	-1.50789e-06
0.006	-1e-06	-20.5	8.09016	-1.34835e-06
0.006	-1e-06	-21	7.25014	-1.20835e-06
0.006	-1e-06	-21.5	6.51115	-1.08518e-06
0.006	-1e-06	-22	5.8595	-9.76591e-07
0.006	-1e-06	-22.5	5.28356	-8.8059e-07
0.006	-1e-06	-23	4.77338	-7.95571e-07
0.006	-1e-06	-23.5	4.32049	-7.2008e-07
0.006	-1e-06	-24	3.91761	-6.52942e-07
0.006	-1e-06	-24.5	3.55849	-5.93088e-07
0.006	-1e-06	-25	3.23774	-5.39627e-07
0.006	-1e-06	-25.5	2.95071	-4.91787e-07
0.006	-1e-06	-26	2.69338	-4.48898e-07
0.006	-1e-06	-26.5	2.46227	-4.10388e-07
0.006	-1e-06	-27	2.25434	-3.75727e-07
0.006	-1e-06	-27.5	2.06694	-3.4449e-07
0.006	-1e-06	-28	1.89777	-3.16301e-07
0.006	-1e-06	-28.5	1.74481	-2.90805e-07
0.006	-1e-06	-29	1.6063	-2.67719e-07
0.006	-1e-06	-29.5	1.48067	-2.46778e-07
0.006	-1e-06	-30	1.36656	-2.2776e-07
0.006	-1e-06	-30.5	1.26277	-2.10464e-07
0.006	-1e-06	-31	1.16823	-1.94707e-07
0.006	-1e-06	-31.5	1.08201	-1.80335e-07
0.006	-1e-06	-32	1.00325	-1.67212e-07
0.006	-1e-06	-32.5	0.931239	-1.55204e-07
0.006	-1e-06	-33	0.8653	-1.44217e-07
0.006	-1e-06	-33.5	0.804853	-1.34143e-07
0.006	-1e-06	-34	0.749374	-1.24895e-07
0.006	-1e-06	-34.5	0.698395	-1.164e-07
0.006	-1e-06	-35	0.6515	-1.08585e-07
0.006	-1e-06	-35.5	0.608313	-1.01385e-07
0.006	-1e-06	-36	0.568498	-9.47471e-08
0.006	-1e-06	-36.5	0.531754	-8.86229e-08
0.006	-1e-06	-37	0.49781	-8.29656e-08
0.006	-1e-06	-37.5	0.466421	-7.77333e-08
0.006	-1e-06	-38	0.437366	-7.28952e-08
0.006	-1e-06	-38.5	0.410447	-6.84085e-08
0.006	-1e-06	-39	0.385482	-6.42476e-08
0.006	-1e-06	-39.5	0.36231	-6.0385e-08
0.006	-1e-06	-40	0.340783	-5.67966e-08
0.006	-1e-06	-40.5	0.320766	-5.34611e-08
0.006	-1e-06	-41	0.302138	-5.03573e-08
0.006	-1e-06	-41.5	0.284788	-4.7462e-08
0.006	-1e-06	-42	0.268616	-4.47687e-08
0.006	-1e-06	-42.5	0.253529	-4.22544e-08
0.006	-1e-06	-43	0.239444	-3.99066e-08
0.006	-1e-06	-43.5	0.226284	-3.77132e-08
0.006	-1e-06	-44	0.21398	-3.56635e-08
0.006	-1e-06	-44.5	0.202467	-3.37449e-08
0.006	-1e-06	-45	0.191687	-3.19463e-08
0.006	-1e-06	-45.5	0.181586	-3.02626e-08
0.006	-1e-06	-46	0.172116	-2.86857e-08
0.006	-1e-06	-46.5	0.16323	-2.72057e-08
0.006	-1e-06	-47	0.154887	-2.58144e-08
0.006	-1e-06	-47.5	0.147049	-2.45068e-08
0.006	-1e-06	-48	0.139681	-2.32796e-08
0.006	-1e-06	-48.5	0.132751	-2.21259e-08
0.006	-1e-06	-49	0.126227	-2.10387e-08
0.006	-1e-06	-49.5	0.120084	-2.00151e-08
0.006	-1e-06	-50	0.114295	-1.905e-08
0.006	-1e-06	-50.5	0.108837	-1.81402e-08
0.006	-1e-06	-51	0.103687	-1.72811e-08
0.006	-1e-06	-51.5	0.0988271	-1.64722e-08
0.006	-1e-06	-52	0.0942369	-1.5706e-08
0.006	-1e-06	-52.5	0.0898995	-1.49832e-08
0.006	-1e-06	-53	0.085799	-1.42998e-08
0.006	-1e-06	-53.5	0.0819203	-1.36537e-08
0.006	-1e-06	-54	0.0782497	-1.3042e-08
0.006	-1e-06	-54.5	0.0747742	-1.24628e-08
0.006	-1e-06	-55	0.0714819	-1.19136e-08
0.006	-1e-06	-55.5	0.0683616	-1.13931e-08
0.006	-1e-06	-56	0.0654031	-1.0901e-08
0.006	-1e-06	-56.5	0.0625965	-1.04331e-08
0.0065	-1e-06	-20	9.40251	-1.44653e-06
0.0065	-1e-06	-20.5	8.4231	-1.29586e-06
0.0065	-1e-06	-21	7.56144	-1.1633e-06
0.0065	-1e-06	-21.5	6.80165	-1.0464e-06
0.0065	-1e-06	-22	6.13018	-9.43115e-07
0.0065	-1e-06	-22.5	5.53549	-8.51605e-07
0.0065	-1e-06	-23	5.00768	-7.70409e-07
0.0065	-1e-06	-23.5	4.53828	-6.98189e-07
0.0065	-1e-06	-24	4.11999	-6.33843e-07
0.0065	-1e-06	-24.5	3.74652	-5.76386e-07
0.0065	-1e-06	-25	3.41244	-5.24991e-07
0.0065	-1e-06	-25.5	3.11306	-4.78936e-07
0.0065	-1e-06	-26	2.84428	-4.37579e-07
0.0065	-1e-06	-26.5	2.60257	-4.00396e-07
0.0065	-1e-06	-27	2.38483	-3.66898e-07
0.0065	-1e-06	-27.5	2.18836	-3.36674e-07
0.0065	-1e-06	-28	2.01081	-3.09361e-07
0.0065	-1e-06	-28.5	1.8501	-2.84632e-07
0.0065	-1e-06	-29	1.70442	-2.62217e-07
0.0065	-1e-06	-29.5	1.57217	-2.41872e-07
0.0065	-1e-06	-30	1.45193	-2.23376e-07
0.0065	-1e-06	-30.5	1.34247	-2.06532e-07
0.0065	-1e-06	-31	1.24268	-1.91188e-07
0.0065	-1e-06	-31.5	1.1516	-1.77162e-07
0.0065	-1e-06	-32	1.06834	-1.64357e-07
0.0065	-1e-06	-32.5	0.992158	-1.52635e-07
0.0065	-1e-06	-33	0.922353	-1.41902e-07
0.0065	-1e-06	-33.5	0.858317	-1.3205e-07
0.0065	-1e-06	-34	0.799507	-1.23001e-07
0.0065	-1e-06	-34.5	0.745436	-1.14683e-07
0.0065	-1e-06	-35	0.695665	-1.07024e-07
0.0065	-1e-06	-35.5	0.649805	-9.99693e-08
0.0065	-1e-06	-36	0.607503	-9.34572e-08
0.0065	-1e-06	-36.5	0.568444	-8.74516e-08
0.0065	-1e-06	-37	0.532343	-8.18966e-08
0.0065	-1e-06	-37.5	0.498943	-7.67598e-08
0.0065	-1e-06	-38	0.468012	-7.20025e-08
0.0065	-1e-06	-38.5	0.439343	-6.75918e-08
0.0065	-1e-06	-39	0.412744	-6.35002e-08
0.0065	-1e-06	-39.5	0.388045	-5.96974e-08
0.0065	-1e-06	-40	0.365089	-5.61676e-08
0.0065	-1e-06	-40.5	0.343736	-5.28824e-08
0.0065	-1e-06	-41	0.323858	-4.98237e-08
0.0065	-1e-06	-41.5	0.305337	-4.69735e-08
0.0065	-1e-06	-42	0.288066	-4.43166e-08
0.0065	-1e-06	-42.5	0.27195	-4.1837e-08
0.0065	-1e-06	-43	0.256899	-3.95226e-08
0.0065	-1e-06	-43.5	0.242833	-3.7359e-08
0.0065	-1e-06	-44	0.229677	-3.53353e-08
0.0065	-1e-06	-44.5	0.217363	-3.34399e-08
0.0065	-1e-06	-45	0.205831	-3.16656e-08
0.0065	-1e-06	-45.5	0.195022	-3.00031e-08
0.0065	-1e-06	-46	0.184884	-2.84436e-08
0.0065	-1e-06	-46.5	0.17537	-2.69802e-08
0.0065	-1e-06	-47	0.166436	-2.56056e-08
0.0065	-1e-06	-47.5	0.15804	-2.43135e-08
0.0065	-1e-06	-48	0.150146	-2.30998e-08
0.0065	-1e-06	-48.5	0.142718	-2.19578e-08
0.0065	-1e-06	-49	0.135726	-2.08809e-08
0.0065	-1e-06	-49.5	0.129139	-1.9868e-08
0.0065	-1e-06	-50	0.122931	-1.8912e-08
0.0065	-1e-06	-50.5	0.117077	-1.8012e-08
0.0065	-1e-06	-51	0.111553	-1.71623e-08
0.0065	-1e-06	-51.5	0.106338	-1.63593e-08
0.0065	-1e-06	-52	0.101412	-1.56018e-08
0.0065	-1e-06	-52.5	0.0967565	-1.4885e-08
0.0065	-1e-06	-53	0.0923544	-1.42083e-08
0.0065	-1e-06	-53.5	0.0881897	-1.35678e-08
0.0065	-1e-06	-54	0.0842478	-1.29608e-08
0.0065	-1e-06	-54.5	0.0805149	-1.23864e-08
0.0065	-1e-06	-55	0.0769782	-1.1843e-08
0.0065	-1e-06	-55.5	0.0736258	-1.13274e-08
0.0065	-1e-06	-56	0.0704466	-1.08387e-08
0.0065	-1e-06	-56.5	0.0674304	-1.03742e-08
0.0065	-1e-06	-57	0.0645674	-9.93389e-09
0.0065	-1e-06	-57.5	0.0618487	-9.51548e-09
0.007	-1e-06	-20	9.68802	-1.384e-06
0.007	-1e-06	-20.5	8.69552	-1.2422e-06
0.007	-1e-06	-21	7.82005	-1.11715e-06
0.007	-1e-06	-21.5	7.04616	-1.00659e-06
0.007	-1e-06	-22	6.36065	-9.08665e-07
0.007	-1e-06	-22.5	5.7522	-8.21754e-07
0.007	-1e-06	-23	5.21108	-7.44453e-07
0.007	-1e-06	-23.5	4.7289	-6.75567e-07
0.007	-1e-06	-24	4.29844	-6.14073e-07
0.007	-1e-06	-24.5	3.91344	-5.59068e-07
0.007	-1e-06	-25	3.56849	-5.09788e-07
0.007	-1e-06	-25.5	3.25889	-4.6556e-07
0.007	-1e-06	-26	2.98053	-4.25786e-07
0.007	-1e-06	-26.5	2.72985	-3.89978e-07
0.007	-1e-06	-27	2.50374	-3.57679e-07
0.007	-1e-06	-27.5	2.29946	-3.28493e-07
0.007	-1e-06	-28	2.11463	-3.02089e-07
0.007	-1e-06	-28.5	1.94714	-2.78166e-07
0.007	-1e-06	-29	1.79515	-2.56451e-07
0.007	-1e-06	-29.5	1.65704	-2.3672e-07
0.007	-1e-06	-30	1.53134	-2.18766e-07
0.007	-1e-06	-30.5	1.41681	-2.02399e-07
0.007	-1e-06	-31	1.31231	-1.87473e-07
0.007	-1e-06	-31.5	1.21684	-1.73831e-07
0.007	-1e-06	-32	1.1295	-1.61352e-07
0.007	-1e-06	-32.5	1.04952	-1.49931e-07
0.007	-1e-06	-33	0.976184	-1.39455e-07
0.007	-1e-06	-33.5	0.90886	-1.29836e-07
0.007	-1e-06	-34	0.846989	-1.20994e-07
0.007	-1e-06	-34.5	0.790065	-1.12866e-07
0.007	-1e-06	-35	0.737636	-1.05376e-07
0.007	-1e-06	-35.5	0.689298	-9.84719e-08
0.007	-1e-06	-36	0.644684	-9.20979e-08
0.007	-1e-06	-36.5	0.603468	-8.62067e-08
0.007	-1e-06	-37	0.565352	-8.07646e-08
0.007	-1e-06	-37.5	0.530071	-7.57238e-08
0.007	-1e-06	-38	0.497382	-7.10518e-08
0.007	-1e-06	-38.5	0.467068	-6.67248e-08
0.007	-1e-06	-39	0.43893	-6.27023e-08
0.007	-1e-06	-39.5	0.412791	-5.89688e-08
0.007	-1e-06	-40	0.388487	-5.54973e-08
0.007	-1e-06	-40.5	0.36587	-5.22683e-08
0.007	-1e-06	-41	0.344807	-4.92561e-08
0.007	-1e-06	-41.5	0.325174	-4.64528e-08
0.007	-1e-06	-42	0.306861	-4.38361e-08
0.007	-1e-06	-42.5	0.289765	-4.13961e-08
0.007	-1e-06	-43	0.273794	-3.91139e-08
0.007	-1e-06	-43.5	0.258863	-3.69784e-08
0.007	-1e-06	-44	0.244893	-3.49831e-08
0.007	-1e-06	-44.5	0.231815	-3.31169e-08
0.007	-1e-06	-45	0.219561	-3.13662e-08
0.007	-1e-06	-45.5	0.208074	-2.97241e-08
0.007	-1e-06	-46	0.197297	-2.81854e-08
0.007	-1e-06	-46.5	0.18718	-2.67397e-08
0.007	-1e-06	-47	0.177677	-2.53833e-08
0.007	-1e-06	-47.5	0.168744	-2.41073e-08
0.007	-1e-06	-48	0.160343	-2.29063e-08
0.007	-1e-06	-48.5	0.152437	-2.17755e-08
0.007	-1e-06	-49	0.144992	-2.07138e-08
0.007	-1e-06	-49.5	0.137978	-1.9711e-08
0.007	-1e-06	-50	0.131365	-1.87666e-08
0.007	-1e-06	-50.5	0.125128	-1.78748e-08
0.007	-1e-06	-51	0.119242	-1.70345e-08
0.007	-1e-06	-51.5	0.113683	-1.62407e-08
0.007	-1e-06	-52	0.108432	-1.54906e-08
0.007	-1e-06	-52.5	0.103468	-1.47805e-08
0.007	-1e-06	-53	0.0987733	-1.41109e-08
0.007	-1e-06	-53.5	0.0943311	-1.34757e-08
0.007	-1e-06	-54	0.0901258	-1.28746e-08
0.007	-1e-06	-54.5	0.0861428	-1.23063e-08
0.007	-1e-06	-55	0.0823684	-1.17668e-08
0.007	-1e-06	-55.5	0.0787903	-1.12554e-08
0.007	-1e-06	-56	0.0753964	-1.07714e-08
0.007	-1e-06	-56.5	0.072176	-1.0311e-08
0.007	-1e-06	-57	0.0691188	-9.87405e-09
0.007	-1e-06	-57.5	0.0662153	-9.45927e-09
0.007	-1e-06	-58	0.0634565	-9.06514e-09
0.007	-1e-06	-58.5	0.0608341	-8.69044e-09
0.0075	-1e-06	-20	9.90627	-1.32083e-06
0.0075	-1e-06	-20.5	8.90916	-1.18789e-06
0.0075	-1e-06	-21	8.02721	-1.0703e-06
0.0075	-1e-06	-21.5	7.24559	-9.66074e-07
0.0075	-1e-06	-22	6.55155	-8.73535e-07
0.0075	-1e-06	-22.5	5.93412	-7.91224e-07
0.0075	-1e-06	-23	5.38383	-7.1784e-07
0.0075	-1e-06	-23.5	4.89249	-6.52331e-07
0.0075	-1e-06	-24	4.45301	-5.9374e-07
0.0075	-1e-06	-24.5	4.05923	-5.41235e-07
0.0075	-1e-06	-25	3.7058	-4.94106e-07
0.0075	-1e-06	-25.5	3.38807	-4.51747e-07
0.0075	-1e-06	-26	3.10197	-4.13596e-07
0.0075	-1e-06	-26.5	2.84395	-3.79201e-07
0.0075	-1e-06	-27	2.61089	-3.48123e-07
0.0075	-1e-06	-27.5	2.40005	-3.20007e-07
0.0075	-1e-06	-28	2.20905	-2.94544e-07
0.0075	-1e-06	-28.5	2.03577	-2.71434e-07
0.0075	-1e-06	-29	1.87834	-2.50443e-07
0.0075	-1e-06	-29.5	1.73512	-2.31349e-07
0.0075	-1e-06	-30	1.60465	-2.13952e-07
0.0075	-1e-06	-30.5	1.48565	-1.98096e-07
0.0075	-1e-06	-31	1.37697	-1.83596e-07
0.0075	-1e-06	-31.5	1.27759	-1.70346e-07
0.0075	-1e-06	-32	1.18661	-1.58216e-07
0.0075	-1e-06	-32.5	1.10321	-1.47097e-07
0.0075	-1e-06	-33	1.02668	-1.36895e-07
0.0075	-1e-06	-33.5	0.956378	-1.2752e-07
0.0075	-1e-06	-34	0.89172	-1.18897e-07
0.0075	-1e-06	-34.5	0.832191	-1.10958e-07
0.0075	-1e-06	-35	0.777327	-1.03644e-07
0.0075	-1e-06	-35.5	0.726711	-9.6894e-08
0.0075	-1e-06	-36	0.679967	-9.06636e-08
0.0075	-1e-06	-36.5	0.636756	-8.49015e-08
0.0075	-1e-06	-37	0.596774	-7.95714e-08
0.0075	-1e-06	-37.5	0.559744	-7.46347e-08
0.0075	-1e-06	-38	0.525417	-7.00544e-08
0.0075	-1e-06	-38.5	0.493569	-6.58088e-08
0.0075	-1e-06	-39	0.463992	-6.18668e-08
0.0075	-1e-06	-39.5	0.436503	-5.81989e-08
0.0075	-1e-06	-40	0.410933	-5.47919e-08
0.0075	-1e-06	-40.5	0.387128	-5.1617e-08
0.0075	-1e-06	-41	0.364948	-4.86597e-08
0.0075	-1e-06	-41.5	0.344266	-4.59025e-08
0.0075	-1e-06	-42	0.324967	-4.33296e-08
0.0075	-1e-06	-42.5	0.306944	-4.09263e-08
0.0075	-1e-06	-43	0.2901	-3.86809e-08
0.0075	-1e-06	-43.5	0.274347	-3.65812e-08
0.0075	-1e-06	-44	0.259604	-3.46136e-08
0.0075	-1e-06	-44.5	0.245797	-3.27727e-08
0.0075	-1e-06	-45	0.232857	-3.1046e-08
0.0075	-1e-06	-45.5	0.220722	-2.94282e-08
0.0075	-1e-06	-46	0.209334	-2.79103e-08
0.0075	-1e-06	-46.5	0.19864	-2.64837e-08
0.0075	-1e-06	-47	0.188592	-2.5145e-08
0.0075	-1e-06	-47.5	0.179145	-2.38866e-08
0.0075	-1e-06	-48	0.170258	-2.27006e-08
0.0075	-1e-06	-48.5	0.161892	-2.15848e-08
0.0075	-1e-06	-49	0.154013	-2.05357e-08
0.0075	-1e-06	-49.5	0.146587	-1.95441e-08
0.0075	-1e-06	-50	0.139585	-1.86105e-08
0.0075	-1e-06	-50.5	0.132979	-1.77308e-08
0.0075	-1e-06	-51	0.126743	-1.68986e-08
0.0075	-1e-06	-51.5	0.120853	-1.6113e-08
0.0075	-1e-06	-52	0.115287	-1.5371e-08
0.0075	-1e-06	-52.5	0.110025	-1.46695e-08
0.0075	-1e-06	-53	0.105047	-1.4006e-08
0.0075	-1e-06	-53.5	0.100337	-1.33777e-08
0.0075	-1e-06	-54	0.0958763	-1.27832e-08
0.0075	-1e-06	-54.5	0.0916509	-1.22197e-08
0.0075	-1e-06	-55	0.0876461	-1.16858e-08
0.0075	-1e-06	-55.5	0.0838489	-1.11794e-08
0.0075	-1e-06	-56	0.0802466	-1.06996e-08
0.0075	-1e-06	-56.5	0.0768279	-1.02434e-08
0.0075	-1e-06	-57	0.0735819	-9.81073e-09
0.0075	-1e-06	-57.5	0.0704986	-9.39908e-09
0.0075	-1e-06	-58	0.0675685	-9.00911e-09
0.0075	-1e-06	-58.5	0.0647829	-8.63754e-09
0.0075	-1e-06	-59	0.0621336	-8.28452e-09
0.008	-1e-06	-20	10.0604	-1.25754e-06
0.008	-1e-06	-20.5	9.06642	-1.13332e-06
0.008	-1e-06	-21	8.18478	-1.0231e-06
0.008	-1e-06	-21.5	7.40134	-9.25163e-07
0.008	-1e-06	-22	6.70393	-8.37985e-07
0.008	-1e-06	-22.5	6.08203	-7.60252e-07
0.008	-1e-06	-23	5.52651	-6.90802e-07
0.008	-1e-06	-23.5	5.02946	-6.28675e-07
0.008	-1e-06	-24	4.58397	-5.72997e-07
0.008	-1e-06	-24.5	4.18405	-5.23001e-07
0.008	-1e-06	-25	3.82448	-4.78055e-07
0.008	-1e-06	-25.5	3.50067	-4.37585e-07
0.008	-1e-06	-26	3.20863	-4.01079e-07
0.008	-1e-06	-26.5	2.94484	-3.68101e-07
0.008	-1e-06	-27	2.70622	-3.38272e-07
0.008	-1e-06	-27.5	2.49007	-3.11257e-07
0.008	-1e-06	-28	2.29399	-2.86747e-07
0.008	-1e-06	-28.5	2.11588	-2.64485e-07
0.008	-1e-06	-29	1.95387	-2.44234e-07
0.008	-1e-06	-29.5	1.80631	-2.25787e-07
0.008	-1e-06	-30	1.67175	-2.08965e-07
0.008	-1e-06	-30.5	1.54889	-1.93612e-07
0.008	-1e-06	-31	1.43657	-1.7957e-07
0.008	-1e-06	-31.5	1.33376	-1.66719e-07
0.008	-1e-06	-32	1.23956	-1.5495e-07
0.008	-1e-06	-32.5	1.15313	-1.44143e-07
0.008	-1e-06	-33	1.07376	-1.3422e-07
0.008	-1e-06	-33.5	1.00079	-1.25099e-07
0.008	-1e-06	-34	0.933623	-1.16702e-07
0.008	-1e-06	-34.5	0.871741	-1.08968e-07
0.008	-1e-06	-35	0.814668	-1.01835e-07
0.008	-1e-06	-35.5	0.761978	-9.52481e-08
0.008	-1e-06	-36	0.713287	-8.91627e-08
0.008	-1e-06	-36.5	0.668249	-8.35339e-08
0.008	-1e-06	-37	0.626551	-7.83214e-08
0.008	-1e-06	-37.5	0.58791	-7.34888e-08
0.008	-1e-06	-38	0.55207	-6.90063e-08
0.008	-1e-06	-38.5	0.518799	-6.48481e-08
0.008	-1e-06	-39	0.487886	-6.09866e-08
0.008	-1e-06	-39.5	0.459141	-5.7393e-08
0.008	-1e-06	-40	0.432389	-5.40481e-08
0.008	-1e-06	-40.5	0.407472	-5.09339e-08
0.008	-1e-06	-41	0.384246	-4.80296e-08
0.008	-1e-06	-41.5	0.36258	-4.53231e-08
0.008	-1e-06	-42	0.342353	-4.2796e-08
0.008	-1e-06	-42.5	0.323457	-4.04326e-08
0.008	-1e-06	-43	0.30579	-3.82236e-08
0.008	-1e-06	-43.5	0.289261	-3.61561e-08
0.008	-1e-06	-44	0.273786	-3.42226e-08
0.008	-1e-06	-44.5	0.259289	-3.24119e-08
0.008	-1e-06	-45	0.245697	-3.07126e-08
0.008	-1e-06	-45.5	0.232946	-2.91194e-08
0.008	-1e-06	-46	0.220977	-2.76217e-08
0.008	-1e-06	-46.5	0.209734	-2.62174e-08
0.008	-1e-06	-47	0.199166	-2.48959e-08
0.008	-1e-06	-47.5	0.189228	-2.36536e-08
0.008	-1e-06	-48	0.179876	-2.24841e-08
0.008	-1e-06	-48.5	0.171071	-2.13834e-08
0.008	-1e-06	-49	0.162775	-2.03469e-08
0.008	-1e-06	-49.5	0.154954	-1.93692e-08
0.008	-1e-06	-50	0.147579	-1.84484e-08
0.008	-1e-06	-50.5	0.140618	-1.75774e-08
0.008	-1e-06	-51	0.134046	-1.67553e-08
0.008	-1e-06	-51.5	0.127837	-1.59794e-08
0.008	-1e-06	-52	0.121969	-1.52468e-08
0.008	-1e-06	-52.5	0.11642	-1.45529e-08
0.008	-1e-06	-53	0.111169	-1.3896e-08
0.008	-1e-06	-53.5	0.106199	-1.3275e-08
0.008	-1e-06	-54	0.101492	-1.26866e-08
0.008	-1e-06	-54.5	0.0970327	-1.21294e-08
0.008	-1e-06	-55	0.0928051	-1.1601e-08
0.008	-1e-06	-55.5	0.0887958	-1.11e-08
0.008	-1e-06	-56	0.0849917	-1.0624e-08
0.008	-1e-06	-56.5	0.0813808	-1.01724e-08
0.008	-1e-06	-57	0.0779518	-9.74394e-09
0.008	-1e-06	-57.5	0.074694	-9.33698e-09
0.008	-1e-06	-58	0.0715977	-8.94996e-09
0.008	-1e-06	-58.5	0.0686536	-8.58168e-09
0.008	-1e-06	-59	0.0658531	-8.2317e-09
0.008	-1e-06	-59.5	0.0631881	-7.89898e-09
0.008	-1e-06	-60	0.060651	-7.58109e-09
0.0085	-1e-06	-20	10.154	-1.19458e-06
0.0085	-1e-06	-20.5	9.17028	-1.07887e-06
0.0085	-1e-06	-21	8.2951	-9.75897e-07
0.0085	-1e-06	-21.5	7.51525	-8.84162e-07
0.0085	-1e-06	-22	6.81924	-8.02261e-07
0.0085	-1e-06	-22.5	6.19706	-7.29067e-07
0.0085	-1e-06	-23	5.64	-6.63529e-07
0.0085	-1e-06	-23.5	5.14047	-6.04759e-07
0.0085	-1e-06	-24	4.69184	-5.51983e-07
0.0085	-1e-06	-24.5	4.28831	-5.04508e-07
0.0085	-1e-06	-25	3.9248	-4.6174e-07
0.0085	-1e-06	-25.5	3.59688	-4.23162e-07
0.0085	-1e-06	-26	3.30063	-3.88307e-07
0.0085	-1e-06	-26.5	3.03261	-3.56777e-07
0.0085	-1e-06	-27	2.7898	-3.2821e-07
0.0085	-1e-06	-27.5	2.56953	-3.02296e-07
0.0085	-1e-06	-28	2.36944	-2.78758e-07
0.0085	-1e-06	-28.5	2.18745	-2.57342e-07
0.0085	-1e-06	-29	2.0217	-2.37846e-07
0.0085	-1e-06	-29.5	1.87056	-2.20068e-07
0.0085	-1e-06	-30	1.73258	-2.03833e-07
0.0085	-1e-06	-30.5	1.60646	-1.89e-07
0.0085	-1e-06	-31	1.49103	-1.75416e-07
0.0085	-1e-06	-31.5	1.38528	-1.62975e-07
0.0085	-1e-06	-32	1.28829	-1.51563e-07
0.0085	-1e-06	-32.5	1.19923	-1.41089e-07
0.0085	-1e-06	-33	1.11736	-1.31456e-07
0.0085	-1e-06	-33.5	1.04203	-1.22589e-07
0.0085	-1e-06	-34	0.972636	-1.14427e-07
0.0085	-1e-06	-34.5	0.908654	-1.06901e-07
0.0085	-1e-06	-35	0.849601	-9.99534e-08
0.0085	-1e-06	-35.5	0.795044	-9.35363e-08
0.0085	-1e-06	-36	0.744594	-8.76001e-08
0.0085	-1e-06	-36.5	0.697898	-8.21072e-08
0.0085	-1e-06	-37	0.654638	-7.70155e-08
0.0085	-1e-06	-37.5	0.614525	-7.22963e-08
0.0085	-1e-06	-38	0.577298	-6.79155e-08
0.0085	-1e-06	-38.5	0.542719	-6.3851e-08
0.0085	-1e-06	-39	0.510575	-6.00676e-08
0.0085	-1e-06	-39.5	0.480668	-5.65513e-08
0.0085	-1e-06	-40	0.452821	-5.32734e-08
0.0085	-1e-06	-40.5	0.426872	-5.02196e-08
0.0085	-1e-06	-41	0.402673	-4.73743e-08
0.0085	-1e-06	-41.5	0.380088	-4.47163e-08
0.0085	-1e-06	-42	0.358995	-4.22343e-08
0.0085	-1e-06	-42.5	0.33928	-3.9917e-08
0.0085	-1e-06	-43	0.320841	-3.77465e-08
0.0085	-1e-06	-43.5	0.303583	-3.57148e-08
0.0085	-1e-06	-44	0.287419	-3.38143e-08
0.0085	-1e-06	-44.5	0.27227	-3.20324e-08
0.0085	-1e-06	-45	0.258063	-3.03601e-08
0.0085	-1e-06	-45.5	0.24473	-2.87922e-08
0.0085	-1e-06	-46	0.23221	-2.73191e-08
0.0085	-1e-06	-46.5	0.220446	-2.59353e-08
0.0085	-1e-06	-47	0.209385	-2.46331e-08
0.0085	-1e-06	-47.5	0.19898	-2.34097e-08
0.0085	-1e-06	-48	0.189186	-2.22574e-08
0.0085	-1e-06	-48.5	0.179961	-2.11718e-08
0.0085	-1e-06	-49	0.171267	-2.01483e-08
0.0085	-1e-06	-49.5	0.16307	-1.91843e-08
0.0085	-1e-06	-50	0.155337	-1.82744e-08
0.0085	-1e-06	-50.5	0.148037	-1.74161e-08
0.0085	-1e-06	-51	0.141143	-1.66058e-08
0.0085	-1e-06	-51.5	0.134628	-1.5838e-08
0.0085	-1e-06	-52	0.12847	-1.51143e-08
0.0085	-1e-06	-52.5	0.122644	-1.44294e-08
0.0085	-1e-06	-53	0.117131	-1.37799e-08
0.0085	-1e-06	-53.5	0.111912	-1.31653e-08
0.0085	-1e-06	-54	0.106968	-1.2584e-08
0.0085	-1e-06	-54.5	0.102282	-1.20331e-08
0.0085	-1e-06	-55	0.0978395	-1.15102e-08
0.0085	-1e-06	-55.5	0.0936255	-1.10151e-08
0.0085	-1e-06	-56	0.0896265	-1.05438e-08
0.0085	-1e-06	-56.5	0.0858298	-1.00977e-08
0.0085	-1e-06	-57	0.0822237	-9.67351e-09
0.0085	-1e-06	-57.5	0.0787972	-9.27019e-09
0.0085	-1e-06	-58	0.0755398	-8.88716e-09
0.0085	-1e-06	-58.5	0.0724421	-8.52235e-09
0.0085	-1e-06	-59	0.069495	-8.17619e-09
0.0085	-1e-06	-59.5	0.06669	-7.84555e-09
0.0085	-1e-06	-60	0.0640193	-7.53191e-09
0.0085	-1e-06	-60.5	0.0614754	-7.23224e-09
0.009	-1e-06	-20	10.1915	-1.1324e-06
0.009	-1e-06	-20.5	9.22413	-1.02491e-06
0.009	-1e-06	-21	8.36091	-9.2899e-07
0.009	-1e-06	-21.5	7.58955	-8.43284e-07
0.009	-1e-06	-22	6.89926	-7.66584e-07
0.009	-1e-06	-22.5	6.28064	-6.97849e-07
0.009	-1e-06	-23	5.72543	-6.36156e-07
0.009	-1e-06	-23.5	5.22644	-5.80716e-07
0.009	-1e-06	-24	4.77733	-5.3081e-07
0.009	-1e-06	-24.5	4.37255	-4.85847e-07
0.009	-1e-06	-25	4.00721	-4.45252e-07
0.009	-1e-06	-25.5	3.67703	-4.08562e-07
0.009	-1e-06	-26	3.37822	-3.75358e-07
0.009	-1e-06	-26.5	3.10745	-3.4527e-07
0.009	-1e-06	-27	2.86175	-3.17975e-07
0.009	-1e-06	-27.5	2.63853	-2.93163e-07
0.009	-1e-06	-28	2.43546	-2.70606e-07
0.009	-1e-06	-28.5	2.25052	-2.50058e-07
0.009	-1e-06	-29	2.08186	-2.3132e-07
0.009	-1e-06	-29.5	1.92788	-2.14213e-07
0.009	-1e-06	-30	1.78714	-1.98576e-07
0.009	-1e-06	-30.5	1.65834	-1.8426e-07
0.009	-1e-06	-31	1.54034	-1.71148e-07
0.009	-1e-06	-31.5	1.43213	-1.59129e-07
0.009	-1e-06	-32	1.33277	-1.48085e-07
0.009	-1e-06	-32.5	1.24145	-1.3794e-07
0.009	-1e-06	-33	1.15743	-1.28607e-07
0.009	-1e-06	-33.5	1.08005	-1.20005e-07
0.009	-1e-06	-34	1.00872	-1.12078e-07
0.009	-1e-06	-34.5	0.94289	-1.04766e-07
0.009	-1e-06	-35	0.882086	-9.80126e-08
0.009	-1e-06	-35.5	0.82587	-9.17627e-08
0.009	-1e-06	-36	0.773849	-8.59847e-08
0.009	-1e-06	-36.5	0.725665	-8.06272e-08
0.009	-1e-06	-37	0.680997	-7.56648e-08
0.009	-1e-06	-37.5	0.639553	-7.10633e-08
0.009	-1e-06	-38	0.601066	-6.67875e-08
0.009	-1e-06	-38.5	0.565297	-6.28112e-08
0.009	-1e-06	-39	0.532027	-5.91128e-08
0.009	-1e-06	-39.5	0.501056	-5.56732e-08
0.009	-1e-06	-40	0.472202	-5.24674e-08
0.009	-1e-06	-40.5	0.445302	-4.94788e-08
0.009	-1e-06	-41	0.420202	-4.66894e-08
0.009	-1e-06	-41.5	0.396767	-4.40856e-08
0.009	-1e-06	-42	0.374869	-4.16535e-08
0.009	-1e-06	-42.5	0.354393	-3.93768e-08
0.009	-1e-06	-43	0.335233	-3.72497e-08
0.009	-1e-06	-43.5	0.317293	-3.52544e-08
0.009	-1e-06	-44	0.300484	-3.33865e-08
0.009	-1e-06	-44.5	0.284724	-3.16351e-08
0.009	-1e-06	-45	0.269938	-2.99927e-08
0.009	-1e-06	-45.5	0.256057	-2.84505e-08
0.009	-1e-06	-46	0.243018	-2.70024e-08
0.009	-1e-06	-46.5	0.230762	-2.56409e-08
0.009	-1e-06	-47	0.219235	-2.43585e-08
0.009	-1e-06	-47.5	0.208388	-2.31539e-08
0.009	-1e-06	-48	0.198174	-2.20201e-08
0.009	-1e-06	-48.5	0.188551	-2.09504e-08
0.009	-1e-06	-49	0.179479	-1.99412e-08
0.009	-1e-06	-49.5	0.170924	-1.89905e-08
0.009	-1e-06	-50	0.16285	-1.80946e-08
0.009	-1e-06	-50.5	0.155226	-1.72475e-08
0.009	-1e-06	-51	0.148024	-1.64467e-08
0.009	-1e-06	-51.5	0.141218	-1.56901e-08
0.009	-1e-06	-52	0.134781	-1.49748e-08
0.009	-1e-06	-52.5	0.128691	-1.4299e-08
0.009	-1e-06	-53	0.122927	-1.3659e-08
0.009	-1e-06	-53.5	0.117468	-1.30522e-08
0.009	-1e-06	-54	0.112296	-1.24775e-08
0.009	-1e-06	-54.5	0.107393	-1.19323e-08
0.009	-1e-06	-55	0.102744	-1.14155e-08
0.009	-1e-06	-55.5	0.0983329	-1.0926e-08
0.009	-1e-06	-56	0.094146	-1.04606e-08
0.009	-1e-06	-56.5	0.0901703	-1.00196e-08
0.009	-1e-06	-57	0.0863933	-9.59892e-09
0.009	-1e-06	-57.5	0.0828038	-9.20045e-09
0.009	-1e-06	-58	0.0793909	-8.82142e-09
0.009	-1e-06	-58.5	0.0761447	-8.46007e-09
0.009	-1e-06	-59	0.0730557	-8.1172e-09
0.009	-1e-06	-59.5	0.0701153	-7.79047e-09
0.009	-1e-06	-60	0.0673152	-7.47978e-09
0.009	-1e-06	-60.5	0.0646476	-7.1828e-09
0.009	-1e-06	-61	0.0621053	-6.90021e-09
0.0095	-1e-06	-20	10.1774	-1.07131e-06
0.0095	-1e-06	-20.5	9.23172	-9.71767e-07
0.0095	-1e-06	-21	8.38527	-8.82661e-07
0.0095	-1e-06	-21.5	7.62671	-8.02809e-07
0.0095	-1e-06	-22	6.94601	-7.31161e-07
0.0095	-1e-06	-22.5	6.33441	-6.66776e-07
0.0095	-1e-06	-23	5.78415	-6.08853e-07
0.0095	-1e-06	-23.5	5.28846	-5.56671e-07
0.0095	-1e-06	-24	4.84133	-5.09616e-07
0.0095	-1e-06	-24.5	4.43749	-4.67101e-07
0.0095	-1e-06	-25	4.07229	-4.28663e-07
0.0095	-1e-06	-25.5	3.7416	-3.93849e-07
0.0095	-1e-06	-26	3.44179	-3.62296e-07
0.0095	-1e-06	-26.5	3.16965	-3.33647e-07
0.0095	-1e-06	-27	2.92231	-3.07607e-07
0.0095	-1e-06	-27.5	2.69724	-2.8392e-07
0.0095	-1e-06	-28	2.4922	-2.62336e-07
0.0095	-1e-06	-28.5	2.30519	-2.42652e-07
0.0095	-1e-06	-29	2.13443	-2.24676e-07
0.0095	-1e-06	-29.5	1.97832	-2.08245e-07
0.0095	-1e-06	-30	1.83545	-1.93203e-07
0.0095	-1e-06	-30.5	1.70456	-1.79425e-07
0.0095	-1e-06	-31	1.58451	-1.66793e-07
0.0095	-1e-06	-31.5	1.47429	-1.55193e-07
0.0095	-1e-06	-32	1.37299	-1.44521e-07
0.0095	-1e-06	-32.5	1.27979	-1.34718e-07
0.0095	-1e-06	-33	1.19396	-1.25681e-07
0.0095	-1e-06	-33.5	1.11485	-1.17349e-07
0.0095	-1e-06	-34	1.04184	-1.09672e-07
0.0095	-1e-06	-34.5	0.974423	-1.02572e-07
0.0095	-1e-06	-35	0.912096	-9.601e-08
0.0095	-1e-06	-35.5	0.854428	-8.99406e-08
0.0095	-1e-06	-36	0.801023	-8.43166e-08
0.0095	-1e-06	-36.5	0.751523	-7.91086e-08
0.0095	-1e-06	-37	0.705602	-7.42732e-08
0.0095	-1e-06	-37.5	0.662967	-6.97865e-08
0.0095	-1e-06	-38	0.62335	-6.56166e-08
0.0095	-1e-06	-38.5	0.586507	-6.17353e-08
0.0095	-1e-06	-39	0.552217	-5.81295e-08
0.0095	-1e-06	-39.5	0.520279	-5.47663e-08
0.0095	-1e-06	-40	0.490509	-5.1634e-08
0.0095	-1e-06	-40.5	0.462738	-4.87069e-08
0.0095	-1e-06	-41	0.436813	-4.59806e-08
0.0095	-1e-06	-41.5	0.412595	-4.34309e-08
0.0095	-1e-06	-42	0.389955	-4.10477e-08
0.0095	-1e-06	-42.5	0.368775	-3.88186e-08
0.0095	-1e-06	-43	0.348948	-3.6731e-08
0.0095	-1e-06	-43.5	0.330375	-3.47788e-08
0.0095	-1e-06	-44	0.312965	-3.29441e-08
0.0095	-1e-06	-44.5	0.296635	-3.12254e-08
0.0095	-1e-06	-45	0.281309	-2.96114e-08
0.0095	-1e-06	-45.5	0.266915	-2.80963e-08
0.0095	-1e-06	-46	0.253389	-2.66728e-08
0.0095	-1e-06	-46.5	0.240671	-2.53332e-08
0.0095	-1e-06	-47	0.228705	-2.4074e-08
0.0095	-1e-06	-47.5	0.21744	-2.2889e-08
0.0095	-1e-06	-48	0.20683	-2.17718e-08
0.0095	-1e-06	-48.5	0.196831	-2.07192e-08
0.0095	-1e-06	-49	0.187402	-1.97273e-08
0.0095	-1e-06	-49.5	0.178506	-1.87905e-08
0.0095	-1e-06	-50	0.170109	-1.79062e-08
0.0095	-1e-06	-50.5	0.162178	-1.70719e-08
0.0095	-1e-06	-51	0.154684	-1.6283e-08
0.0095	-1e-06	-51.5	0.147598	-1.5536e-08
0.0095	-1e-06	-52	0.140897	-1.48319e-08
0.0095	-1e-06	-52.5	0.134555	-1.41638e-08
0.0095	-1e-06	-53	0.12855	-1.35317e-08
0.0095	-1e-06	-53.5	0.122862	-1.29336e-08
0.0095	-1e-06	-54	0.117472	-1.23649e-08
0.0095	-1e-06	-54.5	0.112361	-1.18272e-08
0.0095	-1e-06	-55	0.107513	-1.1317e-08
0.0095	-1e-06	-55.5	0.102913	-1.0833e-08
0.0095	-1e-06	-56	0.0985458	-1.03735e-08
0.0095	-1e-06	-56.5	0.0943978	-9.93667e-09
0.0095	-1e-06	-57	0.0904565	-9.52155e-09
0.0095	-1e-06	-57.5	0.08671	-9.12742e-09
0.0095	-1e-06	-58	0.0831472	-8.7522e-09
0.0095	-1e-06	-58.5	0.0797577	-8.39554e-09
0.0095	-1e-06	-59	0.0765319	-8.05597e-09
0.0095	-1e-06	-59.5	0.0734607	-7.73262e-09
0.0095	-1e-06	-60	0.0705355	-7.42444e-09
0.0095	-1e-06	-60.5	0.0677483	-7.13162e-09
0.0095	-1e-06	-61	0.0650916	-6.85155e-09
0.0095	-1e-06	-61.5	0.0625583	-6.58527e-09
0.0095	-1e-06	-62	0.060142	-6.3307e-09
0.01	-1e-06	-20	10.1165	-1.01164e-06
0.01	-1e-06	-20.5	9.19699	-9.197e-07
0.01	-1e-06	-21	8.37145	-8.37148e-07
0.01	-1e-06	-21.5	7.62944	-7.62949e-07
0.01	-1e-06	-22	6.96174	-6.96168e-07
0.01	-1e-06	-22.5	6.36022	-6.36016e-07
0.01	-1e-06	-23	5.81768	-5.81767e-07
0.01	-1e-06	-23.5	5.32778	-5.32775e-07
0.01	-1e-06	-24	4.88488	-4.88483e-07
0.01	-1e-06	-24.5	4.484	-4.48397e-07
0.01	-1e-06	-25	4.12073	-4.12072e-07
0.01	-1e-06	-25.5	3.79115	-3.79113e-07
0.01	-1e-06	-26	3.4918	-3.49183e-07
0.01	-1e-06	-26.5	3.21959	-3.21962e-07
0.01	-1e-06	-27	2.97178	-2.97178e-07
0.01	-1e-06	-27.5	2.74593	-2.74593e-07
0.01	-1e-06	-28	2.53986	-2.53989e-07
0.01	-1e-06	-28.5	2.35163	-2.35161e-07
0.01	-1e-06	-29	2.17952	-2.1795e-07
0.01	-1e-06	-29.5	2.02196	-2.02195e-07
0.01	-1e-06	-30	1.87759	-1.87765e-07
0.01	-1e-06	-30.5	1.74516	-1.74516e-07
0.01	-1e-06	-31	1.62356	-1.62351e-07
0.01	-1e-06	-31.5	1.51179	-1.51179e-07
0.01	-1e-06	-32	1.40896	-1.40897e-07
0.01	-1e-06	-32.5	1.31425	-1.31425e-07
0.01	-1e-06	-33	1.22695	-1.22699e-07
0.01	-1e-06	-33.5	1.1464	-1.1464e-07
0.01	-1e-06	-34	1.07201	-1.072e-07
0.01	-1e-06	-34.5	1.00324	-1.00324e-07
0.01	-1e-06	-35	0.939618	-9.39644e-08
0.01	-1e-06	-35.5	0.880703	-8.80705e-08
0.01	-1e-06	-36	0.8261	-8.26131e-08
0.01	-1e-06	-36.5	0.775453	-7.7548e-08
0.01	-1e-06	-37	0.728434	-7.28469e-08
0.01	-1e-06	-37.5	0.684749	-6.8474e-08
0.01	-1e-06	-38	0.644129	-6.44148e-08
0.01	-1e-06	-38.5	0.60633	-6.06314e-08
0.01	-1e-06	-39	0.571128	-5.71133e-08
0.01	-1e-06	-39.5	0.538321	-5.38316e-08
0.01	-1e-06	-40	0.507722	-5.07719e-08
0.01	-1e-06	-40.5	0.479163	-4.79179e-08
0.01	-1e-06	-41	0.452489	-4.52489e-08
0.01	-1e-06	-41.5	0.427557	-4.27554e-08
0.01	-1e-06	-42	0.404238	-4.04239e-08
0.01	-1e-06	-42.5	0.382412	-3.82396e-08
0.01	-1e-06	-43	0.361971	-3.61971e-08
0.01	-1e-06	-43.5	0.342814	-3.42816e-08
0.01	-1e-06	-44	0.324849	-3.24848e-08
0.01	-1e-06	-44.5	0.307991	-3.07983e-08
0.01	-1e-06	-45	0.292162	-2.92162e-08
0.01	-1e-06	-45.5	0.277291	-2.77292e-08
0.01	-1e-06	-46	0.263311	-2.63326e-08
0.01	-1e-06	-46.5	0.25016	-2.50159e-08
0.01	-1e-06	-47	0.237783	-2.37791e-08
0.01	-1e-06	-47.5	0.226128	-2.26137e-08
0.01	-1e-06	-48	0.215146	-2.15144e-08
0.01	-1e-06	-48.5	0.204792	-2.04798e-08
0.01	-1e-06	-49	0.195026	-1.95035e-08
0.01	-1e-06	-49.5	0.185809	-1.8581e-08
0.01	-1e-06	-50	0.177106	-1.77101e-08
0.01	-1e-06	-50.5	0.168885	-1.68884e-08
0.01	-1e-06	-51	0.161113	-1.61104e-08
0.01	-1e-06	-51.5	0.153764	-1.53769e-08
0.01	-1e-06	-52	0.14681	-1.46813e-08
0.01	-1e-06	-52.5	0.140228	-1.40228e-08
0.01	-1e-06	-53	0.133994	-1.3399e-08
0.01	-1e-06	-53.5	0.128088	-1.2809e-08
0.01	-1e-06	-54	0.12249	-1.22489e-08
0.01	-1e-06	-54.5	0.11718	-1.17184e-08
0.01	-1e-06	-55	0.112143	-1.12145e-08
0.01	-1e-06	-55.5	0.107362	-1.07364e-08
0.01	-1e-06	-56	0.102821	-1.02822e-08
0.01	-1e-06	-56.5	0.0985084	-9.8508e-09
0.01	-1e-06	-57	0.0944093	-9.44054e-09
0.01	-1e-06	-57.5	0.090512	-9.05109e-09
0.01	-1e-06	-58	0.0868052	-8.68038e-09
0.01	-1e-06	-58.5	0.083278	-8.32789e-09
0.01	-1e-06	-59	0.0799204	-7.99222e-09
0.01	-1e-06	-59.5	0.0767232	-7.67216e-09
0.01	-1e-06	-60	0.0736774	-7.36815e-09
0.01	-1e-06	-60.5	0.0707747	-7.07732e-09
0.01	-1e-06	-61	0.0680076	-6.80029e-09
0.01	-1e-06	-61.5	0.0653686	-6.53696e-09
0.01	-1e-06	-62	0.0628509	-6.28412e-09
0.01	-1e-06	-62.5	0.0604482	-6.04508e-09
0.0105	-1e-06	-20	10.0136	-9.53684e-07
0.0105	-1e-06	-20.5	9.12403	-8.68952e-07
0.0105	-1e-06	-21	8.32285	-7.92656e-07
0.0105	-1e-06	-21.5	7.60058	-7.2386e-07
0.0105	-1e-06	-22	6.94881	-6.61786e-07
0.0105	-1e-06	-22.5	6.36006	-6.05729e-07
0.0105	-1e-06	-23	5.82768	-5.55019e-07
0.0105	-1e-06	-23.5	5.34578	-5.09123e-07
0.0105	-1e-06	-24	4.90912	-4.67534e-07
0.0105	-1e-06	-24.5	4.51301	-4.29809e-07
0.0105	-1e-06	-25	4.15332	-3.95557e-07
0.0105	-1e-06	-25.5	3.82635	-3.64417e-07
0.0105	-1e-06	-26	3.5288	-3.36076e-07
0.0105	-1e-06	-26.5	3.25774	-3.1026e-07
0.0105	-1e-06	-27	3.01055	-2.86723e-07
0.0105	-1e-06	-27.5	2.7849	-2.6523e-07
0.0105	-1e-06	-28	2.57868	-2.45594e-07
0.0105	-1e-06	-28.5	2.39004	-2.27626e-07
0.0105	-1e-06	-29	2.2173	-2.11174e-07
0.0105	-1e-06	-29.5	2.05897	-1.96093e-07
0.0105	-1e-06	-30	1.91368	-1.82255e-07
0.0105	-1e-06	-30.5	1.78025	-1.69551e-07
0.0105	-1e-06	-31	1.65758	-1.57863e-07
0.0105	-1e-06	-31.5	1.5447	-1.47121e-07
0.0105	-1e-06	-32	1.44073	-1.3721e-07
0.0105	-1e-06	-32.5	1.34488	-1.28085e-07
0.0105	-1e-06	-33	1.25643	-1.19656e-07
0.0105	-1e-06	-33.5	1.17473	-1.11878e-07
0.0105	-1e-06	-34	1.09922	-1.04689e-07
0.0105	-1e-06	-34.5	1.02935	-9.80348e-08
0.0105	-1e-06	-35	0.964651	-9.18696e-08
0.0105	-1e-06	-35.5	0.904691	-8.61609e-08
0.0105	-1e-06	-36	0.849075	-8.08662e-08
0.0105	-1e-06	-36.5	0.797447	-7.59479e-08
0.0105	-1e-06	-37	0.749483	-7.13773e-08
0.0105	-1e-06	-37.5	0.704888	-6.71341e-08
0.0105	-1e-06	-38	0.663393	-6.318e-08
0.0105	-1e-06	-38.5	0.624753	-5.95017e-08
0.0105	-1e-06	-39	0.588746	-5.60715e-08
0.0105	-1e-06	-39.5	0.555167	-5.28747e-08
0.0105	-1e-06	-40	0.52383	-4.98879e-08
0.0105	-1e-06	-40.5	0.494565	-4.71009e-08
0.0105	-1e-06	-41	0.467216	-4.4496e-08
0.0105	-1e-06	-41.5	0.441639	-4.20615e-08
0.0105	-1e-06	-42	0.417704	-3.978e-08
0.0105	-1e-06	-42.5	0.395291	-3.76466e-08
0.0105	-1e-06	-43	0.37429	-3.56479e-08
0.0105	-1e-06	-43.5	0.354599	-3.37712e-08
0.0105	-1e-06	-44	0.336124	-3.20109e-08
0.0105	-1e-06	-44.5	0.31878	-3.03601e-08
0.0105	-1e-06	-45	0.302488	-2.88072e-08
0.0105	-1e-06	-45.5	0.287175	-2.73507e-08
0.0105	-1e-06	-46	0.272773	-2.59778e-08
0.0105	-1e-06	-46.5	0.259222	-2.46874e-08
0.0105	-1e-06	-47	0.246462	-2.34729e-08
0.0105	-1e-06	-47.5	0.234442	-2.23278e-08
0.0105	-1e-06	-48	0.223112	-2.12485e-08
0.0105	-1e-06	-48.5	0.212427	-2.02317e-08
0.0105	-1e-06	-49	0.202345	-1.92716e-08
0.0105	-1e-06	-49.5	0.192826	-1.83643e-08
0.0105	-1e-06	-50	0.183836	-1.75084e-08
0.0105	-1e-06	-50.5	0.17534	-1.66988e-08
0.0105	-1e-06	-51	0.167306	-1.59343e-08
0.0105	-1e-06	-51.5	0.159707	-1.52109e-08
0.0105	-1e-06	-52	0.152516	-1.4525e-08
0.0105	-1e-06	-52.5	0.145706	-1.38769e-08
0.0105	-1e-06	-53	0.139255	-1.32625e-08
0.0105	-1e-06	-53.5	0.133142	-1.26805e-08
0.0105	-1e-06	-54	0.127345	-1.21278e-08
0.0105	-1e-06	-54.5	0.121847	-1.16048e-08
0.0105	-1e-06	-55	0.116629	-1.11073e-08
0.0105	-1e-06	-55.5	0.111675	-1.06352e-08
0.0105	-1e-06	-56	0.106969	-1.01875e-08
0.0105	-1e-06	-56.5	0.102498	-9.76181e-09
0.0105	-1e-06	-57	0.0982483	-9.35745e-09
0.0105	-1e-06	-57.5	0.0942067	-8.97199e-09
0.0105	-1e-06	-58	0.0903617	-8.60579e-09
0.0105	-1e-06	-58.5	0.0867023	-8.2578e-09
0.0105	-1e-06	-59	0.0832183	-7.92595e-09
0.0105	-1e-06	-59.5	0.0798999	-7.60962e-09
0.0105	-1e-06	-60	0.0767382	-7.30804e-09
0.0105	-1e-06	-60.5	0.0737245	-7.02138e-09
0.0105	-1e-06	-61	0.070851	-6.74773e-09
0.0105	-1e-06	-61.5	0.06811	-6.4863e-09
0.0105	-1e-06	-62	0.0654947	-6.23746e-09
0.0105	-1e-06	-62.5	0.0629982	-6.00006e-09
0.0105	-1e-06	-63	0.0606145	-5.77195e-09
0.011	-1e-06	-20	9.87357	-8.97596e-07
0.011	-1e-06	-20.5	9.01694	-8.19717e-07
0.011	-1e-06	-21	8.24295	-7.4936e-07
0.011	-1e-06	-21.5	7.54307	-6.85732e-07
0.011	-1e-06	-22	6.90969	-6.28148e-07
0.011	-1e-06	-22.5	6.336	-5.76e-07
0.011	-1e-06	-23	5.81589	-5.28717e-07
0.011	-1e-06	-23.5	5.34394	-4.85816e-07
0.011	-1e-06	-24	4.91529	-4.46852e-07
0.011	-1e-06	-24.5	4.52559	-4.11418e-07
0.011	-1e-06	-25	4.17096	-3.79177e-07
0.011	-1e-06	-25.5	3.84793	-3.49812e-07
0.011	-1e-06	-26	3.55341	-3.23035e-07
0.011	-1e-06	-26.5	3.28461	-2.98597e-07
0.011	-1e-06	-27	3.03905	-2.76275e-07
0.011	-1e-06	-27.5	2.81451	-2.55863e-07
0.011	-1e-06	-28	2.60898	-2.3718e-07
0.011	-1e-06	-28.5	2.42069	-2.20062e-07
0.011	-1e-06	-29	2.248	-2.04362e-07
0.011	-1e-06	-29.5	2.0895	-1.89956e-07
0.011	-1e-06	-30	1.94387	-1.76716e-07
0.011	-1e-06	-30.5	1.80994	-1.64543e-07
0.011	-1e-06	-31	1.68666	-1.53332e-07
0.011	-1e-06	-31.5	1.57309	-1.43008e-07
0.011	-1e-06	-32	1.46836	-1.33484e-07
0.011	-1e-06	-32.5	1.37171	-1.24697e-07
0.011	-1e-06	-33	1.28242	-1.16589e-07
0.011	-1e-06	-33.5	1.19988	-1.09078e-07
0.011	-1e-06	-34	1.1235	-1.02134e-07
0.011	-1e-06	-34.5	1.05277	-9.57033e-08
0.011	-1e-06	-35	0.987209	-8.97442e-08
0.011	-1e-06	-35.5	0.9264	-8.42142e-08
0.011	-1e-06	-36	0.869951	-7.9085e-08
0.011	-1e-06	-36.5	0.817508	-7.43215e-08
0.011	-1e-06	-37	0.768749	-6.98854e-08
0.011	-1e-06	-37.5	0.723381	-6.57578e-08
0.011	-1e-06	-38	0.681136	-6.19227e-08
0.011	-1e-06	-38.5	0.641772	-5.83426e-08
0.011	-1e-06	-39	0.605065	-5.50053e-08
0.011	-1e-06	-39.5	0.570811	-5.18936e-08
0.011	-1e-06	-40	0.538824	-4.89837e-08
0.011	-1e-06	-40.5	0.508934	-4.62644e-08
0.011	-1e-06	-41	0.480985	-4.37265e-08
0.011	-1e-06	-41.5	0.454833	-4.13503e-08
0.011	-1e-06	-42	0.430346	-3.91211e-08
0.011	-1e-06	-42.5	0.407404	-3.7036e-08
0.011	-1e-06	-43	0.385896	-3.50824e-08
0.011	-1e-06	-43.5	0.36572	-3.32474e-08
0.011	-1e-06	-44	0.346781	-3.15262e-08
0.011	-1e-06	-44.5	0.328994	-2.9908e-08
0.011	-1e-06	-45	0.312277	-2.83894e-08
0.011	-1e-06	-45.5	0.296558	-2.696e-08
0.011	-1e-06	-46	0.281769	-2.56165e-08
0.011	-1e-06	-46.5	0.267847	-2.4351e-08
0.011	-1e-06	-47	0.254733	-2.31573e-08
0.011	-1e-06	-47.5	0.242375	-2.20345e-08
0.011	-1e-06	-48	0.230722	-2.09744e-08
0.011	-1e-06	-48.5	0.219728	-1.99757e-08
0.011	-1e-06	-49	0.209351	-1.90323e-08
0.011	-1e-06	-49.5	0.199551	-1.81416e-08
0.011	-1e-06	-50	0.190291	-1.7299e-08
0.011	-1e-06	-50.5	0.181537	-1.65033e-08
0.011	-1e-06	-51	0.173258	-1.57501e-08
0.011	-1e-06	-51.5	0.165424	-1.50383e-08
0.011	-1e-06	-52	0.158008	-1.43637e-08
0.011	-1e-06	-52.5	0.150984	-1.37257e-08
0.011	-1e-06	-53	0.144328	-1.31206e-08
0.011	-1e-06	-53.5	0.138018	-1.25471e-08
0.011	-1e-06	-54	0.132034	-1.20031e-08
0.011	-1e-06	-54.5	0.126356	-1.14873e-08
0.011	-1e-06	-55	0.120966	-1.09968e-08
0.011	-1e-06	-55.5	0.115848	-1.05322e-08
0.011	-1e-06	-56	0.110985	-1.00897e-08
0.011	-1e-06	-56.5	0.106364	-9.66952e-09
0.011	-1e-06	-57	0.10197	-9.27036e-09
0.011	-1e-06	-57.5	0.0977907	-8.88994e-09
0.011	-1e-06	-58	0.0938137	-8.5279e-09
0.011	-1e-06	-58.5	0.0900279	-8.18382e-09
0.011	-1e-06	-59	0.0864228	-7.85674e-09
0.011	-1e-06	-59.5	0.0829884	-7.54475e-09
0.011	-1e-06	-60	0.0797154	-7.24707e-09
0.011	-1e-06	-60.5	0.0765951	-6.96301e-09
0.011	-1e-06	-61	0.0736194	-6.69248e-09
0.011	-1e-06	-61.5	0.0707805	-6.43452e-09
0.011	-1e-06	-62	0.0680711	-6.18871e-09
0.011	-1e-06	-62.5	0.0654845	-5.95348e-09
0.011	-1e-06	-63	0.0630143	-5.72892e-09
0.011	-1e-06	-63.5	0.0606544	-5.51399e-09
0.0115	-1e-06	-20	9.70126	-8.43596e-07
0.0115	-1e-06	-20.5	8.87979	-7.72156e-07
0.0115	-1e-06	-21	8.13519	-7.07411e-07
0.0115	-1e-06	-21.5	7.45984	-6.48684e-07
0.0115	-1e-06	-22	6.84689	-5.95377e-07
0.0115	-1e-06	-22.5	6.29017	-5.46974e-07
0.0115	-1e-06	-23	5.78413	-5.02967e-07
0.0115	-1e-06	-23.5	5.3238	-4.62937e-07
0.0115	-1e-06	-24	4.9047	-4.26496e-07
0.0115	-1e-06	-24.5	4.52283	-3.93285e-07
0.0115	-1e-06	-25	4.17457	-3.63007e-07
0.0115	-1e-06	-25.5	3.8567	-3.35365e-07
0.0115	-1e-06	-26	3.56631	-3.10112e-07
0.0115	-1e-06	-26.5	3.30078	-2.87018e-07
0.0115	-1e-06	-27	3.05777	-2.65889e-07
0.0115	-1e-06	-27.5	2.83518	-2.46538e-07
0.0115	-1e-06	-28	2.63111	-2.28789e-07
0.0115	-1e-06	-28.5	2.44385	-2.12507e-07
0.0115	-1e-06	-29	2.27186	-1.97552e-07
0.0115	-1e-06	-29.5	2.11377	-1.83811e-07
0.0115	-1e-06	-30	1.96831	-1.71153e-07
0.0115	-1e-06	-30.5	1.83437	-1.59512e-07
0.0115	-1e-06	-31	1.71093	-1.48781e-07
0.0115	-1e-06	-31.5	1.59706	-1.38872e-07
0.0115	-1e-06	-32	1.49194	-1.29733e-07
0.0115	-1e-06	-32.5	1.39482	-1.21288e-07
0.0115	-1e-06	-33	1.305	-1.13477e-07
0.0115	-1e-06	-33.5	1.22188	-1.0625e-07
0.0115	-1e-06	-34	1.14489	-9.95544e-08
0.0115	-1e-06	-34.5	1.07352	-9.3351e-08
0.0115	-1e-06	-35	1.00732	-8.75924e-08
0.0115	-1e-06	-35.5	0.94585	-8.22474e-08
0.0115	-1e-06	-36	0.888743	-7.72847e-08
0.0115	-1e-06	-36.5	0.835645	-7.26648e-08
0.0115	-1e-06	-37	0.786238	-6.83682e-08
0.0115	-1e-06	-37.5	0.740232	-6.43666e-08
0.0115	-1e-06	-38	0.697362	-6.06404e-08
0.0115	-1e-06	-38.5	0.657386	-5.71619e-08
0.0115	-1e-06	-39	0.620082	-5.39201e-08
0.0115	-1e-06	-39.5	0.585249	-5.08898e-08
0.0115	-1e-06	-40	0.552701	-4.80609e-08
0.0115	-1e-06	-40.5	0.522267	-4.54126e-08
0.0115	-1e-06	-41	0.493792	-4.29393e-08
0.0115	-1e-06	-41.5	0.467132	-4.0621e-08
0.0115	-1e-06	-42	0.442157	-3.84467e-08
0.0115	-1e-06	-42.5	0.418744	-3.64115e-08
0.0115	-1e-06	-43	0.396783	-3.45026e-08
0.0115	-1e-06	-43.5	0.376171	-3.27089e-08
0.0115	-1e-06	-44	0.356814	-3.1028e-08
0.0115	-1e-06	-44.5	0.338625	-2.94452e-08
0.0115	-1e-06	-45	0.321524	-2.79585e-08
0.0115	-1e-06	-45.5	0.305435	-2.6561e-08
0.0115	-1e-06	-46	0.290292	-2.52423e-08
0.0115	-1e-06	-46.5	0.27603	-2.40023e-08
0.0115	-1e-06	-47	0.262591	-2.2834e-08
0.0115	-1e-06	-47.5	0.249921	-2.17335e-08
0.0115	-1e-06	-48	0.23797	-2.06937e-08
0.0115	-1e-06	-48.5	0.22669	-1.97129e-08
0.0115	-1e-06	-49	0.216039	-1.87871e-08
0.0115	-1e-06	-49.5	0.205977	-1.79107e-08
0.0115	-1e-06	-50	0.196467	-1.7083e-08
0.0115	-1e-06	-50.5	0.187473	-1.63019e-08
0.0115	-1e-06	-51	0.178964	-1.55626e-08
0.0115	-1e-06	-51.5	0.17091	-1.48617e-08
0.0115	-1e-06	-52	0.163283	-1.41989e-08
0.0115	-1e-06	-52.5	0.156057	-1.35707e-08
0.0115	-1e-06	-53	0.149208	-1.2975e-08
0.0115	-1e-06	-53.5	0.142713	-1.24097e-08
0.0115	-1e-06	-54	0.136552	-1.18744e-08
0.0115	-1e-06	-54.5	0.130704	-1.13654e-08
0.0115	-1e-06	-55	0.125152	-1.08828e-08
0.0115	-1e-06	-55.5	0.119878	-1.04243e-08
0.0115	-1e-06	-56	0.114867	-9.98871e-09
0.0115	-1e-06	-56.5	0.110103	-9.57411e-09
0.0115	-1e-06	-57	0.105572	-9.18033e-09
0.0115	-1e-06	-57.5	0.101261	-8.80563e-09
0.0115	-1e-06	-58	0.0971585	-8.44862e-09
0.0115	-1e-06	-58.5	0.0932521	-8.1094e-09
0.0115	-1e-06	-59	0.0895314	-7.78561e-09
0.0115	-1e-06	-59.5	0.0859861	-7.47701e-09
0.0115	-1e-06	-60	0.0826068	-7.18306e-09
0.0115	-1e-06	-60.5	0.0793845	-6.90307e-09
0.0115	-1e-06	-61	0.0763108	-6.63601e-09
0.0115	-1e-06	-61.5	0.0733779	-6.38083e-09
0.0115	-1e-06	-62	0.0705784	-6.13789e-09
0.0115	-1e-06	-62.5	0.0679052	-5.90413e-09
0.0115	-1e-06	-63	0.0653518	-5.68269e-09
0.0115	-1e-06	-63.5	0.0629121	-5.47062e-09
0.0115	-1e-06	-64	0.0605801	-5.26749e-09
0.012	-1e-06	-20	9.50125	-7.91762e-07
0.012	-1e-06	-20.5	8.71655	-7.2638e-07
0.012	-1e-06	-21	8.00299	-6.66908e-07
0.012	-1e-06	-21.5	7.35382	-6.12821e-07
0.012	-1e-06	-22	6.76291	-5.63581e-07
0.012	-1e-06	-22.5	6.22471	-5.18724e-07
0.012	-1e-06	-23	5.73423	-4.77851e-07
0.012	-1e-06	-23.5	5.28692	-4.4058e-07
0.012	-1e-06	-24	4.8787	-4.06557e-07
0.012	-1e-06	-24.5	4.50589	-3.75487e-07
0.012	-1e-06	-25	4.16515	-3.47099e-07
0.012	-1e-06	-25.5	3.8535	-3.21124e-07
0.012	-1e-06	-26	3.56821	-2.9735e-07
0.012	-1e-06	-26.5	3.30686	-2.75571e-07
0.012	-1e-06	-27	3.06723	-2.55605e-07
0.012	-1e-06	-27.5	2.84736	-2.37277e-07
0.012	-1e-06	-28	2.64545	-2.20454e-07
0.012	-1e-06	-28.5	2.45987	-2.04986e-07
0.012	-1e-06	-29	2.28916	-1.9077e-07
0.012	-1e-06	-29.5	2.13202	-1.77662e-07
0.012	-1e-06	-30	1.98723	-1.65605e-07
0.012	-1e-06	-30.5	1.85373	-1.5448e-07
0.012	-1e-06	-31	1.73053	-1.44206e-07
0.012	-1e-06	-31.5	1.61675	-1.34731e-07
0.012	-1e-06	-32	1.51158	-1.25967e-07
0.012	-1e-06	-32.5	1.41429	-1.17858e-07
0.012	-1e-06	-33	1.32423	-1.10356e-07
0.012	-1e-06	-33.5	1.2408	-1.03396e-07
0.012	-1e-06	-34	1.16344	-9.69509e-08
0.012	-1e-06	-34.5	1.09166	-9.09724e-08
0.012	-1e-06	-35	1.02501	-8.54157e-08
0.012	-1e-06	-35.5	0.96307	-8.02566e-08
0.012	-1e-06	-36	0.905475	-7.54542e-08
0.012	-1e-06	-36.5	0.851878	-7.09915e-08
0.012	-1e-06	-37	0.801966	-6.68295e-08
0.012	-1e-06	-37.5	0.755453	-6.29562e-08
0.012	-1e-06	-38	0.712078	-5.934e-08
0.012	-1e-06	-38.5	0.671601	-5.59667e-08
0.012	-1e-06	-39	0.633803	-5.28164e-08
0.012	-1e-06	-39.5	0.598485	-4.9873e-08
0.012	-1e-06	-40	0.565461	-4.71234e-08
0.012	-1e-06	-40.5	0.534563	-4.45474e-08
0.012	-1e-06	-41	0.505635	-4.21357e-08
0.012	-1e-06	-41.5	0.478536	-3.98782e-08
0.012	-1e-06	-42	0.453134	-3.77608e-08
0.012	-1e-06	-42.5	0.429308	-3.57762e-08
0.012	-1e-06	-43	0.406947	-3.39125e-08
0.012	-1e-06	-43.5	0.385949	-3.21625e-08
0.012	-1e-06	-44	0.366219	-3.05173e-08
0.012	-1e-06	-44.5	0.34767	-2.89716e-08
0.012	-1e-06	-45	0.330222	-2.75197e-08
0.012	-1e-06	-45.5	0.313801	-2.61492e-08
0.012	-1e-06	-46	0.298336	-2.48614e-08
0.012	-1e-06	-46.5	0.283766	-2.36462e-08
0.012	-1e-06	-47	0.270031	-2.2503e-08
0.012	-1e-06	-47.5	0.257076	-2.14233e-08
0.012	-1e-06	-48	0.244851	-2.04047e-08
0.012	-1e-06	-48.5	0.233308	-1.9443e-08
0.012	-1e-06	-49	0.222405	-1.85333e-08
0.012	-1e-06	-49.5	0.212101	-1.76749e-08
0.012	-1e-06	-50	0.202358	-1.68634e-08
0.012	-1e-06	-50.5	0.193142	-1.60951e-08
0.012	-1e-06	-51	0.184419	-1.53688e-08
0.012	-1e-06	-51.5	0.17616	-1.46806e-08
0.012	-1e-06	-52	0.168337	-1.4028e-08
0.012	-1e-06	-52.5	0.160922	-1.3411e-08
0.012	-1e-06	-53	0.153892	-1.28238e-08
0.012	-1e-06	-53.5	0.147224	-1.22695e-08
0.012	-1e-06	-54	0.140896	-1.17411e-08
0.012	-1e-06	-54.5	0.134889	-1.12412e-08
0.012	-1e-06	-55	0.129184	-1.0765e-08
0.012	-1e-06	-55.5	0.123763	-1.03131e-08
0.012	-1e-06	-56	0.118611	-9.88411e-09
0.012	-1e-06	-56.5	0.113711	-9.47627e-09
0.012	-1e-06	-57	0.109051	-9.08735e-09
0.012	-1e-06	-57.5	0.104616	-8.7182e-09
0.012	-1e-06	-58	0.100394	-8.36588e-09
0.012	-1e-06	-58.5	0.0963726	-8.03099e-09
0.012	-1e-06	-59	0.0925418	-7.71171e-09
0.012	-1e-06	-59.5	0.0888909	-7.4077e-09
0.012	-1e-06	-60	0.0854102	-7.11688e-09
0.012	-1e-06	-60.5	0.0820905	-6.84088e-09
0.012	-1e-06	-61	0.0789232	-6.5766e-09
0.012	-1e-06	-61.5	0.0759005	-6.32515e-09
0.012	-1e-06	-62	0.0730146	-6.08532e-09
0.012	-1e-06	-62.5	0.0702585	-5.85539e-09
0.012	-1e-06	-63	0.0676254	-5.63499e-09
0.012	-1e-06	-63.5	0.065109	-5.42552e-09
0.012	-1e-06	-64	0.0627034	-5.22516e-09
0.012	-1e-06	-64.5	0.060403	-5.03347e-09
0.0125	-1e-06	-20	9.27792	-7.42238e-07
0.0125	-1e-06	-20.5	8.53101	-6.82483e-07
0.0125	-1e-06	-21	7.84963	-6.2797e-07
0.0125	-1e-06	-21.5	7.22784	-5.78219e-07
0.0125	-1e-06	-22	6.6602	-5.32818e-07
0.0125	-1e-06	-22.5	6.14176	-4.91342e-07
0.0125	-1e-06	-23	5.66802	-4.53443e-07
0.0125	-1e-06	-23.5	5.23489	-4.1879e-07
0.0125	-1e-06	-24	4.83865	-3.87089e-07
0.0125	-1e-06	-24.5	4.47594	-3.58072e-07
0.0125	-1e-06	-25	4.14371	-3.31499e-07
0.0125	-1e-06	-25.5	3.83919	-3.07135e-07
0.0125	-1e-06	-26	3.55987	-2.84786e-07
0.0125	-1e-06	-26.5	3.30349	-2.64276e-07
0.0125	-1e-06	-27	3.068	-2.45434e-07
0.0125	-1e-06	-27.5	2.85153	-2.28124e-07
0.0125	-1e-06	-28	2.6524	-2.12189e-07
0.0125	-1e-06	-28.5	2.46909	-1.97524e-07
0.0125	-1e-06	-29	2.30021	-1.84015e-07
0.0125	-1e-06	-29.5	2.1445	-1.71559e-07
0.0125	-1e-06	-30	2.00085	-1.60068e-07
0.0125	-1e-06	-30.5	1.8682	-1.49453e-07
0.0125	-1e-06	-31	1.74563	-1.39651e-07
0.0125	-1e-06	-31.5	1.63228	-1.30578e-07
0.0125	-1e-06	-32	1.52739	-1.22191e-07
0.0125	-1e-06	-32.5	1.43024	-1.14418e-07
0.0125	-1e-06	-33	1.34021	-1.07218e-07
0.0125	-1e-06	-33.5	1.25671	-1.00532e-07
0.0125	-1e-06	-34	1.17921	-9.4335e-08
0.0125	-1e-06	-34.5	1.10723	-8.85785e-08
0.0125	-1e-06	-35	1.04033	-8.32251e-08
0.0125	-1e-06	-35.5	0.978098	-7.82499e-08
0.0125	-1e-06	-36	0.920179	-7.36168e-08
0.0125	-1e-06	-36.5	0.866234	-6.92991e-08
0.0125	-1e-06	-37	0.815955	-6.52752e-08
0.0125	-1e-06	-37.5	0.769062	-6.1523e-08
0.0125	-1e-06	-38	0.725299	-5.80209e-08
0.0125	-1e-06	-38.5	0.684429	-5.4751e-08
0.0125	-1e-06	-39	0.646237	-5.16982e-08
0.0125	-1e-06	-39.5	0.610525	-4.88432e-08
0.0125	-1e-06	-40	0.57711	-4.61672e-08
0.0125	-1e-06	-40.5	0.545825	-4.36651e-08
0.0125	-1e-06	-41	0.516517	-4.13211e-08
0.0125	-1e-06	-41.5	0.489045	-3.91243e-08
0.0125	-1e-06	-42	0.463277	-3.7061e-08
0.0125	-1e-06	-42.5	0.439095	-3.51257e-08
0.0125	-1e-06	-43	0.416386	-3.33115e-08
0.0125	-1e-06	-43.5	0.395051	-3.16053e-08
0.0125	-1e-06	-44	0.374993	-3e-08
0.0125	-1e-06	-44.5	0.356126	-2.84911e-08
0.0125	-1e-06	-45	0.338371	-2.70697e-08
0.0125	-1e-06	-45.5	0.321651	-2.57317e-08
0.0125	-1e-06	-46	0.3059	-2.44719e-08
0.0125	-1e-06	-46.5	0.291052	-2.32847e-08
0.0125	-1e-06	-47	0.277049	-2.21649e-08
0.0125	-1e-06	-47.5	0.263835	-2.11066e-08
0.0125	-1e-06	-48	0.251361	-2.01094e-08
0.0125	-1e-06	-48.5	0.239579	-1.91659e-08
0.0125	-1e-06	-49	0.228446	-1.82751e-08
0.0125	-1e-06	-49.5	0.217919	-1.74335e-08
0.0125	-1e-06	-50	0.207963	-1.66367e-08
0.0125	-1e-06	-50.5	0.198541	-1.58835e-08
0.0125	-1e-06	-51	0.189621	-1.51696e-08
0.0125	-1e-06	-51.5	0.181172	-1.4494e-08
0.0125	-1e-06	-52	0.173166	-1.38532e-08
0.0125	-1e-06	-52.5	0.165576	-1.32469e-08
0.0125	-1e-06	-53	0.158377	-1.26706e-08
0.0125	-1e-06	-53.5	0.151547	-1.21238e-08
0.0125	-1e-06	-54	0.145064	-1.16048e-08
0.0125	-1e-06	-54.5	0.138907	-1.11125e-08
0.0125	-1e-06	-55	0.133058	-1.06451e-08
0.0125	-1e-06	-55.5	0.127499	-1.01998e-08
0.0125	-1e-06	-56	0.122214	-9.7769e-09
0.0125	-1e-06	-56.5	0.117188	-9.37497e-09
0.0125	-1e-06	-57	0.112405	-8.99263e-09
0.0125	-1e-06	-57.5	0.107852	-8.62834e-09
0.0125	-1e-06	-58	0.103517	-8.28079e-09
0.0125	-1e-06	-58.5	0.0993872	-7.95154e-09
0.0125	-1e-06	-59	0.0954521	-7.63608e-09
0.0125	-1e-06	-59.5	0.0917009	-7.33623e-09
0.0125	-1e-06	-60	0.0881237	-7.04992e-09
0.0125	-1e-06	-60.5	0.0847113	-6.77704e-09
0.0125	-1e-06	-61	0.081455	-6.51658e-09
0.0125	-1e-06	-61.5	0.0783465	-6.26773e-09
0.0125	-1e-06	-62	0.0753782	-6.03042e-09
0.0125	-1e-06	-62.5	0.0725428	-5.803e-09
0.0125	-1e-06	-63	0.0698335	-5.58659e-09
0.0125	-1e-06	-63.5	0.0672438	-5.37938e-09
0.0125	-1e-06	-64	0.0647676	-5.1811e-09
0.0125	-1e-06	-64.5	0.0623993	-4.99201e-09
0.0125	-1e-06	-65	0.0601334	-4.81047e-09
0.013	-1e-06	-20	9.03539	-6.9503e-07
0.013	-1e-06	-20.5	8.32678	-6.40522e-07
0.013	-1e-06	-21	7.67827	-5.90633e-07
0.013	-1e-06	-21.5	7.08466	-5.44977e-07
0.013	-1e-06	-22	6.54116	-5.03164e-07
0.013	-1e-06	-22.5	6.04338	-4.64881e-07
0.013	-1e-06	-23	5.58731	-4.29798e-07
0.013	-1e-06	-23.5	5.16927	-3.97637e-07
0.013	-1e-06	-24	4.78591	-3.68142e-07
0.013	-1e-06	-24.5	4.43417	-3.41094e-07
0.013	-1e-06	-25	4.11127	-3.16251e-07
0.013	-1e-06	-25.5	3.81467	-2.93432e-07
0.013	-1e-06	-26	3.54206	-2.72467e-07
0.013	-1e-06	-26.5	3.29135	-2.53178e-07
0.013	-1e-06	-27	3.06064	-2.35437e-07
0.013	-1e-06	-27.5	2.84818	-2.19092e-07
0.013	-1e-06	-28	2.65241	-2.04027e-07
0.013	-1e-06	-28.5	2.47189	-1.90142e-07
0.013	-1e-06	-29	2.30532	-1.77331e-07
0.013	-1e-06	-29.5	2.15151	-1.655e-07
0.013	-1e-06	-30	2.0094	-1.54568e-07
0.013	-1e-06	-30.5	1.87799	-1.44462e-07
0.013	-1e-06	-31	1.7564	-1.35105e-07
0.013	-1e-06	-31.5	1.64382	-1.26449e-07
0.013	-1e-06	-32	1.5395	-1.18422e-07
0.013	-1e-06	-32.5	1.44278	-1.10986e-07
0.013	-1e-06	-33	1.35304	-1.0408e-07
0.013	-1e-06	-33.5	1.26971	-9.76726e-08
0.013	-1e-06	-34	1.19229	-9.17127e-08
0.013	-1e-06	-34.5	1.1203	-8.61762e-08
0.013	-1e-06	-35	1.05333	-8.10262e-08
0.013	-1e-06	-35.5	0.990982	-7.6229e-08
0.013	-1e-06	-36	0.932895	-7.176e-08
0.013	-1e-06	-36.5	0.878746	-6.75963e-08
0.013	-1e-06	-37	0.828233	-6.37077e-08
0.013	-1e-06	-37.5	0.781084	-6.00815e-08
0.013	-1e-06	-38	0.737046	-5.66956e-08
0.013	-1e-06	-38.5	0.695888	-5.35294e-08
0.013	-1e-06	-39	0.657398	-5.05707e-08
0.013	-1e-06	-39.5	0.62138	-4.78003e-08
0.013	-1e-06	-40	0.587657	-4.52048e-08
0.013	-1e-06	-40.5	0.556062	-4.27731e-08
0.013	-1e-06	-41	0.526444	-4.04954e-08
0.013	-1e-06	-41.5	0.498663	-3.83599e-08
0.013	-1e-06	-42	0.47259	-3.63515e-08
0.013	-1e-06	-42.5	0.448107	-3.44693e-08
0.013	-1e-06	-43	0.425103	-3.27002e-08
0.013	-1e-06	-43.5	0.403477	-3.10377e-08
0.013	-1e-06	-44	0.383136	-2.94712e-08
0.013	-1e-06	-44.5	0.363993	-2.79981e-08
0.013	-1e-06	-45	0.345968	-2.6612e-08
0.013	-1e-06	-45.5	0.328986	-2.53051e-08
0.013	-1e-06	-46	0.31298	-2.40747e-08
0.013	-1e-06	-46.5	0.297885	-2.29134e-08
0.013	-1e-06	-47	0.283642	-2.1818e-08
0.013	-1e-06	-47.5	0.270197	-2.07837e-08
0.013	-1e-06	-48	0.257499	-1.98078e-08
0.013	-1e-06	-48.5	0.245501	-1.8884e-08
0.013	-1e-06	-49	0.234157	-1.80123e-08
0.013	-1e-06	-49.5	0.223429	-1.71869e-08
0.013	-1e-06	-50	0.213278	-1.64051e-08
0.013	-1e-06	-50.5	0.203668	-1.56663e-08
0.013	-1e-06	-51	0.194566	-1.49662e-08
0.013	-1e-06	-51.5	0.185942	-1.43028e-08
0.013	-1e-06	-52	0.177768	-1.36738e-08
0.013	-1e-06	-52.5	0.170015	-1.30786e-08
0.013	-1e-06	-53	0.162661	-1.25126e-08
0.013	-1e-06	-53.5	0.15568	-1.19748e-08
0.013	-1e-06	-54	0.149052	-1.1465e-08
0.013	-1e-06	-54.5	0.142756	-1.09808e-08
0.013	-1e-06	-55	0.136773	-1.05208e-08
0.013	-1e-06	-55.5	0.131085	-1.00831e-08
0.013	-1e-06	-56	0.125676	-9.66709e-09
0.013	-1e-06	-56.5	0.120529	-9.27192e-09
0.013	-1e-06	-57	0.115631	-8.89479e-09
0.013	-1e-06	-57.5	0.110968	-8.53588e-09
0.013	-1e-06	-58	0.106526	-8.19431e-09
0.013	-1e-06	-58.5	0.102294	-7.86853e-09
0.013	-1e-06	-59	0.0982604	-7.55845e-09
0.013	-1e-06	-59.5	0.0944142	-7.26242e-09
0.013	-1e-06	-60	0.0907456	-6.98027e-09
0.013	-1e-06	-60.5	0.0872453	-6.71121e-09
0.013	-1e-06	-61	0.0839044	-6.45395e-09
0.013	-1e-06	-61.5	0.0807144	-6.2084e-09
0.013	-1e-06	-62	0.0776677	-5.97439e-09
0.013	-1e-06	-62.5	0.0747568	-5.75e-09
0.013	-1e-06	-63	0.0719748	-5.53602e-09
0.013	-1e-06	-63.5	0.0693151	-5.33167e-09
0.013	-1e-06	-64	0.0667716	-5.13582e-09
0.013	-1e-06	-64.5	0.0643383	-4.94891e-09
0.013	-1e-06	-65	0.0620099	-4.76945e-09
0.0135	-1e-06	-20	8.77749	-6.50188e-07
0.0135	-1e-06	-20.5	8.10723	-6.00538e-07
0.0135	-1e-06	-21	7.49187	-5.54946e-07
0.0135	-1e-06	-21.5	6.92688	-5.13098e-07
0.0135	-1e-06	-22	6.40807	-4.7467e-07
0.0135	-1e-06	-22.5	5.93158	-4.39378e-07
0.0135	-1e-06	-23	5.49385	-4.06948e-07
0.0135	-1e-06	-23.5	5.0916	-3.77157e-07
0.0135	-1e-06	-24	4.72182	-3.4976e-07
0.0135	-1e-06	-24.5	4.38174	-3.24574e-07
0.0135	-1e-06	-25	4.06885	-3.01402e-07
0.0135	-1e-06	-25.5	3.78083	-2.80061e-07
0.0135	-1e-06	-26	3.51556	-2.6041e-07
0.0135	-1e-06	-26.5	3.27112	-2.42306e-07
0.0135	-1e-06	-27	3.04575	-2.25611e-07
0.0135	-1e-06	-27.5	2.83784	-2.10208e-07
0.0135	-1e-06	-28	2.64592	-1.95991e-07
0.0135	-1e-06	-28.5	2.46866	-1.82859e-07
0.0135	-1e-06	-29	2.30484	-1.70732e-07
0.0135	-1e-06	-29.5	2.15334	-1.59501e-07
0.0135	-1e-06	-30	2.01315	-1.4912e-07
0.0135	-1e-06	-30.5	1.88333	-1.39506e-07
0.0135	-1e-06	-31	1.76305	-1.30594e-07
0.0135	-1e-06	-31.5	1.65154	-1.22335e-07
0.0135	-1e-06	-32	1.54808	-1.14675e-07
0.0135	-1e-06	-32.5	1.45204	-1.0756e-07
0.0135	-1e-06	-33	1.36282	-1.00951e-07
0.0135	-1e-06	-33.5	1.27988	-9.4804e-08
0.0135	-1e-06	-34	1.20275	-8.90926e-08
0.0135	-1e-06	-34.5	1.13095	-8.3775e-08
0.0135	-1e-06	-35	1.06409	-7.88217e-08
0.0135	-1e-06	-35.5	1.00177	-7.42059e-08
0.0135	-1e-06	-36	0.94367	-6.9901e-08
0.0135	-1e-06	-36.5	0.889455	-6.58862e-08
0.0135	-1e-06	-37	0.838837	-6.2135e-08
0.0135	-1e-06	-37.5	0.791549	-5.86333e-08
0.0135	-1e-06	-38	0.747345	-5.53599e-08
0.0135	-1e-06	-38.5	0.705999	-5.22977e-08
0.0135	-1e-06	-39	0.667304	-4.94296e-08
0.0135	-1e-06	-39.5	0.631068	-4.67459e-08
0.0135	-1e-06	-40	0.597115	-4.42309e-08
0.0135	-1e-06	-40.5	0.565284	-4.18752e-08
0.0135	-1e-06	-41	0.535424	-3.96603e-08
0.0135	-1e-06	-41.5	0.507398	-3.75845e-08
0.0135	-1e-06	-42	0.481079	-3.56357e-08
0.0135	-1e-06	-42.5	0.45635	-3.38028e-08
0.0135	-1e-06	-43	0.433101	-3.20809e-08
0.0135	-1e-06	-43.5	0.411232	-3.046e-08
0.0135	-1e-06	-44	0.390651	-2.89359e-08
0.0135	-1e-06	-44.5	0.371272	-2.75016e-08
0.0135	-1e-06	-45	0.353014	-2.6149e-08
0.0135	-1e-06	-45.5	0.335806	-2.48758e-08
0.0135	-1e-06	-46	0.319577	-2.36733e-08
0.0135	-1e-06	-46.5	0.304265	-2.25374e-08
0.0135	-1e-06	-47	0.289812	-2.14688e-08
0.0135	-1e-06	-47.5	0.276161	-2.04562e-08
0.0135	-1e-06	-48	0.263263	-1.95016e-08
0.0135	-1e-06	-48.5	0.25107	-1.85974e-08
0.0135	-1e-06	-49	0.239539	-1.77443e-08
0.0135	-1e-06	-49.5	0.228629	-1.69351e-08
0.0135	-1e-06	-50	0.218301	-1.61706e-08
0.0135	-1e-06	-50.5	0.20852	-1.54465e-08
0.0135	-1e-06	-51	0.199253	-1.47595e-08
0.0135	-1e-06	-51.5	0.19047	-1.41102e-08
0.0135	-1e-06	-52	0.182141	-1.34915e-08
0.0135	-1e-06	-52.5	0.174239	-1.29067e-08
0.0135	-1e-06	-53	0.166741	-1.23507e-08
0.0135	-1e-06	-53.5	0.159621	-1.18239e-08
0.0135	-1e-06	-54	0.152859	-1.13231e-08
0.0135	-1e-06	-54.5	0.146434	-1.08474e-08
0.0135	-1e-06	-55	0.140326	-1.03945e-08
0.0135	-1e-06	-55.5	0.134518	-9.9646e-09
0.0135	-1e-06	-56	0.128993	-9.5552e-09
0.0135	-1e-06	-56.5	0.123735	-9.16558e-09
0.0135	-1e-06	-57	0.118729	-8.79505e-09
0.0135	-1e-06	-57.5	0.113962	-8.44168e-09
0.0135	-1e-06	-58	0.10942	-8.10584e-09
0.0135	-1e-06	-58.5	0.105092	-7.78492e-09
0.0135	-1e-06	-59	0.100965	-7.47874e-09
0.0135	-1e-06	-59.5	0.0970293	-7.18696e-09
0.0135	-1e-06	-60	0.0932745	-6.90949e-09
0.0135	-1e-06	-60.5	0.0896911	-6.64364e-09
0.0135	-1e-06	-61	0.08627	-6.3902e-09
0.0135	-1e-06	-61.5	0.0830029	-6.14812e-09
0.0135	-1e-06	-62	0.0798818	-5.91706e-09
0.0135	-1e-06	-62.5	0.0768992	-5.69579e-09
0.0135	-1e-06	-63	0.0740481	-5.48511e-09
0.0135	-1e-06	-63.5	0.0713218	-5.28353e-09
0.0135	-1e-06	-64	0.068714	-5.08951e-09
0.0135	-1e-06	-64.5	0.0662189	-4.90467e-09
0.0135	-1e-06	-65	0.0638308	-4.72808e-09
0.0135	-1e-06	-65.5	0.0615445	-4.55859e-09
0.014	-1e-06	-20	8.50772	-6.07688e-07
0.014	-1e-06	-20.5	7.8755	-5.62531e-07
0.014	-1e-06	-21	7.29321	-5.20937e-07
0.014	-1e-06	-21.5	6.75696	-4.82642e-07
0.014	-1e-06	-22	6.26311	-4.47364e-07
0.014	-1e-06	-22.5	5.80829	-4.14875e-07
0.014	-1e-06	-23	5.38935	-3.84945e-07
0.014	-1e-06	-23.5	5.00337	-3.57385e-07
0.014	-1e-06	-24	4.64769	-3.31975e-07
0.014	-1e-06	-24.5	4.31981	-3.08559e-07
0.014	-1e-06	-25	4.01747	-2.86962e-07
0.014	-1e-06	-25.5	3.73855	-2.67039e-07
0.014	-1e-06	-26	3.48114	-2.4865e-07
0.014	-1e-06	-26.5	3.24348	-2.31679e-07
0.014	-1e-06	-27	3.02393	-2.15992e-07
0.014	-1e-06	-27.5	2.82103	-2.01503e-07
0.014	-1e-06	-28	2.6334	-1.881e-07
0.014	-1e-06	-28.5	2.45982	-1.75705e-07
0.014	-1e-06	-29	2.29913	-1.64225e-07
[truncated: 24,909 more rows]
